# Supplementary material for: Population-specific design of de-immunized protein biotherapeutics
Source: PLoS Comput Biol. 2018 Mar 2;14(3):e1005983. doi: 10.1371/journal.pcbi.1005983 (PMC5851651; doi:10.1371/journal.pcbi.1005983)
Supplement: S1 Material — (GZ) [file pcbi.1005983.s001.gz]

Archive with 8 entries (7 files):
- ./._supplementary_S1
- supplementary_S1
- supplementary_S1/._.DS_Store
- supplementary_S1/.DS_Store
- supplementary_S1/._FA8_HUMAN_hmmer_plm_n5_m50_f70_t0.1_g_r2188-2345_e20_ECs_filtered.txt
- supplementary_S1/FA8_HUMAN_hmmer_plm_n5_m50_f70_t0.1_g_r2188-2345_e20_ECs_filtered.txt
- supplementary_S1/._FA8_HUMAN_hmmer_plm_n5_m50_f70_t0.1_g_r2188-2345_e20.a2m
- supplementary_S1/FA8_HUMAN_hmmer_plm_n5_m50_f70_t0.1_g_r2188-2345_e20.a2m
