# Supplementary material for: Population-specific design of de-immunized protein biotherapeutics
Source: PLoS Comput Biol. 2018 Mar 2;14(3):e1005983. doi: 10.1371/journal.pcbi.1005983 (PMC5851651; doi:10.1371/journal.pcbi.1005983)
Supplement: S1 Material — (GZ) [file pcbi.1005983.s001.gz › supplementary_S1/FA8_HUMAN_hmmer_plm_n5_m50_f70_t0.1_g_r2188-2345_e20_ECs_filtered.txt]

2239 R 2337 A 0 0.8319
2282 S 2328 H 0 0.8307
2263 T 2343 L 0 0.8272
2327 I 2340 M 0 0.7554
2281 I 2316 L 0 0.7223
2252 D 2323 R 0 0.7157
2263 T 2311 P 0 0.7127
2199 M 2209 I 0 0.7035
2278 E 2331 S 0 0.6681
2247 E 2336 I 0 0.6175
2267 V 2274 M 0 0.6156
2249 L 2340 M 0 0.6057
2214 Y 2224 P 0 0.5490
2200 E 2230 H 0 0.5429
2261 G 2343 L 0 0.4920
2211 A 2224 P 0 0.4767
2273 S 2308 S 0 0.4546
2214 Y 2223 S 0 0.4494
2250 Q 2326 R 0 0.4350
2264 T 2314 N 0 0.4294
2264 T 2279 F 0 0.3888
2280 L 2330 Q 0 0.3806
2292 L 2299 V 0 0.3798
2262 V 2327 I 0 0.3656
2264 T 2305 N 0 0.3637
2193 C 2345 C 0 0.3608
2279 F 2314 N 0 0.3567
2327 I 2338 L 0 0.3498
2284 S 2290 W 0 0.3439
2282 S 2292 L 0 0.3438
2253 F 2342 V 0 0.3412
2280 L 2292 L 0 0.3382
2276 V 2338 L 0 0.3377
2274 M 2337 A 0 0.3371
2280 L 2299 V 0 0.3245
2206 D 2228 R 0 0.3144
2283 S 2293 F 0 0.3107
2265 Q 2339 R 0 0.3103
2225 S 2231 L 0 0.3058
2256 T 2285 Q 0 0.3028
2206 D 2225 S 0 0.3018
2283 S 2320 L 0 0.2942
2302 F 2314 N 0 0.2881
2251 V 2340 M 0 0.2818
2236 N 2267 V 0 0.2740
2237 A 2267 V 0 0.2705
2208 Q 2254 Q 0 0.2698
2306 Q 2312 V 0 0.2657
2217 N 2223 S 0 0.2651
2268 K 2290 W 0 0.2607
2198 G 2204 I 0 0.2605
2216 T 2222 W 0 0.2605
2213 S 2240 P 0 0.2582
2253 F 2259 V 0 0.2572
2263 T 2313 V 0 0.2474
2249 L 2327 I 0 0.2427
2252 D 2324 Y 0 0.2418
2212 S 2248 W 0 0.2385
2274 M 2335 Q 0 0.2384
2215 F 2222 W 0 0.2374
2280 L 2301 V 0 0.2365
2281 I 2293 F 0 0.2318
2237 A 2337 A 0 0.2298
2281 I 2327 I 0 0.2286
2230 H 2311 P 0 0.2283
2213 S 2247 E 0 0.2259
2214 Y 2225 S 0 0.2237
2229 L 2265 Q 0 0.2216
2240 P 2247 E 0 0.2210
2275 Y 2308 S 0 0.2210
2327 I 2342 V 0 0.2186
2284 S 2324 Y 0 0.2184
2287 G 2324 Y 0 0.2168
2243 N 2335 Q 0 0.2154
2301 V 2330 Q 0 0.2138
2325 L 2342 V 0 0.2126
2283 S 2322 T 0 0.2118
2221 T 2235 S 0 0.2098
2315 S 2322 T 0 0.2096
2277 K 2289 Q 0 0.2079
2238 W 2244 N 0 0.2071
2271 L 2308 S 0 0.2065
2221 T 2234 R 0 0.2059
2226 K 2237 A 0 0.2058
2277 K 2333 V 0 0.2039
2209 I 2249 L 0 0.2038
2288 H 2294 F 0 0.2032
2301 V 2331 S 0 0.2010
2250 Q 2259 V 0 0.1992
2267 V 2337 A 0 0.1979
2230 H 2265 Q 0 0.1964
2269 S 2308 S 0 0.1957
2261 G 2313 V 0 0.1948
2278 E 2330 Q 0 0.1940
2222 W 2239 R 0 0.1927
2197 L 2344 G 0 0.1914
2294 F 2300 K 0 0.1912
2285 Q 2291 T 0 0.1909
2266 G 2276 V 0 0.1880
2282 S 2296 N 0 0.1859
2227 A 2249 L 0 0.1858
2293 F 2316 L 0 0.1856
2303 Q 2327 I 0 0.1834
2199 M 2205 S 0 0.1833
2210 T 2250 Q 0 0.1828
2242 V 2257 M 0 0.1823
2311 P 2322 T 0 0.1822
2322 T 2345 C 0 0.1813
2222 W 2236 N 0 0.1797
2272 T 2334 H 0 0.1792
2313 V 2343 L 0 0.1790
2326 R 2345 C 0 0.1786
2257 M 2345 C 0 0.1756
2261 G 2279 F 0 0.1754
2238 W 2247 E 0 0.1719
2261 G 2316 L 0 0.1713
2264 T 2304 G 0 0.1711
2245 P 2330 Q 0 0.1706
2279 F 2313 V 0 0.1702
2316 L 2322 T 0 0.1702
2266 G 2275 Y 0 0.1692
2238 W 2248 W 0 0.1687
2294 F 2320 L 0 0.1663
2259 V 2280 L 0 0.1662
2227 A 2340 M 0 0.1660
2311 P 2321 L 0 0.1652
2228 R 2251 V 0 0.1651
2338 L 2344 G 0 0.1640
2243 N 2269 S 0 0.1637
2303 Q 2317 D 0 0.1636
2237 A 2339 R 0 0.1634
2240 P 2337 A 0 0.1626
2211 A 2227 A 0 0.1622
2339 R 2345 C 0 0.1618
2268 K 2315 S 0 0.1616
2239 R 2335 Q 0 0.1612
2247 E 2328 H 0 0.1605
2275 Y 2305 N 0 0.1601
2252 D 2265 Q 0 0.1599
2327 I 2344 G 0 0.1589
2215 F 2274 M 0 0.1589
2212 S 2247 E 0 0.1588
2291 T 2319 P 0 0.1580
2255 K 2306 Q 0 0.1576
2261 G 2315 S 0 0.1575
2207 A 2217 N 0 0.1574
2283 S 2291 T 0 0.1558
2314 N 2342 V 0 0.1544
2226 K 2234 R 0 0.1540
2249 L 2281 I 0 0.1537
2306 Q 2333 V 0 0.1530
2318 P 2334 H 0 0.1530
2195 M 2203 A 0 0.1529
2195 M 2201 S 0 0.1527
2285 Q 2296 N 0 0.1519
2203 A 2225 S 0 0.1512
2267 V 2339 R 0 0.1508
2326 R 2344 G 0 0.1502
2321 L 2328 H 0 0.1499
2246 K 2288 H 0 0.1499
2261 G 2290 W 0 0.1495
2286 D 2295 Q 0 0.1490
2314 N 2322 T 0 0.1487
2221 T 2241 Q 0 0.1486
2329 P 2338 L 0 0.1483
2203 A 2231 L 0 0.1481
2260 T 2319 P 0 0.1480
2200 E 2207 A 0 0.1472
2226 K 2236 N 0 0.1471
2227 A 2235 S 0 0.1466
2213 S 2227 A 0 0.1458
2255 K 2280 L 0 0.1454
2276 V 2336 I 0 0.1451
2197 L 2260 T 0 0.1448
2193 C 2199 M 0 0.1448
2239 R 2274 M 0 0.1444
2221 T 2230 H 0 0.1435
2318 P 2340 M 0 0.1434
2208 Q 2252 D 0 0.1431
2241 Q 2247 E 0 0.1430
2304 G 2339 R 0 0.1426
2290 W 2326 R 0 0.1424
2215 F 2221 T 0 0.1422
2282 S 2299 V 0 0.1413
2333 V 2342 V 0 0.1411
2321 L 2331 S 0 0.1406
2284 S 2323 R 0 0.1404
2311 P 2341 E 0 0.1399
2212 S 2222 W 0 0.1391
2278 E 2303 Q 0 0.1390
2329 P 2336 I 0 0.1388
2289 Q 2300 K 0 0.1384
2316 L 2327 I 0 0.1380
2198 G 2209 I 0 0.1377
2192 S 2200 E 0 0.1377
2305 N 2312 V 0 0.1373
2247 E 2332 W 0 0.1373
2239 R 2247 E 0 0.1366
2250 Q 2284 S 0 0.1363
2211 A 2223 S 0 0.1361
2255 K 2261 G 0 0.1357
2302 F 2312 V 0 0.1354
2246 K 2269 S 0 0.1353
2197 L 2204 I 0 0.1344
2214 Y 2221 T 0 0.1343
2244 N 2329 P 0 0.1341
2242 V 2272 T 0 0.1340
2203 A 2221 T 0 0.1335
2305 N 2339 R 0 0.1334
2322 T 2328 H 0 0.1330
2313 V 2323 R 0 0.1329
2216 T 2226 K 0 0.1328
2260 T 2272 T 0 0.1327
2226 K 2235 S 0 0.1320
2216 T 2241 Q 0 0.1320
2285 Q 2318 P 0 0.1319
2304 G 2343 L 0 0.1314
2194 S 2200 E 0 0.1313
2216 T 2223 S 0 0.1309
2193 C 2200 E 0 0.1309
2331 S 2338 L 0 0.1307
2251 V 2341 E 0 0.1307
2280 L 2293 F 0 0.1302
2304 G 2316 L 0 0.1302
2277 K 2331 S 0 0.1302
2227 A 2237 A 0 0.1296
2289 Q 2309 F 0 0.1295
2280 L 2288 H 0 0.1293
2251 V 2290 W 0 0.1292
2235 S 2241 Q 0 0.1287
2329 P 2339 R 0 0.1286
2317 D 2325 L 0 0.1286
2298 K 2306 Q 0 0.1285
2274 M 2308 S 0 0.1283
2303 Q 2321 L 0 0.1282
2258 K 2300 K 0 0.1278
2319 P 2342 V 0 0.1277
2230 H 2241 Q 0 0.1273
2258 K 2289 Q 0 0.1265
2278 E 2292 L 0 0.1263
2330 Q 2341 E 0 0.1262
2217 N 2242 V 0 0.1261
2305 N 2336 I 0 0.1261
2248 W 2284 S 0 0.1261
2249 L 2265 Q 0 0.1255
2267 V 2335 Q 0 0.1253
2252 D 2264 T 0 0.1253
2321 L 2330 Q 0 0.1248
2252 D 2259 V 0 0.1248
2236 N 2275 Y 0 0.1247
2199 M 2206 D 0 0.1246
2293 F 2314 N 0 0.1245
2255 K 2267 V 0 0.1245
2305 N 2314 N 0 0.1233
2259 V 2300 K 0 0.1232
2258 K 2321 L 0 0.1231
2289 Q 2298 K 0 0.1229
2309 F 2339 R 0 0.1227
2309 F 2333 V 0 0.1227
2239 R 2248 W 0 0.1227
2318 P 2330 Q 0 0.1226
2236 N 2249 L 0 0.1226
2311 P 2343 L 0 0.1225
2250 Q 2344 G 0 0.1225
2239 R 2320 L 0 0.1220
2216 T 2225 S 0 0.1219
2260 T 2344 G 0 0.1218
2248 W 2326 R 0 0.1215
2323 R 2331 S 0 0.1214
2272 T 2308 S 0 0.1211
2277 K 2318 P 0 0.1209
2192 S 2345 C 0 0.1209
2192 S 2198 G 0 0.1206
2258 K 2273 S 0 0.1205
2280 L 2303 Q 0 0.1204
2293 F 2320 L 0 0.1204
2338 L 2345 C 0 0.1202
2209 I 2224 P 0 0.1202
2210 T 2216 T 0 0.1199
2320 L 2342 V 0 0.1198
2312 V 2320 L 0 0.1197
2321 L 2327 I 0 0.1196
2265 Q 2275 Y 0 0.1195
2245 P 2332 W 0 0.1194
2221 T 2232 Q 0 0.1191
2248 W 2274 M 0 0.1191
2331 S 2341 E 0 0.1190
2211 A 2228 R 0 0.1189
2221 T 2227 A 0 0.1186
2279 F 2290 W 0 0.1181
2204 I 2251 V 0 0.1180
2221 T 2231 L 0 0.1178
2279 F 2329 P 0 0.1177
2217 N 2226 K 0 0.1176
2304 G 2312 V 0 0.1175
2258 K 2285 Q 0 0.1172
2227 A 2245 P 0 0.1168
2192 S 2216 T 0 0.1168
2250 Q 2256 T 0 0.1166
2335 Q 2344 G 0 0.1164
2311 P 2318 P 0 0.1163
2203 A 2215 F 0 0.1163
2234 R 2269 S 0 0.1161
2222 W 2267 V 0 0.1157
2328 H 2343 L 0 0.1156
2329 P 2345 C 0 0.1155
2216 T 2242 V 0 0.1153
2240 P 2274 M 0 0.1153
2263 T 2279 F 0 0.1151
2296 N 2313 V 0 0.1150
2217 N 2224 P 0 0.1149
2287 G 2294 F 0 0.1145
2269 S 2275 Y 0 0.1143
2314 N 2327 I 0 0.1143
2222 W 2337 A 0 0.1142
2204 I 2228 R 0 0.1142
2207 A 2221 T 0 0.1137
2197 L 2203 A 0 0.1135
2229 L 2263 T 0 0.1135
2210 T 2255 K 0 0.1131
2260 T 2316 L 0 0.1127
2237 A 2252 D 0 0.1124
2307 D 2337 A 0 0.1123
2259 V 2266 G 0 0.1123
2290 W 2320 L 0 0.1123
2229 L 2236 N 0 0.1117
2318 P 2324 Y 0 0.1116
2313 V 2320 L 0 0.1114
2270 L 2288 H 0 0.1113
2297 G 2306 Q 0 0.1112
2209 I 2325 L 0 0.1110
2285 Q 2322 T 0 0.1110
2259 V 2287 G 0 0.1109
2328 H 2336 I 0 0.1109
2266 G 2307 D 0 0.1109
2235 S 2242 V 0 0.1109
2239 R 2294 F 0 0.1109
2260 T 2287 G 0 0.1108
2295 Q 2318 P 0 0.1107
2308 S 2330 Q 0 0.1106
2304 G 2322 T 0 0.1106
2259 V 2322 T 0 0.1106
2222 W 2235 S 0 0.1105
2225 S 2289 Q 0 0.1103
2250 Q 2324 Y 0 0.1103
2311 P 2320 L 0 0.1103
2211 A 2217 N 0 0.1101
2228 R 2265 Q 0 0.1099
2196 P 2203 A 0 0.1095
2275 Y 2316 L 0 0.1093
2324 Y 2330 Q 0 0.1092
2222 W 2228 R 0 0.1087
2304 G 2314 N 0 0.1087
2300 K 2317 D 0 0.1086
2308 S 2334 H 0 0.1085
2279 F 2333 V 0 0.1085
2288 H 2331 S 0 0.1084
2275 Y 2281 I 0 0.1082
2196 P 2341 E 0 0.1081
2317 D 2323 R 0 0.1079
2303 Q 2334 H 0 0.1079
2262 V 2342 V 0 0.1074
2239 R 2273 S 0 0.1071
2266 G 2305 N 0 0.1069
2263 T 2341 E 0 0.1069
2282 S 2291 T 0 0.1068
2278 E 2295 Q 0 0.1064
2243 N 2276 V 0 0.1063
2301 V 2335 Q 0 0.1060
2301 V 2318 P 0 0.1059
2294 F 2318 P 0 0.1059
2319 P 2340 M 0 0.1058
2325 L 2344 G 0 0.1057
2286 D 2324 Y 0 0.1057
2311 P 2334 H 0 0.1055
2316 L 2323 R 0 0.1054
2225 S 2233 G 0 0.1053
2216 T 2232 Q 0 0.1053
2226 K 2242 V 0 0.1051
2291 T 2317 D 0 0.1051
2272 T 2306 Q 0 0.1050
2315 S 2325 L 0 0.1048
2222 W 2233 G 0 0.1048
2289 Q 2313 V 0 0.1044
2194 S 2207 A 0 0.1044
2262 V 2279 F 0 0.1044
2325 L 2331 S 0 0.1044
2264 T 2338 L 0 0.1043
2306 Q 2317 D 0 0.1040
2300 K 2315 S 0 0.1040
2207 A 2216 T 0 0.1039
2305 N 2311 P 0 0.1039
2328 H 2345 C 0 0.1036
2214 Y 2231 L 0 0.1035
2259 V 2265 Q 0 0.1035
2257 M 2293 F 0 0.1035
2229 L 2238 W 0 0.1034
2329 P 2337 A 0 0.1029
2209 I 2228 R 0 0.1029
2238 W 2266 G 0 0.1028
2205 S 2223 S 0 0.1027
2288 H 2297 G 0 0.1026
2276 V 2293 F 0 0.1024
2274 M 2296 N 0 0.1020
2196 P 2205 S 0 0.1020
2258 K 2293 F 0 0.1019
2332 W 2342 V 0 0.1014
2243 N 2258 K 0 0.1013
2330 Q 2336 I 0 0.1012
2256 T 2291 T 0 0.1012
2255 K 2300 K 0 0.1011
2280 L 2298 K 0 0.1011
2310 T 2321 L 0 0.1010
2300 K 2306 Q 0 0.1010
2209 I 2225 S 0 0.1009
2248 W 2328 H 0 0.1008
2293 F 2318 P 0 0.1008
2301 V 2308 S 0 0.1007
2197 L 2208 Q 0 0.1007
2253 F 2262 V 0 0.1006
2304 G 2334 H 0 0.1005
2264 T 2332 W 0 0.1004
2312 V 2330 Q 0 0.1003
2235 S 2251 V 0 0.1003
2274 M 2280 L 0 0.1002
2226 K 2233 G 0 0.1002
2224 P 2257 M 0 0.1001
2213 S 2246 K 0 0.0999
2276 V 2327 I 0 0.0995
2291 T 2299 V 0 0.0992
2204 I 2210 T 0 0.0991
2303 Q 2314 N 0 0.0991
2313 V 2325 L 0 0.0989
2281 I 2291 T 0 0.0988
2287 G 2315 S 0 0.0984
2255 K 2303 Q 0 0.0984
2202 K 2231 L 0 0.0984
2228 R 2342 V 0 0.0984
2195 M 2207 A 0 0.0980
2266 G 2279 F 0 0.0980
2301 V 2312 V 0 0.0977
2215 F 2239 R 0 0.0976
2315 S 2328 H 0 0.0975
2291 T 2334 H 0 0.0974
2255 K 2288 H 0 0.0971
2244 N 2278 E 0 0.0970
2198 G 2228 R 0 0.0968
2202 K 2214 Y 0 0.0964
2262 V 2288 H 0 0.0963
2282 S 2297 G 0 0.0962
2292 L 2320 L 0 0.0961
2230 H 2263 T 0 0.0961
2253 F 2265 Q 0 0.0961
2237 A 2268 K 0 0.0960
2321 L 2342 V 0 0.0960
2280 L 2333 V 0 0.0960
2201 S 2207 A 0 0.0959
2319 P 2331 S 0 0.0957
2227 A 2278 E 0 0.0957
2258 K 2286 D 0 0.0956
2197 L 2205 S 0 0.0956
2207 A 2214 Y 0 0.0956
2199 M 2211 A 0 0.0956
2223 S 2231 L 0 0.0956
2216 T 2235 S 0 0.0956
2198 G 2206 D 0 0.0955
2258 K 2299 V 0 0.0955
2253 F 2323 R 0 0.0955
2245 P 2273 S 0 0.0955
2310 T 2336 I 0 0.0955
2298 K 2334 H 0 0.0954
2240 P 2272 T 0 0.0954
2239 R 2267 V 0 0.0952
2325 L 2335 Q 0 0.0951
2206 D 2232 Q 0 0.0950
2248 W 2261 G 0 0.0949
2316 L 2342 V 0 0.0947
2245 P 2306 Q 0 0.0946
2272 T 2309 F 0 0.0946
2289 Q 2296 N 0 0.0944
2250 Q 2290 W 0 0.0940
2250 Q 2260 T 0 0.0939
2204 I 2213 S 0 0.0939
2302 F 2335 Q 0 0.0938
2279 F 2304 G 0 0.0938
2300 K 2325 L 0 0.0937
2248 W 2269 S 0 0.0936
2216 T 2228 R 0 0.0936
2276 V 2328 H 0 0.0936
2249 L 2293 F 0 0.0935
2278 E 2289 Q 0 0.0934
2197 L 2206 D 0 0.0933
2196 P 2206 D 0 0.0933
2275 Y 2345 C 0 0.0931
2303 Q 2331 S 0 0.0931
2216 T 2273 S 0 0.0930
2209 I 2229 L 0 0.0930
2243 N 2312 V 0 0.0929
2222 W 2237 A 0 0.0928
2278 E 2301 V 0 0.0928
2303 Q 2313 V 0 0.0928
2289 Q 2299 V 0 0.0927
2309 F 2321 L 0 0.0927
2273 S 2333 V 0 0.0926
2205 S 2345 C 0 0.0925
2277 K 2293 F 0 0.0925
2207 A 2224 P 0 0.0924
2236 N 2268 K 0 0.0923
2283 S 2325 L 0 0.0922
2328 H 2334 H 0 0.0920
2324 Y 2342 V 0 0.0919
2233 G 2241 Q 0 0.0918
2265 Q 2311 P 0 0.0918
2255 K 2282 S 0 0.0916
2215 F 2223 S 0 0.0916
2202 K 2208 Q 0 0.0915
2328 H 2341 E 0 0.0914
2264 T 2275 Y 0 0.0913
2255 K 2269 S 0 0.0912
2334 H 2344 G 0 0.0911
2266 G 2304 G 0 0.0911
2304 G 2320 L 0 0.0911
2194 S 2203 A 0 0.0911
2250 Q 2282 S 0 0.0910
2272 T 2289 Q 0 0.0909
2276 V 2305 N 0 0.0909
2217 N 2225 S 0 0.0909
2331 S 2339 R 0 0.0907
2303 Q 2330 Q 0 0.0905
2213 S 2305 N 0 0.0903
2292 L 2300 K 0 0.0902
2335 Q 2345 C 0 0.0901
2236 N 2339 R 0 0.0900
2194 S 2201 S 0 0.0900
2299 V 2314 N 0 0.0900
2281 I 2321 L 0 0.0896
2223 S 2239 R 0 0.0896
2322 T 2339 R 0 0.0894
2199 M 2227 A 0 0.0894
2291 T 2310 T 0 0.0893
2205 S 2211 A 0 0.0892
2321 L 2345 C 0 0.0892
2209 I 2215 F 0 0.0892
2209 I 2216 T 0 0.0890
2222 W 2232 Q 0 0.0890
2214 Y 2226 K 0 0.0888
2194 S 2215 F 0 0.0888
2296 N 2330 Q 0 0.0888
2286 D 2300 K 0 0.0887
2226 K 2240 P 0 0.0887
2244 N 2250 Q 0 0.0884
2250 Q 2328 H 0 0.0882
2302 F 2318 P 0 0.0879
2222 W 2274 M 0 0.0878
2195 M 2215 F 0 0.0878
2227 A 2236 N 0 0.0878
2236 N 2265 Q 0 0.0878
2259 V 2277 K 0 0.0876
2240 P 2246 K 0 0.0875
2284 S 2294 F 0 0.0875
2299 V 2306 Q 0 0.0875
2235 S 2288 H 0 0.0875
2211 A 2231 L 0 0.0875
2292 L 2328 H 0 0.0874
2291 T 2320 L 0 0.0873
2317 D 2333 V 0 0.0873
2263 T 2293 F 0 0.0873
2277 K 2284 S 0 0.0873
2210 T 2231 L 0 0.0871
2288 H 2320 L 0 0.0869
2248 W 2263 T 0 0.0869
2197 L 2259 V 0 0.0868
2205 S 2254 Q 0 0.0868
2330 Q 2338 L 0 0.0868
2208 Q 2221 T 0 0.0867
2238 W 2279 F 0 0.0866
2240 P 2332 W 0 0.0865
2198 G 2212 S 0 0.0865
2207 A 2225 S 0 0.0864
2238 W 2249 L 0 0.0864
2285 Q 2324 Y 0 0.0863
2194 S 2345 C 0 0.0862
2260 T 2283 S 0 0.0862
2292 L 2306 Q 0 0.0862
2229 L 2304 G 0 0.0859
2246 K 2262 V 0 0.0856
2247 E 2269 S 0 0.0856
2210 T 2225 S 0 0.0855
2253 F 2324 Y 0 0.0854
2289 Q 2318 P 0 0.0854
2318 P 2328 H 0 0.0853
2306 Q 2315 S 0 0.0852
2222 W 2230 H 0 0.0852
2258 K 2320 L 0 0.0851
2251 V 2326 R 0 0.0851
2257 M 2316 L 0 0.0850
2215 F 2243 N 0 0.0850
2228 R 2250 Q 0 0.0848
2311 P 2342 V 0 0.0846
2236 N 2290 W 0 0.0845
2281 I 2336 I 0 0.0845
2197 L 2257 M 0 0.0845
2257 M 2269 S 0 0.0845
2235 S 2243 N 0 0.0845
2200 E 2248 W 0 0.0845
2205 S 2297 G 0 0.0843
2208 Q 2228 R 0 0.0843
2326 R 2339 R 0 0.0841
2294 F 2328 H 0 0.0840
2211 A 2249 L 0 0.0839
2293 F 2300 K 0 0.0839
2262 V 2315 S 0 0.0838
2260 T 2345 C 0 0.0837
2297 G 2322 T 0 0.0837
2273 S 2306 Q 0 0.0837
2212 S 2224 P 0 0.0834
2194 S 2258 K 0 0.0834
2226 K 2267 V 0 0.0833
2309 F 2319 P 0 0.0832
2258 K 2292 L 0 0.0832
2214 Y 2309 F 0 0.0830
2205 S 2227 A 0 0.0829
2210 T 2217 N 0 0.0827
2253 F 2264 T 0 0.0827
2206 D 2230 H 0 0.0827
2316 L 2339 R 0 0.0827
2256 T 2280 L 0 0.0826
2279 F 2345 C 0 0.0826
2310 T 2322 T 0 0.0825
2222 W 2270 L 0 0.0825
2287 G 2321 L 0 0.0824
2201 S 2217 N 0 0.0823
2261 G 2334 H 0 0.0823
2310 T 2340 M 0 0.0823
2245 P 2272 T 0 0.0822
2297 G 2317 D 0 0.0819
2288 H 2303 Q 0 0.0818
2232 Q 2243 N 0 0.0817
2270 L 2308 S 0 0.0817
2264 T 2327 I 0 0.0817
2225 S 2232 Q 0 0.0816
2296 N 2321 L 0 0.0816
2194 S 2279 F 0 0.0815
2248 W 2258 K 0 0.0814
2272 T 2298 K 0 0.0814
2262 V 2345 C 0 0.0812
2241 Q 2330 Q 0 0.0811
2278 E 2309 F 0 0.0811
2234 R 2242 V 0 0.0811
2222 W 2268 K 0 0.0810
2296 N 2315 S 0 0.0809
2264 T 2311 P 0 0.0808
2321 L 2329 P 0 0.0808
2303 Q 2328 H 0 0.0808
2265 Q 2310 T 0 0.0807
2250 Q 2304 G 0 0.0807
2275 Y 2333 V 0 0.0807
2315 S 2343 L 0 0.0806
2304 G 2340 M 0 0.0805
2282 S 2290 W 0 0.0805
2208 Q 2217 N 0 0.0805
2240 P 2336 I 0 0.0803
2210 T 2245 P 0 0.0802
2277 K 2296 N 0 0.0801
2255 K 2298 K 0 0.0801
2263 T 2317 D 0 0.0801
2248 W 2266 G 0 0.0801
2239 R 2245 P 0 0.0799
2315 S 2321 L 0 0.0798
2268 K 2275 Y 0 0.0798
2276 V 2332 W 0 0.0797
2265 Q 2344 G 0 0.0797
2276 V 2297 G 0 0.0797
2260 T 2321 L 0 0.0795
2205 S 2280 L 0 0.0795
2238 W 2251 V 0 0.0793
2254 Q 2277 K 0 0.0792
2237 A 2269 S 0 0.0792
2292 L 2302 F 0 0.0791
2201 S 2242 V 0 0.0791
2204 I 2211 A 0 0.0791
2207 A 2226 K 0 0.0791
2259 V 2283 S 0 0.0791
2267 V 2287 G 0 0.0791
2280 L 2328 H 0 0.0789
2230 H 2327 I 0 0.0789
2196 P 2343 L 0 0.0788
2292 L 2318 P 0 0.0788
2193 C 2212 S 0 0.0787
2300 K 2311 P 0 0.0786
2262 V 2282 S 0 0.0786
2214 Y 2222 W 0 0.0785
2223 S 2325 L 0 0.0785
2336 I 2344 G 0 0.0785
2259 V 2319 P 0 0.0784
2327 I 2333 V 0 0.0783
2269 S 2331 S 0 0.0783
2315 S 2323 R 0 0.0783
2229 L 2327 I 0 0.0782
2268 K 2337 A 0 0.0782
2256 T 2295 Q 0 0.0780
2337 A 2343 L 0 0.0780
2258 K 2291 T 0 0.0780
2282 S 2298 K 0 0.0779
2326 R 2342 V 0 0.0779
2329 P 2343 L 0 0.0779
2224 P 2337 A 0 0.0779
2258 K 2267 V 0 0.0777
2238 W 2345 C 0 0.0775
2256 T 2323 R 0 0.0774
2272 T 2315 S 0 0.0774
2249 L 2322 T 0 0.0774
2330 Q 2337 A 0 0.0774
2242 V 2308 S 0 0.0773
2321 L 2343 L 0 0.0772
2293 F 2317 D 0 0.0771
2310 T 2320 L 0 0.0770
2305 N 2338 L 0 0.0770
2326 R 2338 L 0 0.0770
2229 L 2320 L 0 0.0769
2235 S 2277 K 0 0.0769
2248 W 2303 Q 0 0.0768
2214 Y 2236 N 0 0.0768
2201 S 2225 S 0 0.0767
2197 L 2216 T 0 0.0766
2276 V 2301 V 0 0.0764
2281 I 2335 Q 0 0.0763
2213 S 2223 S 0 0.0762
2232 Q 2241 Q 0 0.0761
2311 P 2328 H 0 0.0760
2266 G 2344 G 0 0.0759
2310 T 2325 L 0 0.0759
2221 T 2228 R 0 0.0759
2193 C 2266 G 0 0.0758
2312 V 2341 E 0 0.0758
2313 V 2337 A 0 0.0758
2261 G 2312 V 0 0.0758
2298 K 2308 S 0 0.0757
2241 Q 2300 K 0 0.0757
2305 N 2329 P 0 0.0757
2245 P 2269 S 0 0.0757
2310 T 2319 P 0 0.0756
2228 R 2237 A 0 0.0755
2297 G 2330 Q 0 0.0755
2301 V 2320 L 0 0.0755
2208 Q 2345 C 0 0.0755
2254 Q 2295 Q 0 0.0755
2272 T 2303 Q 0 0.0753
2198 G 2323 R 0 0.0753
2265 Q 2327 I 0 0.0752
2287 G 2300 K 0 0.0752
2287 G 2303 Q 0 0.0751
2251 V 2320 L 0 0.0751
2272 T 2316 L 0 0.0750
2269 S 2294 F 0 0.0750
2309 F 2337 A 0 0.0750
2298 K 2320 L 0 0.0750
2269 S 2289 Q 0 0.0750
2242 V 2289 Q 0 0.0749
2228 R 2341 E 0 0.0749
2216 T 2243 N 0 0.0748
2308 S 2338 L 0 0.0746
2274 M 2292 L 0 0.0745
2256 T 2296 N 0 0.0745
2301 V 2343 L 0 0.0744
2223 S 2236 N 0 0.0744
2329 P 2341 E 0 0.0743
2217 N 2233 G 0 0.0743
2337 A 2344 G 0 0.0743
2310 T 2338 L 0 0.0742
2204 I 2214 Y 0 0.0741
2332 W 2339 R 0 0.0740
2215 F 2247 E 0 0.0738
2313 V 2333 V 0 0.0738
2250 Q 2323 R 0 0.0737
2288 H 2333 V 0 0.0736
2231 L 2237 A 0 0.0735
2216 T 2239 R 0 0.0735
2215 F 2281 I 0 0.0735
2253 F 2344 G 0 0.0734
2270 L 2338 L 0 0.0733
2234 R 2282 S 0 0.0732
2294 F 2306 Q 0 0.0732
2299 V 2317 D 0 0.0732
2215 F 2332 W 0 0.0731
2237 A 2274 M 0 0.0731
2282 S 2300 K 0 0.0730
2221 T 2243 N 0 0.0730
2262 V 2280 L 0 0.0730
2291 T 2300 K 0 0.0728
2263 T 2284 S 0 0.0728
2217 N 2235 S 0 0.0727
2335 Q 2341 E 0 0.0727
2301 V 2319 P 0 0.0725
2316 L 2337 A 0 0.0725
2227 A 2307 D 0 0.0725
2201 S 2298 K 0 0.0724
2311 P 2330 Q 0 0.0724
2274 M 2333 V 0 0.0723
2295 Q 2319 P 0 0.0722
2285 Q 2294 F 0 0.0721
2306 Q 2319 P 0 0.0720
2316 L 2344 G 0 0.0720
2261 G 2324 Y 0 0.0720
2259 V 2329 P 0 0.0720
2205 S 2217 N 0 0.0720
2254 Q 2309 F 0 0.0720
2224 P 2231 L 0 0.0719
2256 T 2270 L 0 0.0718
2332 W 2340 M 0 0.0718
2238 W 2281 I 0 0.0718
2278 E 2302 F 0 0.0718
2221 T 2242 V 0 0.0718
2213 S 2276 V 0 0.0718
2253 F 2261 G 0 0.0717
2196 P 2263 T 0 0.0716
2282 S 2326 R 0 0.0716
2250 Q 2291 T 0 0.0715
2275 Y 2299 V 0 0.0715
2332 W 2341 E 0 0.0715
2333 V 2340 M 0 0.0714
2208 Q 2222 W 0 0.0714
2297 G 2313 V 0 0.0714
2270 L 2277 K 0 0.0713
2309 F 2323 R 0 0.0713
2245 P 2276 V 0 0.0712
2287 G 2310 T 0 0.0710
2249 L 2342 V 0 0.0710
2267 V 2305 N 0 0.0710
2255 K 2311 P 0 0.0710
2251 V 2325 L 0 0.0710
2206 D 2216 T 0 0.0710
2251 V 2265 Q 0 0.0709
2235 S 2256 T 0 0.0708
2283 S 2297 G 0 0.0707
2192 S 2203 A 0 0.0706
2265 Q 2318 P 0 0.0706
2211 A 2241 Q 0 0.0706
2221 T 2260 T 0 0.0705
2207 A 2234 R 0 0.0705
2202 K 2209 I 0 0.0705
2309 F 2338 L 0 0.0705
2234 R 2280 L 0 0.0703
2262 V 2284 S 0 0.0703
2330 Q 2343 L 0 0.0703
2251 V 2344 G 0 0.0702
2287 G 2293 F 0 0.0702
2302 F 2316 L 0 0.0701
2262 V 2278 E 0 0.0701
2212 S 2227 A 0 0.0701
2227 A 2246 K 0 0.0701
2236 N 2244 N 0 0.0701
2243 N 2270 L 0 0.0700
2196 P 2217 N 0 0.0700
2224 P 2303 Q 0 0.0700
2213 S 2226 K 0 0.0699
2310 T 2323 R 0 0.0699
2255 K 2292 L 0 0.0699
2283 S 2316 L 0 0.0698
2248 W 2290 W 0 0.0698
2264 T 2288 H 0 0.0698
2203 A 2255 K 0 0.0696
2285 Q 2321 L 0 0.0696
2225 S 2245 P 0 0.0696
2227 A 2266 G 0 0.0695
2282 S 2294 F 0 0.0695
2204 I 2341 E 0 0.0695
2234 R 2253 F 0 0.0695
2264 T 2276 V 0 0.0695
2221 T 2281 I 0 0.0694
2267 V 2308 S 0 0.0694
2245 P 2258 K 0 0.0694
2250 Q 2287 G 0 0.0694
2289 Q 2342 V 0 0.0693
2250 Q 2321 L 0 0.0693
2239 R 2279 F 0 0.0693
2294 F 2315 S 0 0.0692
2314 N 2334 H 0 0.0691
2291 T 2331 S 0 0.0690
2269 S 2335 Q 0 0.0689
2330 Q 2340 M 0 0.0689
2246 K 2289 Q 0 0.0689
2235 S 2268 K 0 0.0689
2332 W 2343 L 0 0.0688
2253 F 2283 S 0 0.0688
2258 K 2324 Y 0 0.0687
2332 W 2338 L 0 0.0686
2265 Q 2281 I 0 0.0686
2265 Q 2341 E 0 0.0685
2321 L 2338 L 0 0.0685
2306 Q 2313 V 0 0.0685
2298 K 2327 I 0 0.0685
2246 K 2270 L 0 0.0684
2273 S 2299 V 0 0.0684
2263 T 2295 Q 0 0.0684
2263 T 2280 L 0 0.0683
2259 V 2278 E 0 0.0683
2316 L 2325 L 0 0.0683
2199 M 2253 F 0 0.0682
2195 M 2211 A 0 0.0682
2254 Q 2261 G 0 0.0681
2251 V 2327 I 0 0.0681
2238 W 2250 Q 0 0.0681
2317 D 2342 V 0 0.0680
2225 S 2244 N 0 0.0680
2210 T 2224 P 0 0.0680
2286 D 2298 K 0 0.0679
2303 Q 2344 G 0 0.0679
2306 Q 2328 H 0 0.0679
2241 Q 2324 Y 0 0.0678
2253 F 2320 L 0 0.0677
2258 K 2288 H 0 0.0677
2228 R 2300 K 0 0.0677
2213 S 2224 P 0 0.0677
2222 W 2229 L 0 0.0677
2290 W 2305 N 0 0.0675
2275 Y 2283 S 0 0.0675
2268 K 2317 D 0 0.0674
2210 T 2296 N 0 0.0674
2275 Y 2290 W 0 0.0674
2285 Q 2331 S 0 0.0672
2306 Q 2334 H 0 0.0672
2233 G 2269 S 0 0.0671
2207 A 2235 S 0 0.0671
2304 G 2329 P 0 0.0670
2241 Q 2258 K 0 0.0669
2215 F 2230 H 0 0.0668
2322 T 2341 E 0 0.0667
2319 P 2328 H 0 0.0667
2289 Q 2295 Q 0 0.0666
2235 S 2335 Q 0 0.0666
2248 W 2332 W 0 0.0666
2262 V 2340 M 0 0.0666
2278 E 2324 Y 0 0.0665
2272 T 2296 N 0 0.0665
2257 M 2325 L 0 0.0664
2224 P 2243 N 0 0.0664
2203 A 2214 Y 0 0.0664
2260 T 2291 T 0 0.0663
2334 H 2342 V 0 0.0663
2319 P 2337 A 0 0.0663
2268 K 2308 S 0 0.0663
2209 I 2345 C 0 0.0663
2194 S 2217 N 0 0.0662
2308 S 2342 V 0 0.0661
2320 L 2327 I 0 0.0661
2257 M 2289 Q 0 0.0660
2225 S 2297 G 0 0.0660
2259 V 2344 G 0 0.0659
2261 G 2280 L 0 0.0659
2243 N 2272 T 0 0.0659
2213 S 2225 S 0 0.0659
2320 L 2338 L 0 0.0659
2204 I 2226 K 0 0.0658
2295 Q 2328 H 0 0.0658
2232 Q 2307 D 0 0.0658
2213 S 2239 R 0 0.0656
2254 Q 2268 K 0 0.0656
2205 S 2242 V 0 0.0656
2250 Q 2262 V 0 0.0656
2317 D 2335 Q 0 0.0655
2277 K 2303 Q 0 0.0654
2211 A 2266 G 0 0.0654
2206 D 2217 N 0 0.0653
2208 Q 2261 G 0 0.0653
2216 T 2289 Q 0 0.0652
2266 G 2283 S 0 0.0652
2194 S 2205 S 0 0.0652
2202 K 2223 S 0 0.0652
2254 Q 2294 F 0 0.0651
2207 A 2215 F 0 0.0650
2192 S 2201 S 0 0.0649
2193 C 2213 S 0 0.0649
2193 C 2326 R 0 0.0648
2225 S 2321 L 0 0.0648
2201 S 2226 K 0 0.0648
2256 T 2281 I 0 0.0648
2230 H 2237 A 0 0.0648
2276 V 2342 V 0 0.0647
2331 S 2342 V 0 0.0647
2197 L 2209 I 0 0.0646
2198 G 2345 C 0 0.0646
2195 M 2213 S 0 0.0646
2320 L 2334 H 0 0.0646
2235 S 2244 N 0 0.0645
2195 M 2221 T 0 0.0644
2298 K 2309 F 0 0.0643
2274 M 2291 T 0 0.0643
2317 D 2328 H 0 0.0643
2237 A 2262 V 0 0.0643
2211 A 2340 M 0 0.0642
2241 Q 2308 S 0 0.0642
2237 A 2260 T 0 0.0641
2285 Q 2306 Q 0 0.0639
2245 P 2316 L 0 0.0639
2295 Q 2325 L 0 0.0638
2241 Q 2269 S 0 0.0638
2212 S 2238 W 0 0.0637
2238 W 2329 P 0 0.0636
2246 K 2297 G 0 0.0636
2302 F 2345 C 0 0.0636
2310 T 2333 V 0 0.0636
2204 I 2259 V 0 0.0635
2257 M 2288 H 0 0.0633
2256 T 2332 W 0 0.0633
2331 S 2337 A 0 0.0632
2284 S 2291 T 0 0.0631
2200 E 2214 Y 0 0.0631
2255 K 2283 S 0 0.0631
2211 A 2222 W 0 0.0630
2328 H 2338 L 0 0.0630
2215 F 2267 V 0 0.0629
2313 V 2321 L 0 0.0629
2247 E 2284 S 0 0.0629
2213 S 2244 N 0 0.0628
2210 T 2227 A 0 0.0628
2235 S 2333 V 0 0.0627
2270 L 2307 D 0 0.0627
2298 K 2311 P 0 0.0626
2202 K 2319 P 0 0.0625
2306 Q 2318 P 0 0.0625
2277 K 2288 H 0 0.0625
2234 R 2249 L 0 0.0624
2316 L 2324 Y 0 0.0624
2266 G 2329 P 0 0.0623
2215 F 2242 V 0 0.0623
2223 S 2245 P 0 0.0623
2205 S 2255 K 0 0.0621
2227 A 2239 R 0 0.0621
2211 A 2229 L 0 0.0620
2241 Q 2277 K 0 0.0619
2207 A 2213 S 0 0.0619
2313 V 2327 I 0 0.0619
2279 F 2344 G 0 0.0618
2215 F 2226 K 0 0.0618
2202 K 2226 K 0 0.0618
2263 T 2340 M 0 0.0618
2202 K 2246 K 0 0.0617
2205 S 2214 Y 0 0.0617
2325 L 2341 E 0 0.0616
2217 N 2234 R 0 0.0615
2207 A 2223 S 0 0.0615
2295 Q 2301 V 0 0.0614
2260 T 2303 Q 0 0.0614
2281 I 2305 N 0 0.0614
2205 S 2225 S 0 0.0613
2240 P 2277 K 0 0.0613
2233 G 2267 V 0 0.0612
2273 S 2310 T 0 0.0612
2256 T 2284 S 0 0.0611
2314 N 2335 Q 0 0.0611
2260 T 2317 D 0 0.0610
2293 F 2302 F 0 0.0610
2305 N 2327 I 0 0.0609
2305 N 2345 C 0 0.0608
2279 F 2340 M 0 0.0608
2308 S 2333 V 0 0.0607
2238 W 2259 V 0 0.0606
2306 Q 2323 R 0 0.0606
2229 L 2237 A 0 0.0606
2237 A 2329 P 0 0.0605
2200 E 2206 D 0 0.0605
2256 T 2288 H 0 0.0604
2252 D 2266 G 0 0.0604
2222 W 2271 L 0 0.0604
2257 M 2333 V 0 0.0603
2249 L 2325 L 0 0.0602
2276 V 2337 A 0 0.0601
2200 E 2209 I 0 0.0601
2285 Q 2329 P 0 0.0601
2260 T 2268 K 0 0.0601
2253 F 2327 I 0 0.0600
2233 G 2251 V 0 0.0600
2284 S 2330 Q 0 0.0599
2258 K 2345 C 0 0.0599
2215 F 2241 Q 0 0.0599
2303 Q 2310 T 0 0.0599
2315 S 2335 Q 0 0.0598
2247 E 2335 Q 0 0.0598
2200 E 2232 Q 0 0.0598
2228 R 2262 V 0 0.0598
2198 G 2229 L 0 0.0597
2194 S 2343 L 0 0.0597
2286 D 2319 P 0 0.0597
2266 G 2290 W 0 0.0596
2198 G 2208 Q 0 0.0596
2255 K 2273 S 0 0.0596
2326 R 2334 H 0 0.0596
2260 T 2294 F 0 0.0596
2290 W 2315 S 0 0.0596
2256 T 2336 I 0 0.0595
2336 I 2343 L 0 0.0595
2283 S 2310 T 0 0.0595
2217 N 2243 N 0 0.0594
2285 Q 2302 F 0 0.0594
2264 T 2310 T 0 0.0594
2277 K 2310 T 0 0.0592
2266 G 2338 L 0 0.0592
2225 S 2256 T 0 0.0592
2294 F 2321 L 0 0.0592
2215 F 2232 Q 0 0.0592
2237 A 2273 S 0 0.0591
2286 D 2299 V 0 0.0589
2296 N 2302 F 0 0.0589
2232 Q 2258 K 0 0.0588
2232 Q 2288 H 0 0.0588
2309 F 2322 T 0 0.0588
2216 T 2271 L 0 0.0586
2288 H 2301 V 0 0.0585
2248 W 2257 M 0 0.0585
2327 I 2336 I 0 0.0584
2204 I 2212 S 0 0.0584
2265 Q 2340 M 0 0.0584
2215 F 2240 P 0 0.0584
2206 D 2251 V 0 0.0583
2193 C 2238 W 0 0.0583
2261 G 2297 G 0 0.0583
2209 I 2222 W 0 0.0582
2259 V 2326 R 0 0.0582
2307 D 2344 G 0 0.0581
2203 A 2241 Q 0 0.0581
2242 V 2294 F 0 0.0580
2248 W 2256 T 0 0.0580
2266 G 2274 M 0 0.0580
2212 S 2274 M 0 0.0580
2287 G 2298 K 0 0.0580
2285 Q 2298 K 0 0.0579
2286 D 2328 H 0 0.0579
2258 K 2295 Q 0 0.0578
2194 S 2223 S 0 0.0578
2287 G 2295 Q 0 0.0578
2196 P 2216 T 0 0.0577
2251 V 2259 V 0 0.0576
2235 S 2273 S 0 0.0576
2248 W 2312 V 0 0.0576
2242 V 2273 S 0 0.0575
2206 D 2214 Y 0 0.0574
2288 H 2319 P 0 0.0574
2310 T 2343 L 0 0.0574
2201 S 2232 Q 0 0.0574
2240 P 2276 V 0 0.0574
2264 T 2312 V 0 0.0573
2205 S 2268 K 0 0.0573
2208 Q 2278 E 0 0.0573
2235 S 2330 Q 0 0.0572
2325 L 2339 R 0 0.0572
2293 F 2313 V 0 0.0571
2279 F 2319 P 0 0.0571
2276 V 2304 G 0 0.0570
2252 D 2325 L 0 0.0570
2244 N 2271 L 0 0.0570
2325 L 2338 L 0 0.0569
2266 G 2281 I 0 0.0569
2217 N 2271 L 0 0.0569
2324 Y 2336 I 0 0.0569
2250 Q 2261 G 0 0.0569
2201 S 2214 Y 0 0.0568
2259 V 2268 K 0 0.0567
2239 R 2295 Q 0 0.0566
2251 V 2264 T 0 0.0566
2276 V 2302 F 0 0.0566
2216 T 2274 M 0 0.0566
2205 S 2216 T 0 0.0565
2316 L 2329 P 0 0.0564
2333 V 2343 L 0 0.0564
2226 K 2232 Q 0 0.0563
2278 E 2285 Q 0 0.0563
2243 N 2267 V 0 0.0563
2192 S 2231 L 0 0.0562
2228 R 2235 S 0 0.0562
2306 Q 2320 L 0 0.0562
2210 T 2317 D 0 0.0561
2212 S 2301 V 0 0.0561
2323 R 2332 W 0 0.0560
2291 T 2297 G 0 0.0559
2302 F 2340 M 0 0.0559
2254 Q 2264 T 0 0.0557
2244 N 2259 V 0 0.0557
2223 S 2244 N 0 0.0556
2264 T 2283 S 0 0.0556
2268 K 2274 M 0 0.0554
2249 L 2284 S 0 0.0554
2251 V 2342 V 0 0.0552
2196 P 2257 M 0 0.0552
2251 V 2305 N 0 0.0551
2334 H 2341 E 0 0.0551
2241 Q 2340 M 0 0.0551
2249 L 2275 Y 0 0.0551
2274 M 2332 W 0 0.0549
2214 Y 2298 K 0 0.0549
2275 Y 2297 G 0 0.0549
2208 Q 2323 R 0 0.0549
2197 L 2276 V 0 0.0548
2245 P 2321 L 0 0.0548
2192 S 2206 D 0 0.0547
2298 K 2340 M 0 0.0547
2286 D 2296 N 0 0.0547
2245 P 2282 S 0 0.0546
2195 M 2232 Q 0 0.0546
2303 Q 2338 L 0 0.0546
2200 E 2246 K 0 0.0544
2233 G 2242 V 0 0.0544
2221 T 2233 G 0 0.0543
2205 S 2213 S 0 0.0543
2257 M 2277 K 0 0.0541
2306 Q 2342 V 0 0.0541
2229 L 2239 R 0 0.0541
2314 N 2336 I 0 0.0541
2198 G 2211 A 0 0.0540
2302 F 2341 E 0 0.0540
2295 Q 2302 F 0 0.0539
2210 T 2228 R 0 0.0539
2258 K 2330 Q 0 0.0538
2249 L 2264 T 0 0.0538
2314 N 2343 L 0 0.0538
2299 V 2335 Q 0 0.0538
2212 S 2250 Q 0 0.0537
2256 T 2286 D 0 0.0537
2243 N 2256 T 0 0.0536
2203 A 2295 Q 0 0.0536
2208 Q 2324 Y 0 0.0536
2210 T 2284 S 0 0.0536
2301 V 2317 D 0 0.0536
2194 S 2216 T 0 0.0536
2307 D 2332 W 0 0.0535
2225 S 2235 S 0 0.0535
2240 P 2338 L 0 0.0535
2204 I 2321 L 0 0.0535
2248 W 2259 V 0 0.0535
2323 R 2341 E 0 0.0535
2278 E 2291 T 0 0.0534
2225 S 2257 M 0 0.0534
2268 K 2276 V 0 0.0534
2214 Y 2331 S 0 0.0534
2243 N 2281 I 0 0.0533
2243 N 2337 A 0 0.0533
2291 T 2303 Q 0 0.0531
2230 H 2341 E 0 0.0531
2309 F 2342 V 0 0.0531
2197 L 2285 Q 0 0.0531
2262 V 2329 P 0 0.0530
2296 N 2303 Q 0 0.0530
2278 E 2323 R 0 0.0530
2284 S 2314 N 0 0.0529
2327 I 2339 R 0 0.0529
2271 L 2307 D 0 0.0529
2229 L 2266 G 0 0.0528
2214 Y 2345 C 0 0.0528
2241 Q 2285 Q 0 0.0528
2272 T 2291 T 0 0.0528
2317 D 2331 S 0 0.0527
2326 R 2341 E 0 0.0527
2234 R 2296 N 0 0.0527
2229 L 2277 K 0 0.0526
2248 W 2268 K 0 0.0526
2292 L 2298 K 0 0.0526
2201 S 2288 H 0 0.0526
2243 N 2262 V 0 0.0525
2258 K 2287 G 0 0.0525
2290 W 2341 E 0 0.0524
2237 A 2244 N 0 0.0524
2246 K 2256 T 0 0.0524
2235 S 2299 V 0 0.0524
2283 S 2295 Q 0 0.0524
2281 I 2314 N 0 0.0523
2259 V 2341 E 0 0.0523
2273 S 2296 N 0 0.0523
2296 N 2312 V 0 0.0523
2257 M 2268 K 0 0.0523
2280 L 2313 V 0 0.0523
2213 S 2238 W 0 0.0522
2295 Q 2317 D 0 0.0522
2286 D 2318 P 0 0.0522
2206 D 2317 D 0 0.0522
2257 M 2296 N 0 0.0521
2296 N 2306 Q 0 0.0521
2230 H 2236 N 0 0.0521
2268 K 2280 L 0 0.0520
2276 V 2331 S 0 0.0520
2289 Q 2306 Q 0 0.0520
2216 T 2272 T 0 0.0518
2209 I 2318 P 0 0.0517
2315 S 2333 V 0 0.0517
2242 V 2333 V 0 0.0517
2212 S 2240 P 0 0.0517
2286 D 2333 V 0 0.0516
2212 S 2221 T 0 0.0516
2256 T 2271 L 0 0.0515
2221 T 2236 N 0 0.0515
2195 M 2231 L 0 0.0515
2278 E 2319 P 0 0.0515
2245 P 2257 M 0 0.0515
2300 K 2321 L 0 0.0514
2241 Q 2334 H 0 0.0514
2214 Y 2289 Q 0 0.0514
2268 K 2281 I 0 0.0513
2213 S 2221 T 0 0.0513
2198 G 2316 L 0 0.0513
2246 K 2280 L 0 0.0513
2236 N 2247 E 0 0.0513
2231 L 2259 V 0 0.0512
2211 A 2268 K 0 0.0512
2313 V 2335 Q 0 0.0512
2201 S 2270 L 0 0.0512
2228 R 2339 R 0 0.0511
2308 S 2337 A 0 0.0511
2244 N 2275 Y 0 0.0510
2278 E 2296 N 0 0.0510
2245 P 2278 E 0 0.0510
2296 N 2317 D 0 0.0507
2314 N 2330 Q 0 0.0507
2275 Y 2337 A 0 0.0507
2208 Q 2325 L 0 0.0507
2318 P 2342 V 0 0.0506
2269 S 2288 H 0 0.0506
2279 F 2302 F 0 0.0506
2211 A 2236 N 0 0.0505
2232 Q 2257 M 0 0.0505
2207 A 2288 H 0 0.0505
2257 M 2291 T 0 0.0505
2216 T 2234 R 0 0.0504
2196 P 2283 S 0 0.0504
2243 N 2275 Y 0 0.0504
2226 K 2312 V 0 0.0504
2302 F 2317 D 0 0.0504
2279 F 2305 N 0 0.0503
2307 D 2330 Q 0 0.0503
2236 N 2307 D 0 0.0503
2202 K 2298 K 0 0.0503
2210 T 2241 Q 0 0.0503
2261 G 2292 L 0 0.0503
2252 D 2262 V 0 0.0502
2271 L 2286 D 0 0.0502
2314 N 2332 W 0 0.0501
2227 A 2233 G 0 0.0501
2224 P 2230 H 0 0.0500
2263 T 2291 T 0 0.0500
2268 K 2277 K 0 0.0500
2239 R 2282 S 0 0.0500
2243 N 2273 S 0 0.0500
2205 S 2276 V 0 0.0499
2226 K 2246 K 0 0.0499
2261 G 2295 Q 0 0.0499
2291 T 2298 K 0 0.0498
2209 I 2299 V 0 0.0498
2213 S 2281 I 0 0.0497
2283 S 2326 R 0 0.0497
2289 Q 2332 W 0 0.0496
2266 G 2336 I 0 0.0496
2299 V 2328 H 0 0.0496
2213 S 2307 D 0 0.0495
2254 Q 2314 N 0 0.0495
2255 K 2324 Y 0 0.0495
2254 Q 2269 S 0 0.0495
2203 A 2311 P 0 0.0494
2215 F 2272 T 0 0.0493
2240 P 2333 V 0 0.0493
2316 L 2341 E 0 0.0492
2207 A 2277 K 0 0.0492
2239 R 2246 K 0 0.0492
2195 M 2242 V 0 0.0492
2221 T 2244 N 0 0.0492
2242 V 2335 Q 0 0.0491
2193 C 2322 T 0 0.0491
2238 W 2245 P 0 0.0490
2265 Q 2309 F 0 0.0490
2236 N 2269 S 0 0.0489
2257 M 2264 T 0 0.0489
2201 S 2229 L 0 0.0489
2292 L 2314 N 0 0.0489
2248 W 2279 F 0 0.0489
2277 K 2309 F 0 0.0488
2240 P 2313 V 0 0.0488
2207 A 2266 G 0 0.0487
2316 L 2326 R 0 0.0487
2300 K 2334 H 0 0.0486
2209 I 2221 T 0 0.0486
2207 A 2258 K 0 0.0485
2261 G 2285 Q 0 0.0485
2201 S 2280 L 0 0.0485
2240 P 2259 V 0 0.0485
2256 T 2321 L 0 0.0484
2222 W 2240 P 0 0.0484
2199 M 2327 I 0 0.0484
2289 Q 2340 M 0 0.0483
2199 M 2341 E 0 0.0483
2193 C 2211 A 0 0.0483
2241 Q 2283 S 0 0.0483
2204 I 2265 Q 0 0.0482
2309 F 2324 Y 0 0.0482
2216 T 2230 H 0 0.0482
2258 K 2265 Q 0 0.0481
2244 N 2332 W 0 0.0481
2320 L 2344 G 0 0.0481
2320 L 2328 H 0 0.0481
2252 D 2344 G 0 0.0481
2250 Q 2279 F 0 0.0481
2276 V 2345 C 0 0.0481
2206 D 2342 V 0 0.0480
2270 L 2309 F 0 0.0480
2273 S 2288 H 0 0.0480
2208 Q 2289 Q 0 0.0480
2301 V 2334 H 0 0.0479
2234 R 2283 S 0 0.0479
2234 R 2312 V 0 0.0479
2225 S 2261 G 0 0.0479
2231 L 2245 P 0 0.0479
2196 P 2262 V 0 0.0479
2234 R 2267 V 0 0.0478
2251 V 2268 K 0 0.0478
2268 K 2287 G 0 0.0477
2192 S 2240 P 0 0.0477
2195 M 2217 N 0 0.0476
2194 S 2315 S 0 0.0476
2269 S 2324 Y 0 0.0475
2256 T 2298 K 0 0.0475
2231 L 2242 V 0 0.0475
2208 Q 2285 Q 0 0.0475
2235 S 2271 L 0 0.0475
2260 T 2320 L 0 0.0474
2300 K 2308 S 0 0.0474
2291 T 2311 P 0 0.0473
2269 S 2298 K 0 0.0473
2217 N 2240 P 0 0.0472
2237 A 2335 Q 0 0.0471
2234 R 2273 S 0 0.0471
2262 V 2295 Q 0 0.0471
2297 G 2335 Q 0 0.0471
2230 H 2240 P 0 0.0471
2274 M 2325 L 0 0.0470
2269 S 2292 L 0 0.0468
2236 N 2242 V 0 0.0468
2251 V 2321 L 0 0.0467
2283 S 2290 W 0 0.0467
2280 L 2296 N 0 0.0467
2304 G 2326 R 0 0.0467
2275 Y 2307 D 0 0.0467
2269 S 2297 G 0 0.0467
2243 N 2274 M 0 0.0467
2198 G 2210 T 0 0.0466
2225 S 2272 T 0 0.0466
2254 Q 2284 S 0 0.0465
2309 F 2320 L 0 0.0465
2205 S 2306 Q 0 0.0465
2205 S 2232 Q 0 0.0465
2285 Q 2292 L 0 0.0465
2309 F 2329 P 0 0.0464
2253 F 2326 R 0 0.0464
2301 V 2338 L 0 0.0463
2284 S 2326 R 0 0.0463
2300 K 2328 H 0 0.0462
2204 I 2238 W 0 0.0461
2232 Q 2345 C 0 0.0460
2242 V 2315 S 0 0.0460
2229 L 2235 S 0 0.0460
2258 K 2334 H 0 0.0460
2205 S 2241 Q 0 0.0459
2223 S 2274 M 0 0.0459
2320 L 2336 I 0 0.0458
2253 F 2260 T 0 0.0458
2227 A 2253 F 0 0.0458
2266 G 2277 K 0 0.0457
2195 M 2214 Y 0 0.0457
2308 S 2339 R 0 0.0457
2207 A 2340 M 0 0.0457
2222 W 2234 R 0 0.0456
2204 I 2264 T 0 0.0456
2280 L 2289 Q 0 0.0456
2208 Q 2282 S 0 0.0456
2195 M 2208 Q 0 0.0455
2203 A 2223 S 0 0.0455
2221 T 2267 V 0 0.0455
2229 L 2240 P 0 0.0455
2289 Q 2322 T 0 0.0455
2295 Q 2326 R 0 0.0454
2329 P 2344 G 0 0.0454
2268 K 2333 V 0 0.0454
2196 P 2204 I 0 0.0454
2234 R 2246 K 0 0.0453
2310 T 2344 G 0 0.0453
2284 S 2295 Q 0 0.0453
2270 L 2311 P 0 0.0452
2259 V 2282 S 0 0.0451
2261 G 2314 N 0 0.0451
2255 K 2294 F 0 0.0451
2195 M 2317 D 0 0.0451
2226 K 2277 K 0 0.0450
2308 S 2336 I 0 0.0450
2281 I 2300 K 0 0.0450
2289 Q 2317 D 0 0.0450
2213 S 2256 T 0 0.0450
2215 F 2229 L 0 0.0450
2292 L 2313 V 0 0.0450
2207 A 2245 P 0 0.0449
2215 F 2245 P 0 0.0448
2197 L 2241 Q 0 0.0448
2273 S 2342 V 0 0.0448
2302 F 2319 P 0 0.0448
2198 G 2339 R 0 0.0447
2256 T 2311 P 0 0.0447
2225 S 2234 R 0 0.0447
2247 E 2257 M 0 0.0447
2285 Q 2330 Q 0 0.0447
2205 S 2212 S 0 0.0446
2241 Q 2289 Q 0 0.0446
2289 Q 2311 P 0 0.0446
2314 N 2323 R 0 0.0446
2240 P 2267 V 0 0.0446
2224 P 2253 F 0 0.0446
2319 P 2333 V 0 0.0445
2209 I 2263 T 0 0.0445
2192 S 2301 V 0 0.0445
2285 Q 2309 F 0 0.0445
2300 K 2342 V 0 0.0444
2268 K 2288 H 0 0.0444
2254 Q 2283 S 0 0.0444
2194 S 2225 S 0 0.0443
2212 S 2279 F 0 0.0443
2282 S 2295 Q 0 0.0443
2267 V 2273 S 0 0.0443
2223 S 2234 R 0 0.0443
2304 G 2319 P 0 0.0442
2324 Y 2343 L 0 0.0442
2250 Q 2302 F 0 0.0442
2276 V 2329 P 0 0.0442
2246 K 2321 L 0 0.0442
2239 R 2250 Q 0 0.0441
2302 F 2326 R 0 0.0441
2272 T 2292 L 0 0.0440
2259 V 2281 I 0 0.0440
2210 T 2326 R 0 0.0440
2312 V 2318 P 0 0.0440
2319 P 2334 H 0 0.0440
2247 E 2272 T 0 0.0440
2283 S 2342 V 0 0.0439
2280 L 2315 S 0 0.0439
2195 M 2216 T 0 0.0439
2303 Q 2332 W 0 0.0439
2291 T 2306 Q 0 0.0438
2333 V 2341 E 0 0.0438
2273 S 2329 P 0 0.0438
2255 K 2262 V 0 0.0437
2288 H 2315 S 0 0.0437
2212 S 2259 V 0 0.0437
2299 V 2330 Q 0 0.0437
2235 S 2309 F 0 0.0437
2199 M 2338 L 0 0.0437
2210 T 2322 T 0 0.0437
2212 S 2281 I 0 0.0437
2259 V 2343 L 0 0.0436
2246 K 2268 K 0 0.0436
2273 S 2282 S 0 0.0436
2248 W 2255 K 0 0.0435
2258 K 2316 L 0 0.0435
2268 K 2309 F 0 0.0435
2270 L 2280 L 0 0.0435
2233 G 2243 N 0 0.0435
2280 L 2286 D 0 0.0435
2238 W 2339 R 0 0.0435
2272 T 2294 F 0 0.0434
2267 V 2304 G 0 0.0434
2305 N 2326 R 0 0.0434
2290 W 2302 F 0 0.0434
2213 S 2243 N 0 0.0433
2265 Q 2306 Q 0 0.0433
2234 R 2244 N 0 0.0432
2267 V 2281 I 0 0.0432
2272 T 2324 Y 0 0.0431
2256 T 2268 K 0 0.0431
2224 P 2302 F 0 0.0431
2286 D 2326 R 0 0.0431
2313 V 2344 G 0 0.0431
2192 S 2215 F 0 0.0430
2294 F 2314 N 0 0.0430
2235 S 2255 K 0 0.0429
2241 Q 2280 L 0 0.0429
2199 M 2231 L 0 0.0428
2238 W 2341 E 0 0.0428
2213 S 2233 G 0 0.0428
2238 W 2326 R 0 0.0427
2227 A 2305 N 0 0.0427
2260 T 2296 N 0 0.0426
2202 K 2225 S 0 0.0426
2303 Q 2342 V 0 0.0425
2233 G 2315 S 0 0.0425
2224 P 2244 N 0 0.0425
2310 T 2332 W 0 0.0425
2313 V 2330 Q 0 0.0425
2252 D 2288 H 0 0.0425
2217 N 2310 T 0 0.0424
2242 V 2255 K 0 0.0424
2241 Q 2314 N 0 0.0424
2244 N 2294 F 0 0.0424
2285 Q 2332 W 0 0.0423
2302 F 2329 P 0 0.0423
2199 M 2214 Y 0 0.0422
2281 I 2319 P 0 0.0422
2263 T 2288 H 0 0.0422
2296 N 2328 H 0 0.0421
2323 R 2334 H 0 0.0421
2246 K 2296 N 0 0.0421
2211 A 2326 R 0 0.0420
2255 K 2286 D 0 0.0420
2197 L 2345 C 0 0.0420
2277 K 2301 V 0 0.0419
2310 T 2334 H 0 0.0419
2214 Y 2334 H 0 0.0419
2200 E 2225 S 0 0.0419
2256 T 2318 P 0 0.0419
2193 C 2281 I 0 0.0417
2317 D 2334 H 0 0.0417
2285 Q 2345 C 0 0.0417
2318 P 2325 L 0 0.0417
2271 L 2295 Q 0 0.0416
2215 F 2286 D 0 0.0416
2251 V 2283 S 0 0.0416
2242 V 2253 F 0 0.0416
2209 I 2217 N 0 0.0416
2303 Q 2336 I 0 0.0416
2230 H 2339 R 0 0.0415
2202 K 2216 T 0 0.0414
2224 P 2249 L 0 0.0414
2217 N 2254 Q 0 0.0414
2262 V 2276 V 0 0.0414
2330 Q 2345 C 0 0.0414
2215 F 2235 S 0 0.0414
2269 S 2323 R 0 0.0414
2233 G 2259 V 0 0.0413
2194 S 2311 P 0 0.0413
2200 E 2289 Q 0 0.0413
2196 P 2266 G 0 0.0412
2290 W 2316 L 0 0.0411
2268 K 2298 K 0 0.0411
2233 G 2325 L 0 0.0411
2238 W 2338 L 0 0.0410
2245 P 2256 T 0 0.0410
2242 V 2303 Q 0 0.0410
2279 F 2301 V 0 0.0410
2201 S 2209 I 0 0.0409
2205 S 2275 Y 0 0.0409
2217 N 2294 F 0 0.0409
2292 L 2325 L 0 0.0409
2204 I 2253 F 0 0.0409
2207 A 2241 Q 0 0.0408
2311 P 2325 L 0 0.0408
2261 G 2309 F 0 0.0408
2254 Q 2293 F 0 0.0407
2307 D 2316 L 0 0.0407
2309 F 2331 S 0 0.0407
2311 P 2332 W 0 0.0407
2195 M 2251 V 0 0.0406
2233 G 2245 P 0 0.0406
2263 T 2342 V 0 0.0406
2200 E 2322 T 0 0.0406
2258 K 2296 N 0 0.0405
2205 S 2292 L 0 0.0405
2195 M 2259 V 0 0.0405
2304 G 2338 L 0 0.0404
2275 Y 2300 K 0 0.0404
2201 S 2261 G 0 0.0404
2268 K 2311 P 0 0.0404
2217 N 2304 G 0 0.0404
2198 G 2265 Q 0 0.0403
2258 K 2294 F 0 0.0403
2273 S 2337 A 0 0.0403
2279 F 2330 Q 0 0.0403
2233 G 2262 V 0 0.0403
2288 H 2296 N 0 0.0403
2309 F 2315 S 0 0.0402
2228 R 2326 R 0 0.0402
2324 Y 2341 E 0 0.0402
2195 M 2262 V 0 0.0402
2254 Q 2265 Q 0 0.0401
2238 W 2293 F 0 0.0400
2297 G 2320 L 0 0.0400
2226 K 2268 K 0 0.0400
2268 K 2294 F 0 0.0400
2282 S 2301 V 0 0.0400
2285 Q 2313 V 0 0.0400
2243 N 2268 K 0 0.0400
2307 D 2336 I 0 0.0399
2200 E 2231 L 0 0.0399
2209 I 2341 E 0 0.0399
2267 V 2312 V 0 0.0399
2212 S 2229 L 0 0.0398
2231 L 2298 K 0 0.0398
2265 Q 2338 L 0 0.0398
2215 F 2294 F 0 0.0397
2260 T 2328 H 0 0.0397
2202 K 2316 L 0 0.0397
2254 Q 2301 V 0 0.0397
2234 R 2258 K 0 0.0397
2269 S 2278 E 0 0.0396
2226 K 2317 D 0 0.0396
2259 V 2298 K 0 0.0396
2248 W 2293 F 0 0.0395
2262 V 2293 F 0 0.0395
2237 A 2312 V 0 0.0395
2308 S 2329 P 0 0.0395
2265 Q 2291 T 0 0.0394
2246 K 2330 Q 0 0.0394
2270 L 2335 Q 0 0.0394
2236 N 2243 N 0 0.0394
2208 Q 2231 L 0 0.0393
2279 F 2293 F 0 0.0393
2315 S 2334 H 0 0.0392
2207 A 2280 L 0 0.0392
2277 K 2306 Q 0 0.0392
2273 S 2312 V 0 0.0391
2295 Q 2304 G 0 0.0391
2234 R 2241 Q 0 0.0391
2245 P 2301 V 0 0.0390
2245 P 2289 Q 0 0.0390
2307 D 2339 R 0 0.0390
2282 S 2329 P 0 0.0390
2296 N 2318 P 0 0.0390
2254 Q 2260 T 0 0.0390
2269 S 2291 T 0 0.0388
2321 L 2335 Q 0 0.0388
2310 T 2318 P 0 0.0388
2319 P 2329 P 0 0.0387
2257 M 2290 W 0 0.0387
2207 A 2257 M 0 0.0387
2269 S 2299 V 0 0.0387
2231 L 2340 M 0 0.0387
2275 Y 2296 N 0 0.0386
2317 D 2330 Q 0 0.0386
2273 S 2335 Q 0 0.0386
2281 I 2325 L 0 0.0386
2273 S 2293 F 0 0.0386
2244 N 2288 H 0 0.0386
2307 D 2327 I 0 0.0385
2277 K 2330 Q 0 0.0385
2210 T 2253 F 0 0.0385
2303 Q 2320 L 0 0.0385
2229 L 2281 I 0 0.0385
2200 E 2210 T 0 0.0384
2259 V 2302 F 0 0.0384
2200 E 2229 L 0 0.0384
2310 T 2339 R 0 0.0384
2279 F 2312 V 0 0.0384
2295 Q 2323 R 0 0.0383
2314 N 2326 R 0 0.0383
2309 F 2335 Q 0 0.0383
2265 Q 2279 F 0 0.0383
2200 E 2287 G 0 0.0382
2335 Q 2343 L 0 0.0382
2241 Q 2248 W 0 0.0381
2207 A 2325 L 0 0.0381
2323 R 2344 G 0 0.0381
2299 V 2312 V 0 0.0380
2301 V 2333 V 0 0.0380
2283 S 2318 P 0 0.0380
2255 K 2278 E 0 0.0380
2244 N 2282 S 0 0.0380
2329 P 2335 Q 0 0.0380
2194 S 2263 T 0 0.0379
2271 L 2296 N 0 0.0378
2327 I 2341 E 0 0.0378
2198 G 2338 L 0 0.0378
2326 R 2337 A 0 0.0377
2309 F 2334 H 0 0.0377
2292 L 2301 V 0 0.0377
2294 F 2301 V 0 0.0376
2328 H 2337 A 0 0.0376
2289 Q 2303 Q 0 0.0376
2212 S 2255 K 0 0.0376
2287 G 2323 R 0 0.0376
2238 W 2325 L 0 0.0376
2231 L 2244 N 0 0.0376
2192 S 2276 V 0 0.0375
2244 N 2336 I 0 0.0375
2313 V 2331 S 0 0.0375
2215 F 2225 S 0 0.0375
2275 Y 2309 F 0 0.0372
2314 N 2329 P 0 0.0371
2238 W 2290 W 0 0.0371
2280 L 2325 L 0 0.0371
2232 Q 2246 K 0 0.0371
2217 N 2306 Q 0 0.0371
2254 Q 2303 Q 0 0.0370
2215 F 2270 L 0 0.0369
2251 V 2278 E 0 0.0369
2209 I 2293 F 0 0.0369
2223 S 2337 A 0 0.0369
2332 W 2344 G 0 0.0368
2334 H 2340 M 0 0.0368
2264 T 2313 V 0 0.0367
2273 S 2318 P 0 0.0367
2269 S 2315 S 0 0.0367
2326 R 2332 W 0 0.0366
2249 L 2261 G 0 0.0366
2255 K 2313 V 0 0.0366
2277 K 2328 H 0 0.0365
2226 K 2278 E 0 0.0365
2237 A 2327 I 0 0.0364
2265 Q 2316 L 0 0.0364
2293 F 2331 S 0 0.0364
2206 D 2215 F 0 0.0363
2229 L 2284 S 0 0.0362
2333 V 2339 R 0 0.0362
2262 V 2332 W 0 0.0362
2315 S 2344 G 0 0.0362
2210 T 2297 G 0 0.0361
2305 N 2322 T 0 0.0361
2195 M 2293 F 0 0.0361
2267 V 2286 D 0 0.0361
2250 Q 2318 P 0 0.0361
2195 M 2278 E 0 0.0361
2325 L 2336 I 0 0.0360
2229 L 2341 E 0 0.0360
2290 W 2324 Y 0 0.0360
2204 I 2322 T 0 0.0359
2309 F 2328 H 0 0.0359
2272 T 2278 E 0 0.0359
2216 T 2269 S 0 0.0359
2192 S 2221 T 0 0.0359
2232 Q 2313 V 0 0.0358
2240 P 2335 Q 0 0.0358
2195 M 2306 Q 0 0.0358
2254 Q 2289 Q 0 0.0357
2223 S 2229 L 0 0.0357
2235 S 2248 W 0 0.0357
2247 E 2307 D 0 0.0357
2193 C 2344 G 0 0.0357
2259 V 2310 T 0 0.0356
2318 P 2341 E 0 0.0356
2251 V 2257 M 0 0.0356
2201 S 2267 V 0 0.0356
2260 T 2267 V 0 0.0355
2242 V 2331 S 0 0.0355
2309 F 2316 L 0 0.0355
2202 K 2331 S 0 0.0354
2281 I 2332 W 0 0.0354
2287 G 2309 F 0 0.0353
2250 Q 2320 L 0 0.0353
2227 A 2271 L 0 0.0353
2288 H 2328 H 0 0.0353
2258 K 2269 S 0 0.0353
2198 G 2251 V 0 0.0353
2234 R 2245 P 0 0.0352
2296 N 2309 F 0 0.0352
2308 S 2344 G 0 0.0352
2273 S 2315 S 0 0.0352
2199 M 2226 K 0 0.0352
2259 V 2325 L 0 0.0351
2237 A 2265 Q 0 0.0351
2250 Q 2297 G 0 0.0351
2286 D 2294 F 0 0.0350
2299 V 2333 V 0 0.0350
2213 S 2251 V 0 0.0350
2252 D 2263 T 0 0.0350
2281 I 2343 L 0 0.0350
2215 F 2231 L 0 0.0350
2272 T 2311 P 0 0.0350
2262 V 2297 G 0 0.0349
2222 W 2243 N 0 0.0349
2311 P 2336 I 0 0.0349
2257 M 2276 V 0 0.0349
2299 V 2308 S 0 0.0349
2334 H 2345 C 0 0.0349
2196 P 2209 I 0 0.0348
2325 L 2332 W 0 0.0348
2203 A 2254 Q 0 0.0348
2268 K 2291 T 0 0.0347
2207 A 2242 V 0 0.0347
2193 C 2204 I 0 0.0347
2238 W 2327 I 0 0.0347
2269 S 2339 R 0 0.0347
2251 V 2323 R 0 0.0347
2272 T 2279 F 0 0.0347
2249 L 2307 D 0 0.0347
2227 A 2265 Q 0 0.0346
2241 Q 2292 L 0 0.0346
2242 V 2282 S 0 0.0346
2283 S 2311 P 0 0.0346
2192 S 2343 L 0 0.0346
2279 F 2339 R 0 0.0346
2285 Q 2303 Q 0 0.0346
2215 F 2297 G 0 0.0346
2265 Q 2285 Q 0 0.0346
2284 S 2322 T 0 0.0345
2276 V 2287 G 0 0.0345
2261 G 2286 D 0 0.0345
2230 H 2243 N 0 0.0345
2288 H 2322 T 0 0.0345
2272 T 2333 V 0 0.0344
2238 W 2307 D 0 0.0344
2270 L 2331 S 0 0.0344
2217 N 2335 Q 0 0.0344
2290 W 2312 V 0 0.0344
2213 S 2236 N 0 0.0344
2282 S 2313 V 0 0.0344
2265 Q 2325 L 0 0.0344
2209 I 2266 G 0 0.0343
2231 L 2258 K 0 0.0343
2240 P 2248 W 0 0.0343
2265 Q 2274 M 0 0.0343
2246 K 2253 F 0 0.0343
2256 T 2330 Q 0 0.0343
2286 D 2330 Q 0 0.0342
2238 W 2322 T 0 0.0342
2266 G 2345 C 0 0.0342
2229 L 2279 F 0 0.0342
2229 L 2249 L 0 0.0342
2233 G 2345 C 0 0.0342
2248 W 2265 Q 0 0.0342
2305 N 2316 L 0 0.0341
2245 P 2318 P 0 0.0341
2225 S 2295 Q 0 0.0341
2245 P 2291 T 0 0.0341
2269 S 2282 S 0 0.0341
2213 S 2301 V 0 0.0340
2209 I 2250 Q 0 0.0340
2221 T 2273 S 0 0.0340
2282 S 2337 A 0 0.0339
2313 V 2324 Y 0 0.0339
2237 A 2245 P 0 0.0339
2256 T 2315 S 0 0.0339
2208 Q 2312 V 0 0.0339
2263 T 2292 L 0 0.0339
2194 S 2214 Y 0 0.0339
2322 T 2329 P 0 0.0338
2207 A 2228 R 0 0.0338
2231 L 2288 H 0 0.0338
2315 S 2324 Y 0 0.0338
2249 L 2276 V 0 0.0337
2278 E 2287 G 0 0.0336
2303 Q 2333 V 0 0.0336
2293 F 2322 T 0 0.0336
2208 Q 2284 S 0 0.0336
2210 T 2287 G 0 0.0336
2236 N 2246 K 0 0.0336
2194 S 2304 G 0 0.0336
2203 A 2278 E 0 0.0336
2241 Q 2275 Y 0 0.0336
2292 L 2310 T 0 0.0335
2330 Q 2339 R 0 0.0335
2246 K 2278 E 0 0.0335
2243 N 2338 L 0 0.0334
2236 N 2337 A 0 0.0334
2258 K 2264 T 0 0.0334
2294 F 2303 Q 0 0.0334
2273 S 2286 D 0 0.0334
2291 T 2318 P 0 0.0334
2231 L 2241 Q 0 0.0334
2223 S 2256 T 0 0.0333
2231 L 2297 G 0 0.0333
2273 S 2287 G 0 0.0333
2246 K 2282 S 0 0.0333
2216 T 2236 N 0 0.0333
2211 A 2250 Q 0 0.0333
2217 N 2332 W 0 0.0332
2268 K 2289 Q 0 0.0332
2282 S 2336 I 0 0.0332
2322 T 2342 V 0 0.0332
2192 S 2262 V 0 0.0332
2224 P 2245 P 0 0.0332
2248 W 2276 V 0 0.0332
2210 T 2289 Q 0 0.0331
2211 A 2238 W 0 0.0330
2248 W 2335 Q 0 0.0330
2233 G 2301 V 0 0.0330
2255 K 2314 N 0 0.0329
2286 D 2302 F 0 0.0329
2205 S 2233 G 0 0.0328
2232 Q 2273 S 0 0.0328
2270 L 2291 T 0 0.0328
2302 F 2325 L 0 0.0328
2230 H 2270 L 0 0.0328
2300 K 2314 N 0 0.0328
2316 L 2345 C 0 0.0328
2232 Q 2270 L 0 0.0327
2214 Y 2233 G 0 0.0327
2292 L 2323 R 0 0.0327
2204 I 2326 R 0 0.0327
2274 M 2289 Q 0 0.0326
2312 V 2331 S 0 0.0326
2288 H 2299 V 0 0.0326
2195 M 2226 K 0 0.0326
2214 Y 2234 R 0 0.0326
2306 Q 2327 I 0 0.0326
2335 Q 2342 V 0 0.0326
2214 Y 2230 H 0 0.0326
2294 F 2330 Q 0 0.0325
2253 F 2301 V 0 0.0325
2230 H 2274 M 0 0.0325
2245 P 2288 H 0 0.0325
2212 S 2345 C 0 0.0325
2211 A 2221 T 0 0.0325
2298 K 2310 T 0 0.0325
2206 D 2245 P 0 0.0325
2195 M 2237 A 0 0.0324
2197 L 2253 F 0 0.0324
2327 I 2343 L 0 0.0323
2196 P 2223 S 0 0.0323
2239 R 2271 L 0 0.0323
2319 P 2343 L 0 0.0323
2272 T 2282 S 0 0.0323
2223 S 2255 K 0 0.0322
2246 K 2265 Q 0 0.0322
2275 Y 2291 T 0 0.0322
2217 N 2232 Q 0 0.0322
2203 A 2239 R 0 0.0321
2224 P 2323 R 0 0.0321
2278 E 2322 T 0 0.0321
2326 R 2333 V 0 0.0320
2263 T 2276 V 0 0.0320
2228 R 2286 D 0 0.0319
2202 K 2302 F 0 0.0319
2194 S 2206 D 0 0.0319
2293 F 2308 S 0 0.0318
2273 S 2314 N 0 0.0318
2237 A 2305 N 0 0.0318
2274 M 2285 Q 0 0.0318
2331 S 2343 L 0 0.0318
2235 S 2269 S 0 0.0318
2299 V 2322 T 0 0.0317
2256 T 2287 G 0 0.0317
2314 N 2341 E 0 0.0317
2248 W 2305 N 0 0.0317
2254 Q 2319 P 0 0.0317
2193 C 2248 W 0 0.0317
2313 V 2322 T 0 0.0316
2309 F 2318 P 0 0.0316
2203 A 2209 I 0 0.0316
2247 E 2299 V 0 0.0316
2266 G 2308 S 0 0.0316
2198 G 2279 F 0 0.0315
2245 P 2334 H 0 0.0315
2328 H 2339 R 0 0.0315
2196 P 2279 F 0 0.0315
2292 L 2340 M 0 0.0315
2210 T 2222 W 0 0.0315
2203 A 2217 N 0 0.0315
2195 M 2246 K 0 0.0315
2304 G 2318 P 0 0.0315
2238 W 2262 V 0 0.0315
2224 P 2232 Q 0 0.0314
2212 S 2223 S 0 0.0314
2207 A 2244 N 0 0.0314
2231 L 2256 T 0 0.0314
2245 P 2297 G 0 0.0313
2295 Q 2315 S 0 0.0313
2265 Q 2293 F 0 0.0313
2284 S 2307 D 0 0.0313
2306 Q 2335 Q 0 0.0313
2276 V 2286 D 0 0.0313
2197 L 2223 S 0 0.0313
2297 G 2314 N 0 0.0312
2260 T 2282 S 0 0.0312
2302 F 2339 R 0 0.0312
2324 Y 2332 W 0 0.0311
2293 F 2326 R 0 0.0311
2222 W 2336 I 0 0.0311
2255 K 2274 M 0 0.0311
2249 L 2277 K 0 0.0311
2267 V 2333 V 0 0.0311
2240 P 2327 I 0 0.0310
2268 K 2334 H 0 0.0310
2252 D 2332 W 0 0.0309
2212 S 2329 P 0 0.0309
2281 I 2333 V 0 0.0309
2307 D 2320 L 0 0.0308
2281 I 2289 Q 0 0.0308
2235 S 2246 K 0 0.0308
2209 I 2332 W 0 0.0308
2298 K 2331 S 0 0.0308
2221 T 2245 P 0 0.0308
2245 P 2285 Q 0 0.0307
2200 E 2216 T 0 0.0307
2205 S 2302 F 0 0.0307
2238 W 2246 K 0 0.0306
2200 E 2263 T 0 0.0306
2205 S 2247 E 0 0.0306
2234 R 2281 I 0 0.0306
2243 N 2277 K 0 0.0306
2322 T 2343 L 0 0.0305
2247 E 2270 L 0 0.0305
2295 Q 2332 W 0 0.0305
2299 V 2319 P 0 0.0305
2315 S 2340 M 0 0.0305
2300 K 2318 P 0 0.0304
2230 H 2242 V 0 0.0304
2272 T 2288 H 0 0.0303
2245 P 2271 L 0 0.0303
2271 L 2334 H 0 0.0303
2323 R 2329 P 0 0.0303
2284 S 2299 V 0 0.0303
2251 V 2279 F 0 0.0303
2273 S 2341 E 0 0.0302
2305 N 2323 R 0 0.0302
2300 K 2310 T 0 0.0302
2199 M 2303 Q 0 0.0302
2216 T 2331 S 0 0.0301
2250 Q 2257 M 0 0.0301
2272 T 2300 K 0 0.0301
2221 T 2321 L 0 0.0300
2260 T 2299 V 0 0.0300
2232 Q 2331 S 0 0.0300
2280 L 2344 G 0 0.0300
2217 N 2229 L 0 0.0300
2204 I 2340 M 0 0.0300
2305 N 2341 E 0 0.0299
2231 L 2330 Q 0 0.0299
2289 Q 2301 V 0 0.0299
2272 T 2285 Q 0 0.0299
2216 T 2318 P 0 0.0298
2255 K 2289 Q 0 0.0298
2296 N 2334 H 0 0.0298
2265 Q 2280 L 0 0.0298
2273 S 2304 G 0 0.0297
2253 F 2266 G 0 0.0297
2213 S 2222 W 0 0.0297
2228 R 2302 F 0 0.0297
2197 L 2226 K 0 0.0297
2244 N 2260 T 0 0.0297
2217 N 2245 P 0 0.0297
2268 K 2286 D 0 0.0296
2287 G 2341 E 0 0.0296
2195 M 2234 R 0 0.0296
2305 N 2318 P 0 0.0296
2213 S 2287 G 0 0.0296
2200 E 2215 F 0 0.0296
2294 F 2319 P 0 0.0296
2267 V 2309 F 0 0.0295
2215 F 2256 T 0 0.0295
2246 K 2313 V 0 0.0295
2314 N 2325 L 0 0.0295
2272 T 2335 Q 0 0.0295
2289 Q 2308 S 0 0.0295
2224 P 2241 Q 0 0.0295
2209 I 2319 P 0 0.0295
2260 T 2298 K 0 0.0294
2302 F 2330 Q 0 0.0294
2289 Q 2312 V 0 0.0294
2297 G 2332 W 0 0.0294
2258 K 2319 P 0 0.0294
2267 V 2282 S 0 0.0294
2280 L 2290 W 0 0.0292
2260 T 2281 I 0 0.0292
2237 A 2307 D 0 0.0291
2308 S 2345 C 0 0.0291
2327 I 2334 H 0 0.0291
2223 S 2278 E 0 0.0290
2203 A 2235 S 0 0.0290
2216 T 2227 A 0 0.0290
2212 S 2230 H 0 0.0289
2260 T 2295 Q 0 0.0289
2227 A 2238 W 0 0.0289
2202 K 2273 S 0 0.0289
2244 N 2270 L 0 0.0289
2196 P 2291 T 0 0.0288
2241 Q 2278 E 0 0.0288
2254 Q 2273 S 0 0.0288
2235 S 2308 S 0 0.0288
2202 K 2237 A 0 0.0288
2211 A 2321 L 0 0.0288
2252 D 2310 T 0 0.0288
2246 K 2254 Q 0 0.0288
2293 F 2345 C 0 0.0288
2297 G 2315 S 0 0.0287
2261 G 2284 S 0 0.0287
2315 S 2331 S 0 0.0287
2256 T 2273 S 0 0.0286
2197 L 2246 K 0 0.0286
2229 L 2254 Q 0 0.0286
2255 K 2285 Q 0 0.0285
2206 D 2288 H 0 0.0285
2246 K 2323 R 0 0.0285
2239 R 2285 Q 0 0.0285
2285 Q 2334 H 0 0.0285
2200 E 2276 V 0 0.0285
2268 K 2278 E 0 0.0285
2240 P 2288 H 0 0.0285
2193 C 2208 Q 0 0.0284
2276 V 2340 M 0 0.0284
2252 D 2321 L 0 0.0284
2192 S 2274 M 0 0.0283
2244 N 2257 M 0 0.0283
2247 E 2317 D 0 0.0283
2323 R 2333 V 0 0.0282
2292 L 2303 Q 0 0.0282
2324 Y 2335 Q 0 0.0282
2308 S 2317 D 0 0.0282
2247 E 2260 T 0 0.0282
2266 G 2278 E 0 0.0282
2234 R 2240 P 0 0.0282
2204 I 2231 L 0 0.0282
2268 K 2335 Q 0 0.0282
2295 Q 2331 S 0 0.0281
2331 S 2340 M 0 0.0281
2199 M 2208 Q 0 0.0280
2216 T 2233 G 0 0.0280
2202 K 2210 T 0 0.0280
2244 N 2298 K 0 0.0280
2246 K 2329 P 0 0.0280
2261 G 2311 P 0 0.0279
2317 D 2338 L 0 0.0279
2236 N 2271 L 0 0.0279
2240 P 2307 D 0 0.0278
2275 Y 2335 Q 0 0.0278
2269 S 2284 S 0 0.0278
2289 Q 2321 L 0 0.0278
2211 A 2280 L 0 0.0278
2245 P 2292 L 0 0.0278
2240 P 2324 Y 0 0.0278
2276 V 2284 S 0 0.0278
2266 G 2339 R 0 0.0278
2292 L 2324 Y 0 0.0277
2231 L 2279 F 0 0.0277
2258 K 2306 Q 0 0.0277
2194 S 2276 V 0 0.0277
2231 L 2287 G 0 0.0277
2206 D 2224 P 0 0.0277
2233 G 2255 K 0 0.0276
2282 S 2306 Q 0 0.0276
2192 S 2227 A 0 0.0276
2209 I 2283 S 0 0.0275
2268 K 2285 Q 0 0.0275
2282 S 2333 V 0 0.0275
2203 A 2257 M 0 0.0275
2233 G 2294 F 0 0.0275
2233 G 2327 I 0 0.0275
2215 F 2233 G 0 0.0275
2298 K 2321 L 0 0.0275
2195 M 2202 K 0 0.0275
2315 S 2336 I 0 0.0275
2192 S 2278 E 0 0.0274
2192 S 2246 K 0 0.0274
2222 W 2245 P 0 0.0274
2203 A 2285 Q 0 0.0274
2206 D 2221 T 0 0.0274
2255 K 2320 L 0 0.0274
2290 W 2343 L 0 0.0274
2250 Q 2313 V 0 0.0274
2299 V 2309 F 0 0.0274
2233 G 2246 K 0 0.0274
2248 W 2264 T 0 0.0274
2207 A 2231 L 0 0.0273
2242 V 2290 W 0 0.0273
2272 T 2327 I 0 0.0273
2312 V 2319 P 0 0.0273
2263 T 2290 W 0 0.0272
2217 N 2334 H 0 0.0272
2315 S 2326 R 0 0.0272
2211 A 2233 G 0 0.0271
2254 Q 2312 V 0 0.0271
2308 S 2315 S 0 0.0271
2235 S 2303 Q 0 0.0271
2223 S 2331 S 0 0.0270
2315 S 2330 Q 0 0.0270
2222 W 2242 V 0 0.0269
2192 S 2259 V 0 0.0269
2236 N 2294 F 0 0.0269
2241 Q 2315 S 0 0.0269
2216 T 2231 L 0 0.0269
2260 T 2288 H 0 0.0269
2268 K 2295 Q 0 0.0269
2213 S 2279 F 0 0.0269
2209 I 2288 H 0 0.0269
2203 A 2230 H 0 0.0269
2253 F 2284 S 0 0.0268
2280 L 2317 D 0 0.0268
2192 S 2335 Q 0 0.0268
2210 T 2314 N 0 0.0268
2192 S 2207 A 0 0.0268
2193 C 2341 E 0 0.0267
2225 S 2239 R 0 0.0267
2249 L 2256 T 0 0.0267
2277 K 2320 L 0 0.0266
2260 T 2290 W 0 0.0266
2262 V 2325 L 0 0.0266
2287 G 2302 F 0 0.0265
2313 V 2342 V 0 0.0265
2255 K 2323 R 0 0.0265
2198 G 2266 G 0 0.0264
2198 G 2329 P 0 0.0264
2221 T 2304 G 0 0.0264
2302 F 2323 R 0 0.0264
2272 T 2317 D 0 0.0263
2255 K 2296 N 0 0.0263
2289 Q 2315 S 0 0.0262
2216 T 2334 H 0 0.0262
2257 M 2317 D 0 0.0262
2202 K 2244 N 0 0.0262
2307 D 2318 P 0 0.0262
2213 S 2229 L 0 0.0262
2260 T 2276 V 0 0.0262
2254 Q 2334 H 0 0.0261
2201 S 2208 Q 0 0.0260
2211 A 2226 K 0 0.0260
2266 G 2320 L 0 0.0260
2276 V 2295 Q 0 0.0260
2252 D 2339 R 0 0.0259
2201 S 2215 F 0 0.0259
2300 K 2341 E 0 0.0259
2230 H 2268 K 0 0.0259
2226 K 2309 F 0 0.0259
2311 P 2344 G 0 0.0258
2202 K 2342 V 0 0.0258
2248 W 2278 E 0 0.0258
2195 M 2241 Q 0 0.0258
2224 P 2321 L 0 0.0258
2278 E 2306 Q 0 0.0258
2319 P 2332 W 0 0.0257
2261 G 2325 L 0 0.0257
2246 K 2275 Y 0 0.0256
2252 D 2317 D 0 0.0256
2221 T 2271 L 0 0.0256
2262 V 2343 L 0 0.0256
2225 S 2343 L 0 0.0255
2253 F 2272 T 0 0.0255
2225 S 2258 K 0 0.0255
2254 Q 2291 T 0 0.0255
2274 M 2297 G 0 0.0255
2231 L 2264 T 0 0.0255
2278 E 2310 T 0 0.0255
2283 S 2315 S 0 0.0254
2263 T 2286 D 0 0.0254
2254 Q 2324 Y 0 0.0254
2201 S 2315 S 0 0.0254
2205 S 2287 G 0 0.0254
2251 V 2269 S 0 0.0253
2207 A 2243 N 0 0.0252
2314 N 2328 H 0 0.0252
2211 A 2239 R 0 0.0252
2298 K 2315 S 0 0.0252
2247 E 2268 K 0 0.0252
2275 Y 2336 I 0 0.0252
2317 D 2327 I 0 0.0252
2208 Q 2216 T 0 0.0252
2206 D 2222 W 0 0.0252
2296 N 2319 P 0 0.0251
2286 D 2323 R 0 0.0251
2210 T 2244 N 0 0.0251
2221 T 2257 M 0 0.0251
2204 I 2223 S 0 0.0250
2248 W 2329 P 0 0.0250
2195 M 2274 M 0 0.0250
2273 S 2320 L 0 0.0250
2199 M 2340 M 0 0.0250
2249 L 2262 V 0 0.0250
2238 W 2253 F 0 0.0249
2256 T 2322 T 0 0.0249
2251 V 2258 K 0 0.0249
2236 N 2323 R 0 0.0249
2192 S 2235 S 0 0.0249
2194 S 2204 I 0 0.0249
2192 S 2288 H 0 0.0249
2298 K 2342 V 0 0.0249
2323 R 2345 C 0 0.0249
2270 L 2332 W 0 0.0248
2306 Q 2338 L 0 0.0248
2238 W 2277 K 0 0.0248
2259 V 2288 H 0 0.0248
2253 F 2311 P 0 0.0248
2215 F 2227 A 0 0.0248
2268 K 2321 L 0 0.0248
2301 V 2314 N 0 0.0248
2308 S 2320 L 0 0.0248
2217 N 2255 K 0 0.0247
2214 Y 2241 Q 0 0.0247
2243 N 2301 V 0 0.0247
2230 H 2245 P 0 0.0246
2241 Q 2255 K 0 0.0246
2199 M 2210 T 0 0.0246
2269 S 2312 V 0 0.0246
2315 S 2337 A 0 0.0246
2234 R 2299 V 0 0.0245
2267 V 2319 P 0 0.0245
2210 T 2310 T 0 0.0245
2270 L 2343 L 0 0.0245
2259 V 2290 W 0 0.0245
2289 Q 2333 V 0 0.0245
2315 S 2332 W 0 0.0244
2262 V 2281 I 0 0.0244
2243 N 2252 D 0 0.0244
2226 K 2304 G 0 0.0244
2227 A 2311 P 0 0.0244
2222 W 2272 T 0 0.0243
2195 M 2205 S 0 0.0243
2271 L 2277 K 0 0.0243
2302 F 2343 L 0 0.0242
2204 I 2221 T 0 0.0242
2231 L 2282 S 0 0.0242
2202 K 2222 W 0 0.0242
2203 A 2244 N 0 0.0242
2311 P 2333 V 0 0.0241
2257 M 2275 Y 0 0.0241
2305 N 2321 L 0 0.0241
2253 F 2263 T 0 0.0240
2201 S 2210 T 0 0.0240
2204 I 2252 D 0 0.0240
2280 L 2319 P 0 0.0239
2262 V 2285 Q 0 0.0239
2212 S 2278 E 0 0.0239
2199 M 2345 C 0 0.0239
2198 G 2224 P 0 0.0239
2194 S 2242 V 0 0.0239
2307 D 2331 S 0 0.0238
2238 W 2275 Y 0 0.0238
2286 D 2336 I 0 0.0238
2193 C 2202 K 0 0.0238
2252 D 2312 V 0 0.0238
2274 M 2293 F 0 0.0238
2312 V 2336 I 0 0.0238
2254 Q 2332 W 0 0.0238
2196 P 2264 T 0 0.0238
2225 S 2281 I 0 0.0238
2251 V 2332 W 0 0.0237
2283 S 2289 Q 0 0.0237
2305 N 2324 Y 0 0.0237
2192 S 2244 N 0 0.0237
2248 W 2314 N 0 0.0237
2278 E 2317 D 0 0.0237
2251 V 2262 V 0 0.0236
2260 T 2305 N 0 0.0236
2228 R 2245 P 0 0.0236
2319 P 2327 I 0 0.0236
2269 S 2334 H 0 0.0236
2285 Q 2328 H 0 0.0236
2329 P 2340 M 0 0.0235
2287 G 2325 L 0 0.0235
2247 E 2278 E 0 0.0235
2212 S 2307 D 0 0.0235
2241 Q 2272 T 0 0.0235
2248 W 2324 Y 0 0.0234
2260 T 2325 L 0 0.0234
2242 V 2314 N 0 0.0234
2284 S 2300 K 0 0.0234
2196 P 2295 Q 0 0.0234
2241 Q 2318 P 0 0.0234
2263 T 2299 V 0 0.0234
2273 S 2317 D 0 0.0234
2233 G 2273 S 0 0.0234
2248 W 2292 L 0 0.0233
2274 M 2286 D 0 0.0233
2214 Y 2255 K 0 0.0233
2197 L 2331 S 0 0.0233
2255 K 2345 C 0 0.0233
2249 L 2305 N 0 0.0232
2318 P 2344 G 0 0.0232
2287 G 2316 L 0 0.0232
2209 I 2272 T 0 0.0232
2277 K 2291 T 0 0.0232
2238 W 2276 V 0 0.0232
2207 A 2230 H 0 0.0232
2283 S 2314 N 0 0.0231
2263 T 2296 N 0 0.0231
2247 E 2271 L 0 0.0231
2270 L 2298 K 0 0.0231
2263 T 2338 L 0 0.0231
2203 A 2273 S 0 0.0230
2200 E 2316 L 0 0.0230
2257 M 2271 L 0 0.0230
2245 P 2280 L 0 0.0230
2314 N 2337 A 0 0.0230
2287 G 2296 N 0 0.0230
2267 V 2334 H 0 0.0230
2254 Q 2281 I 0 0.0230
2277 K 2338 L 0 0.0230
2214 Y 2292 L 0 0.0230
2217 N 2300 K 0 0.0229
2201 S 2222 W 0 0.0229
2275 Y 2284 S 0 0.0228
2251 V 2291 T 0 0.0228
2287 G 2314 N 0 0.0228
2261 G 2281 I 0 0.0228
2222 W 2284 S 0 0.0227
2281 I 2322 T 0 0.0227
2256 T 2272 T 0 0.0227
2235 S 2291 T 0 0.0227
2222 W 2259 V 0 0.0227
2201 S 2330 Q 0 0.0227
2328 H 2340 M 0 0.0226
2257 M 2265 Q 0 0.0226
2240 P 2308 S 0 0.0226
2232 Q 2279 F 0 0.0226
2202 K 2291 T 0 0.0226
2204 I 2329 P 0 0.0225
2221 T 2280 L 0 0.0225
2194 S 2288 H 0 0.0225
2310 T 2335 Q 0 0.0225
2270 L 2337 A 0 0.0224
2238 W 2344 G 0 0.0224
2228 R 2236 N 0 0.0224
2288 H 2306 Q 0 0.0224
2234 R 2243 N 0 0.0224
2236 N 2304 G 0 0.0224
2256 T 2319 P 0 0.0223
2250 Q 2265 Q 0 0.0223
2249 L 2330 Q 0 0.0223
2203 A 2274 M 0 0.0222
2293 F 2299 V 0 0.0222
2313 V 2328 H 0 0.0222
2288 H 2317 D 0 0.0222
2193 C 2205 S 0 0.0222
2256 T 2299 V 0 0.0221
2257 M 2344 G 0 0.0221
2210 T 2246 K 0 0.0221
2246 K 2331 S 0 0.0221
2202 K 2315 S 0 0.0221
2241 Q 2274 M 0 0.0221
2217 N 2280 L 0 0.0220
2192 S 2232 Q 0 0.0220
2217 N 2327 I 0 0.0220
2202 K 2295 Q 0 0.0220
2309 F 2345 C 0 0.0220
2275 Y 2329 P 0 0.0219
2212 S 2305 N 0 0.0219
2236 N 2262 V 0 0.0219
2225 S 2296 N 0 0.0219
2282 S 2334 H 0 0.0219
2246 K 2284 S 0 0.0219
2258 K 2266 G 0 0.0219
2195 M 2270 L 0 0.0219
2241 Q 2273 S 0 0.0218
2288 H 2318 P 0 0.0218
2246 K 2276 V 0 0.0218
2192 S 2199 M 0 0.0218
2208 Q 2225 S 0 0.0218
2262 V 2313 V 0 0.0217
2284 S 2345 C 0 0.0217
2242 V 2254 Q 0 0.0217
2213 S 2323 R 0 0.0217
2192 S 2285 Q 0 0.0217
2207 A 2259 V 0 0.0217
2273 S 2290 W 0 0.0217
2222 W 2250 Q 0 0.0217
2276 V 2290 W 0 0.0216
2224 P 2262 V 0 0.0216
2264 T 2272 T 0 0.0216
2203 A 2290 W 0 0.0216
2227 A 2244 N 0 0.0216
2265 Q 2303 Q 0 0.0215
2286 D 2307 D 0 0.0215
2259 V 2285 Q 0 0.0215
2203 A 2272 T 0 0.0215
2311 P 2324 Y 0 0.0215
2279 F 2315 S 0 0.0215
2193 C 2337 A 0 0.0214
2203 A 2242 V 0 0.0214
2216 T 2246 K 0 0.0214
2251 V 2335 Q 0 0.0214
2202 K 2232 Q 0 0.0214
2236 N 2272 T 0 0.0214
2254 Q 2272 T 0 0.0213
2295 Q 2334 H 0 0.0212
2293 F 2327 I 0 0.0212
2264 T 2281 I 0 0.0212
2224 P 2305 N 0 0.0212
2260 T 2280 L 0 0.0212
2283 S 2296 N 0 0.0212
2202 K 2324 Y 0 0.0211
2285 Q 2338 L 0 0.0211
2240 P 2266 G 0 0.0211
2271 L 2309 F 0 0.0211
2295 Q 2335 Q 0 0.0211
2294 F 2336 I 0 0.0210
2212 S 2228 R 0 0.0210
2256 T 2263 T 0 0.0210
2231 L 2296 N 0 0.0210
2225 S 2308 S 0 0.0210
2250 Q 2292 L 0 0.0210
2261 G 2277 K 0 0.0210
2233 G 2261 G 0 0.0210
2258 K 2274 M 0 0.0209
2209 I 2227 A 0 0.0208
2203 A 2334 H 0 0.0208
2245 P 2270 L 0 0.0208
2192 S 2234 R 0 0.0208
2309 F 2327 I 0 0.0207
2261 G 2291 T 0 0.0207
2206 D 2212 S 0 0.0207
2253 F 2325 L 0 0.0207
2236 N 2245 P 0 0.0207
2233 G 2268 K 0 0.0207
2260 T 2318 P 0 0.0206
2243 N 2260 T 0 0.0206
2246 K 2301 V 0 0.0206
2245 P 2294 F 0 0.0206
2311 P 2339 R 0 0.0205
2287 G 2330 Q 0 0.0205
2238 W 2305 N 0 0.0205
2278 E 2316 L 0 0.0205
2321 L 2339 R 0 0.0205
2209 I 2223 S 0 0.0204
2312 V 2335 Q 0 0.0204
2264 T 2271 L 0 0.0204
2196 P 2296 N 0 0.0204
2252 D 2261 G 0 0.0204
2233 G 2321 L 0 0.0204
2313 V 2341 E 0 0.0203
2290 W 2333 V 0 0.0203
2196 P 2202 K 0 0.0203
2316 L 2340 M 0 0.0203
2199 M 2215 F 0 0.0202
2254 Q 2278 E 0 0.0202
2316 L 2336 I 0 0.0202
2230 H 2307 D 0 0.0202
2251 V 2345 C 0 0.0202
2280 L 2309 F 0 0.0202
2206 D 2227 A 0 0.0202
2320 L 2332 W 0 0.0202
2194 S 2210 T 0 0.0202
2302 F 2320 L 0 0.0201
2211 A 2290 W 0 0.0201
2307 D 2329 P 0 0.0201
2270 L 2299 V 0 0.0201
2308 S 2323 R 0 0.0201
2257 M 2274 M 0 0.0201
2263 T 2302 F 0 0.0201
2303 Q 2315 S 0 0.0201
2283 S 2341 E 0 0.0201
2274 M 2300 K 0 0.0201
2212 S 2231 L 0 0.0200
2256 T 2269 S 0 0.0200
2232 Q 2297 G 0 0.0200
2238 W 2320 L 0 0.0200
2247 E 2329 P 0 0.0199
2308 S 2343 L 0 0.0199
2223 S 2230 H 0 0.0199
2228 R 2305 N 0 0.0199
2201 S 2250 Q 0 0.0199
2256 T 2342 V 0 0.0198
2207 A 2313 V 0 0.0198
2209 I 2237 A 0 0.0197
2278 E 2335 Q 0 0.0197
2259 V 2274 M 0 0.0197
2286 D 2292 L 0 0.0197
2222 W 2247 E 0 0.0196
2249 L 2285 Q 0 0.0196
2209 I 2254 Q 0 0.0196
2270 L 2283 S 0 0.0196
2204 I 2319 P 0 0.0195
2283 S 2328 H 0 0.0195
2209 I 2317 D 0 0.0195
2223 S 2276 V 0 0.0195
2247 E 2345 C 0 0.0194
2260 T 2340 M 0 0.0194
2216 T 2270 L 0 0.0194
2234 R 2272 T 0 0.0194
2202 K 2277 K 0 0.0194
2212 S 2275 Y 0 0.0194
2271 L 2282 S 0 0.0194
2308 S 2319 P 0 0.0194
2292 L 2333 V 0 0.0193
2202 K 2341 E 0 0.0193
2201 S 2308 S 0 0.0193
2246 K 2328 H 0 0.0193
2228 R 2259 V 0 0.0192
2305 N 2325 L 0 0.0192
2205 S 2239 R 0 0.0192
2293 F 2319 P 0 0.0191
2271 L 2280 L 0 0.0191
2287 G 2332 W 0 0.0191
2272 T 2307 D 0 0.0191
2238 W 2342 V 0 0.0190
2196 P 2212 S 0 0.0190
2211 A 2307 D 0 0.0190
2266 G 2293 F 0 0.0190
2204 I 2232 Q 0 0.0189
2216 T 2283 S 0 0.0189
2211 A 2225 S 0 0.0189
2228 R 2248 W 0 0.0189
2192 S 2211 A 0 0.0188
2262 V 2286 D 0 0.0188
2215 F 2299 V 0 0.0188
2320 L 2326 R 0 0.0188
2314 N 2339 R 0 0.0188
2273 S 2289 Q 0 0.0187
2306 Q 2340 M 0 0.0187
2195 M 2256 T 0 0.0187
2310 T 2341 E 0 0.0187
2208 Q 2303 Q 0 0.0187
2262 V 2305 N 0 0.0187
2233 G 2302 F 0 0.0187
2201 S 2230 H 0 0.0186
2274 M 2282 S 0 0.0186
2309 F 2325 L 0 0.0186
2204 I 2344 G 0 0.0186
2275 Y 2334 H 0 0.0186
2262 V 2291 T 0 0.0186
2205 S 2231 L 0 0.0186
2192 S 2245 P 0 0.0186
2269 S 2342 V 0 0.0185
2265 Q 2290 W 0 0.0185
2235 S 2245 P 0 0.0185
2261 G 2282 S 0 0.0185
2204 I 2224 P 0 0.0185
2318 P 2337 A 0 0.0185
2196 P 2230 H 0 0.0184
2272 T 2321 L 0 0.0184
2269 S 2303 Q 0 0.0184
2259 V 2273 S 0 0.0184
2232 Q 2342 V 0 0.0183
2201 S 2240 P 0 0.0183
2281 I 2304 G 0 0.0183
2247 E 2283 S 0 0.0182
2272 T 2336 I 0 0.0182
2223 S 2338 L 0 0.0182
2230 H 2312 V 0 0.0182
2235 S 2329 P 0 0.0182
2308 S 2331 S 0 0.0182
2198 G 2322 T 0 0.0182
2212 S 2304 G 0 0.0182
2309 F 2336 I 0 0.0182
2204 I 2230 H 0 0.0181
2246 K 2277 K 0 0.0181
2234 R 2275 Y 0 0.0181
2216 T 2285 Q 0 0.0181
2205 S 2294 F 0 0.0181
2258 K 2314 N 0 0.0181
2263 T 2282 S 0 0.0181
2323 R 2339 R 0 0.0180
2306 Q 2325 L 0 0.0180
2195 M 2331 S 0 0.0180
2294 F 2311 P 0 0.0180
2256 T 2265 Q 0 0.0180
2290 W 2329 P 0 0.0180
2209 I 2238 W 0 0.0180
2249 L 2299 V 0 0.0179
2246 K 2299 V 0 0.0179
2195 M 2263 T 0 0.0179
2261 G 2272 T 0 0.0179
2237 A 2331 S 0 0.0179
2263 T 2332 W 0 0.0179
2210 T 2230 H 0 0.0179
2258 K 2332 W 0 0.0179
2283 S 2298 K 0 0.0179
2239 R 2288 H 0 0.0179
2320 L 2329 P 0 0.0178
2268 K 2307 D 0 0.0178
2239 R 2331 S 0 0.0178
2264 T 2326 R 0 0.0178
2228 R 2239 R 0 0.0178
2195 M 2276 V 0 0.0178
2274 M 2338 L 0 0.0178
2199 M 2229 L 0 0.0178
2251 V 2284 S 0 0.0178
2198 G 2238 W 0 0.0177
2203 A 2279 F 0 0.0177
2254 Q 2267 V 0 0.0176
2254 Q 2287 G 0 0.0176
2273 S 2328 H 0 0.0176
2272 T 2330 Q 0 0.0176
2312 V 2328 H 0 0.0176
2295 Q 2321 L 0 0.0176
2259 V 2342 V 0 0.0176
2193 C 2224 P 0 0.0176
2240 P 2344 G 0 0.0176
2255 K 2317 D 0 0.0175
2256 T 2300 K 0 0.0175
2222 W 2335 Q 0 0.0175
2299 V 2331 S 0 0.0175
2229 L 2310 T 0 0.0175
2241 Q 2329 P 0 0.0175
2279 F 2323 R 0 0.0175
2214 Y 2232 Q 0 0.0175
2255 K 2315 S 0 0.0174
2274 M 2322 T 0 0.0174
2225 S 2335 Q 0 0.0174
2229 L 2280 L 0 0.0173
2217 N 2250 Q 0 0.0173
2261 G 2332 W 0 0.0173
2215 F 2249 L 0 0.0172
2269 S 2309 F 0 0.0171
2279 F 2336 I 0 0.0171
2300 K 2333 V 0 0.0171
2278 E 2312 V 0 0.0171
2223 S 2304 G 0 0.0171
2241 Q 2250 Q 0 0.0171
2270 L 2292 L 0 0.0171
2285 Q 2295 Q 0 0.0171
2317 D 2340 M 0 0.0171
2295 Q 2312 V 0 0.0170
2204 I 2266 G 0 0.0170
2198 G 2227 A 0 0.0170
2232 Q 2268 K 0 0.0169
2262 V 2321 L 0 0.0169
2287 G 2343 L 0 0.0169
2254 Q 2292 L 0 0.0169
2263 T 2308 S 0 0.0169
2217 N 2296 N 0 0.0169
2254 Q 2280 L 0 0.0169
2257 M 2321 L 0 0.0169
2207 A 2289 Q 0 0.0168
2262 V 2294 F 0 0.0168
2336 I 2342 V 0 0.0168
2211 A 2332 W 0 0.0168
2251 V 2322 T 0 0.0168
2198 G 2342 V 0 0.0167
2260 T 2306 Q 0 0.0167
2194 S 2269 S 0 0.0167
2312 V 2321 L 0 0.0167
2244 N 2302 F 0 0.0167
2233 G 2272 T 0 0.0167
2203 A 2312 V 0 0.0167
2229 L 2251 V 0 0.0166
2192 S 2279 F 0 0.0166
2298 K 2344 G 0 0.0166
2226 K 2254 Q 0 0.0166
2303 Q 2326 R 0 0.0166
2210 T 2302 F 0 0.0166
2221 T 2278 E 0 0.0166
2303 Q 2319 P 0 0.0166
2305 N 2320 L 0 0.0165
2195 M 2271 L 0 0.0165
2244 N 2263 T 0 0.0165
2255 K 2334 H 0 0.0165
2268 K 2302 F 0 0.0165
2288 H 2343 L 0 0.0165
2207 A 2291 T 0 0.0164
2323 R 2336 I 0 0.0164
2236 N 2335 Q 0 0.0164
2202 K 2285 Q 0 0.0164
2287 G 2328 H 0 0.0164
2212 S 2327 I 0 0.0164
2224 P 2312 V 0 0.0163
2258 K 2278 E 0 0.0163
2282 S 2322 T 0 0.0163
2269 S 2307 D 0 0.0163
2197 L 2210 T 0 0.0163
2269 S 2337 A 0 0.0163
2235 S 2289 Q 0 0.0163
2197 L 2212 S 0 0.0162
2214 Y 2271 L 0 0.0162
2215 F 2273 S 0 0.0162
2217 N 2237 A 0 0.0162
2272 T 2339 R 0 0.0162
2236 N 2312 V 0 0.0162
2299 V 2313 V 0 0.0162
2246 K 2285 Q 0 0.0162
2253 F 2290 W 0 0.0162
2194 S 2310 T 0 0.0162
2292 L 2334 H 0 0.0162
2231 L 2294 F 0 0.0161
2271 L 2337 A 0 0.0161
2257 M 2292 L 0 0.0161
2201 S 2283 S 0 0.0161
2264 T 2280 L 0 0.0161
2261 G 2306 Q 0 0.0161
2254 Q 2308 S 0 0.0161
2280 L 2310 T 0 0.0161
2257 M 2324 Y 0 0.0161
2252 D 2336 I 0 0.0161
2211 A 2284 S 0 0.0161
2305 N 2313 V 0 0.0160
2323 R 2330 Q 0 0.0160
2252 D 2286 D 0 0.0160
2201 S 2247 E 0 0.0160
2279 F 2326 R 0 0.0160
2229 L 2305 N 0 0.0160
2206 D 2242 V 0 0.0159
2233 G 2279 F 0 0.0159
2196 P 2270 L 0 0.0159
2250 Q 2288 H 0 0.0159
2286 D 2293 F 0 0.0159
2210 T 2276 V 0 0.0159
2202 K 2252 D 0 0.0158
2270 L 2294 F 0 0.0158
2279 F 2297 G 0 0.0158
2267 V 2321 L 0 0.0158
2226 K 2248 W 0 0.0158
2301 V 2332 W 0 0.0158
2252 D 2269 S 0 0.0158
2267 V 2283 S 0 0.0158
2281 I 2307 D 0 0.0157
2302 F 2332 W 0 0.0157
2265 Q 2345 C 0 0.0157
2212 S 2287 G 0 0.0156
2210 T 2323 R 0 0.0156
2204 I 2287 G 0 0.0156
2195 M 2279 F 0 0.0156
2225 S 2336 I 0 0.0156
2322 T 2340 M 0 0.0156
2243 N 2289 Q 0 0.0156
2226 K 2283 S 0 0.0156
2215 F 2224 P 0 0.0155
2224 P 2279 F 0 0.0155
2221 T 2237 A 0 0.0155
2249 L 2336 I 0 0.0155
2254 Q 2328 H 0 0.0155
2277 K 2292 L 0 0.0155
2213 S 2245 P 0 0.0154
2242 V 2299 V 0 0.0154
2310 T 2324 Y 0 0.0154
2326 R 2343 L 0 0.0154
2221 T 2301 V 0 0.0154
2194 S 2301 V 0 0.0154
2213 S 2332 W 0 0.0154
2279 F 2317 D 0 0.0153
2227 A 2276 V 0 0.0153
2210 T 2223 S 0 0.0153
2313 V 2319 P 0 0.0152
2271 L 2333 V 0 0.0152
2284 S 2302 F 0 0.0152
2223 S 2270 L 0 0.0152
2325 L 2340 M 0 0.0152
2214 Y 2301 V 0 0.0152
2211 A 2276 V 0 0.0151
2266 G 2341 E 0 0.0151
2231 L 2255 K 0 0.0151
2210 T 2243 N 0 0.0151
2267 V 2336 I 0 0.0151
2228 R 2266 G 0 0.0151
2195 M 2240 P 0 0.0151
2274 M 2303 Q 0 0.0151
2235 S 2283 S 0 0.0150
2231 L 2240 P 0 0.0150
2237 A 2272 T 0 0.0150
2206 D 2343 L 0 0.0150
2286 D 2303 Q 0 0.0150
2242 V 2328 H 0 0.0149
2198 G 2304 G 0 0.0149
2295 Q 2309 F 0 0.0149
2239 R 2252 D 0 0.0149
2262 V 2319 P 0 0.0149
2297 G 2318 P 0 0.0149
2245 P 2296 N 0 0.0149
2232 Q 2280 L 0 0.0149
2240 P 2303 Q 0 0.0149
2248 W 2262 V 0 0.0149
2253 F 2280 L 0 0.0148
2287 G 2313 V 0 0.0148
2278 E 2286 D 0 0.0148
2210 T 2242 V 0 0.0148
2234 R 2270 L 0 0.0148
2203 A 2297 G 0 0.0148
2260 T 2275 Y 0 0.0148
2263 T 2314 N 0 0.0148
2226 K 2245 P 0 0.0148
2235 S 2296 N 0 0.0148
2274 M 2312 V 0 0.0147
2270 L 2295 Q 0 0.0147
2228 R 2243 N 0 0.0147
2225 S 2277 K 0 0.0147
2272 T 2331 S 0 0.0147
2268 K 2313 V 0 0.0147
2261 G 2342 V 0 0.0146
2251 V 2275 Y 0 0.0146
2211 A 2292 L 0 0.0146
2245 P 2279 F 0 0.0146
2261 G 2317 D 0 0.0146
2212 S 2290 W 0 0.0146
2227 A 2345 C 0 0.0146
2301 V 2313 V 0 0.0146
2271 L 2279 F 0 0.0145
2320 L 2335 Q 0 0.0145
2215 F 2271 L 0 0.0145
2225 S 2317 D 0 0.0145
2229 L 2289 Q 0 0.0145
2210 T 2221 T 0 0.0145
2204 I 2240 P 0 0.0144
2215 F 2289 Q 0 0.0144
2203 A 2275 Y 0 0.0144
2273 S 2279 F 0 0.0144
2224 P 2325 L 0 0.0144
2237 A 2333 V 0 0.0144
2290 W 2304 G 0 0.0144
2260 T 2330 Q 0 0.0144
2307 D 2334 H 0 0.0144
2268 K 2284 S 0 0.0143
2205 S 2215 F 0 0.0143
2210 T 2252 D 0 0.0143
2243 N 2334 H 0 0.0143
2229 L 2250 Q 0 0.0143
2298 K 2316 L 0 0.0143
2257 M 2322 T 0 0.0143
2307 D 2326 R 0 0.0143
2229 L 2339 R 0 0.0143
2244 N 2307 D 0 0.0143
2236 N 2252 D 0 0.0143
2194 S 2234 R 0 0.0142
2289 Q 2339 R 0 0.0142
2262 V 2270 L 0 0.0142
2317 D 2336 I 0 0.0142
2321 L 2334 H 0 0.0142
2221 T 2246 K 0 0.0141
2261 G 2298 K 0 0.0141
2203 A 2323 R 0 0.0141
2277 K 2335 Q 0 0.0141
2256 T 2313 V 0 0.0141
2287 G 2331 S 0 0.0140
2242 V 2258 K 0 0.0140
2242 V 2269 S 0 0.0140
2265 Q 2326 R 0 0.0140
2245 P 2263 T 0 0.0140
2244 N 2276 V 0 0.0140
2334 H 2343 L 0 0.0140
2233 G 2290 W 0 0.0139
2266 G 2342 V 0 0.0139
2213 S 2336 I 0 0.0139
2290 W 2339 R 0 0.0139
2217 N 2297 G 0 0.0139
2197 L 2261 G 0 0.0138
2237 A 2266 G 0 0.0138
2252 D 2258 K 0 0.0138
2243 N 2332 W 0 0.0138
2304 G 2317 D 0 0.0138
2240 P 2257 M 0 0.0138
2310 T 2337 A 0 0.0138
2257 M 2341 E 0 0.0138
2244 N 2319 P 0 0.0137
2264 T 2300 K 0 0.0137
2202 K 2215 F 0 0.0137
2293 F 2304 G 0 0.0137
2249 L 2339 R 0 0.0137
2297 G 2334 H 0 0.0137
2260 T 2338 L 0 0.0137
2254 Q 2338 L 0 0.0137
2230 H 2322 T 0 0.0137
2192 S 2313 V 0 0.0136
2240 P 2256 T 0 0.0136
2256 T 2314 N 0 0.0136
2253 F 2312 V 0 0.0136
2237 A 2243 N 0 0.0136
2250 Q 2258 K 0 0.0136
2257 M 2263 T 0 0.0135
2193 C 2209 I 0 0.0135
2199 M 2228 R 0 0.0135
2276 V 2325 L 0 0.0135
2275 Y 2314 N 0 0.0135
2260 T 2336 I 0 0.0133
2256 T 2334 H 0 0.0133
2200 E 2345 C 0 0.0133
2283 S 2321 L 0 0.0132
2288 H 2334 H 0 0.0132
2281 I 2292 L 0 0.0132
2274 M 2324 Y 0 0.0132
2237 A 2254 Q 0 0.0132
2203 A 2256 T 0 0.0132
2261 G 2302 F 0 0.0132
2281 I 2287 G 0 0.0131
2193 C 2250 Q 0 0.0131
2223 S 2243 N 0 0.0131
2297 G 2316 L 0 0.0131
2320 L 2345 C 0 0.0131
2319 P 2325 L 0 0.0131
2258 K 2283 S 0 0.0130
2312 V 2342 V 0 0.0130
2280 L 2318 P 0 0.0130
2283 S 2327 I 0 0.0130
2297 G 2343 L 0 0.0130
2284 S 2321 L 0 0.0130
2278 E 2297 G 0 0.0130
2196 P 2321 L 0 0.0129
2248 W 2272 T 0 0.0129
2197 L 2329 P 0 0.0129
2215 F 2244 N 0 0.0129
2277 K 2294 F 0 0.0129
2318 P 2335 Q 0 0.0129
2205 S 2316 L 0 0.0129
2204 I 2283 S 0 0.0128
2250 Q 2336 I 0 0.0128
2298 K 2318 P 0 0.0128
2301 V 2315 S 0 0.0127
2242 V 2291 T 0 0.0127
2315 S 2327 I 0 0.0127
2298 K 2324 Y 0 0.0127
2262 V 2314 N 0 0.0126
2250 Q 2263 T 0 0.0126
2203 A 2243 N 0 0.0125
2230 H 2278 E 0 0.0125
2292 L 2326 R 0 0.0124
2223 S 2296 N 0 0.0124
2270 L 2328 H 0 0.0124
2226 K 2247 E 0 0.0124
2298 K 2343 L 0 0.0124
2301 V 2310 T 0 0.0124
2304 G 2324 Y 0 0.0124
2199 M 2212 S 0 0.0123
2251 V 2271 L 0 0.0123
2199 M 2319 P 0 0.0123
2274 M 2305 N 0 0.0123
2267 V 2326 R 0 0.0122
2227 A 2331 S 0 0.0122
2213 S 2241 Q 0 0.0122
2300 K 2338 L 0 0.0122
2324 Y 2333 V 0 0.0121
2274 M 2288 H 0 0.0121
2306 Q 2330 Q 0 0.0121
2208 Q 2223 S 0 0.0121
2258 K 2340 M 0 0.0121
2292 L 2338 L 0 0.0120
2229 L 2268 K 0 0.0120
2290 W 2322 T 0 0.0120
2279 F 2320 L 0 0.0120
2284 S 2337 A 0 0.0120
2217 N 2256 T 0 0.0119
2277 K 2337 A 0 0.0119
2209 I 2244 N 0 0.0119
2307 D 2325 L 0 0.0118
2203 A 2289 Q 0 0.0118
2252 D 2284 S 0 0.0118
2192 S 2243 N 0 0.0117
2226 K 2287 G 0 0.0117
2246 K 2315 S 0 0.0117
2236 N 2305 N 0 0.0116
2212 S 2344 G 0 0.0116
2290 W 2318 P 0 0.0116
2300 K 2326 R 0 0.0116
2249 L 2303 Q 0 0.0116
2237 A 2326 R 0 0.0116
2272 T 2286 D 0 0.0116
2248 W 2337 A 0 0.0116
2203 A 2264 T 0 0.0115
2277 K 2295 Q 0 0.0115
2279 F 2343 L 0 0.0115
2224 P 2266 G 0 0.0115
2206 D 2262 V 0 0.0114
2209 I 2230 H 0 0.0114
2232 Q 2283 S 0 0.0114
2246 K 2291 T 0 0.0114
2224 P 2277 K 0 0.0114
2255 K 2287 G 0 0.0114
2249 L 2301 V 0 0.0114
2227 A 2248 W 0 0.0113
2226 K 2243 N 0 0.0113
2246 K 2292 L 0 0.0113
2194 S 2232 Q 0 0.0113
2265 Q 2305 N 0 0.0113
2233 G 2314 N 0 0.0113
2255 K 2291 T 0 0.0113
2256 T 2267 V 0 0.0113
2259 V 2315 S 0 0.0113
2239 R 2272 T 0 0.0113
2225 S 2326 R 0 0.0113
2325 L 2345 C 0 0.0113
2199 M 2261 G 0 0.0112
2246 K 2293 F 0 0.0112
2245 P 2265 Q 0 0.0112
2204 I 2233 G 0 0.0111
2303 Q 2325 L 0 0.0111
2259 V 2270 L 0 0.0111
2287 G 2320 L 0 0.0111
2262 V 2287 G 0 0.0111
2192 S 2230 H 0 0.0111
2228 R 2252 D 0 0.0111
2274 M 2334 H 0 0.0110
2214 Y 2306 Q 0 0.0110
2217 N 2308 S 0 0.0110
2249 L 2266 G 0 0.0110
2292 L 2330 Q 0 0.0110
2197 L 2213 S 0 0.0109
2308 S 2324 Y 0 0.0109
2235 S 2306 Q 0 0.0109
2246 K 2295 Q 0 0.0109
2290 W 2345 C 0 0.0109
2228 R 2301 V 0 0.0109
2267 V 2275 Y 0 0.0109
2247 E 2259 V 0 0.0108
2192 S 2316 L 0 0.0108
2255 K 2297 G 0 0.0108
2193 C 2290 W 0 0.0107
2197 L 2302 F 0 0.0107
2261 G 2283 S 0 0.0107
2222 W 2305 N 0 0.0107
2295 Q 2341 E 0 0.0107
2292 L 2335 Q 0 0.0106
2192 S 2327 I 0 0.0106
2196 P 2214 Y 0 0.0106
2300 K 2337 A 0 0.0106
2229 L 2345 C 0 0.0106
2239 R 2253 F 0 0.0106
2198 G 2341 E 0 0.0106
2214 Y 2319 P 0 0.0106
2211 A 2333 V 0 0.0105
2234 R 2268 K 0 0.0105
2196 P 2260 T 0 0.0105
2237 A 2275 Y 0 0.0105
2200 E 2295 Q 0 0.0105
2193 C 2206 D 0 0.0105
2253 F 2328 H 0 0.0105
2279 F 2291 T 0 0.0105
2303 Q 2324 Y 0 0.0104
2259 V 2294 F 0 0.0104
2260 T 2284 S 0 0.0104
2242 V 2283 S 0 0.0103
2251 V 2295 Q 0 0.0103
2231 L 2289 Q 0 0.0103
2283 S 2324 Y 0 0.0103
2282 S 2317 D 0 0.0103
2271 L 2290 W 0 0.0103
2197 L 2235 S 0 0.0102
2214 Y 2269 S 0 0.0102
2260 T 2271 L 0 0.0102
2314 N 2321 L 0 0.0101
2265 Q 2336 I 0 0.0101
2279 F 2324 Y 0 0.0101
2252 D 2300 K 0 0.0101
2319 P 2326 R 0 0.0100
2214 Y 2273 S 0 0.0100
2192 S 2287 G 0 0.0100
2306 Q 2341 E 0 0.0100
2223 S 2336 I 0 0.0100
2230 H 2310 T 0 0.0100
2236 N 2343 L 0 0.0100
2204 I 2225 S 0 0.0100
2203 A 2343 L 0 0.0099
2227 A 2251 V 0 0.0099
2317 D 2343 L 0 0.0099
2209 I 2321 L 0 0.0099
2256 T 2340 M 0 0.0099
2230 H 2292 L 0 0.0099
2241 Q 2291 T 0 0.0098
2232 Q 2285 Q 0 0.0098
2318 P 2326 R 0 0.0098
2202 K 2290 W 0 0.0098
2310 T 2317 D 0 0.0098
2267 V 2301 V 0 0.0097
2212 S 2244 N 0 0.0097
2199 M 2234 R 0 0.0097
2192 S 2217 N 0 0.0097
2194 S 2298 K 0 0.0097
2231 L 2342 V 0 0.0097
2205 S 2282 S 0 0.0097
2208 Q 2227 A 0 0.0096
2290 W 2309 F 0 0.0096
2254 Q 2318 P 0 0.0096
2272 T 2281 I 0 0.0096
2241 Q 2259 V 0 0.0096
2307 D 2338 L 0 0.0095
2312 V 2332 W 0 0.0095
2242 V 2332 W 0 0.0095
2205 S 2234 R 0 0.0095
2257 M 2314 N 0 0.0094
2242 V 2286 D 0 0.0094
2234 R 2298 K 0 0.0094
2310 T 2330 Q 0 0.0094
2302 F 2337 A 0 0.0094
2247 E 2281 I 0 0.0094
2262 V 2298 K 0 0.0094
2316 L 2330 Q 0 0.0094
2237 A 2341 E 0 0.0093
2225 S 2284 S 0 0.0093
2282 S 2289 Q 0 0.0093
2289 Q 2314 N 0 0.0092
2210 T 2263 T 0 0.0092
2269 S 2313 V 0 0.0092
2239 R 2258 K 0 0.0092
2229 L 2244 N 0 0.0092
2212 S 2276 V 0 0.0092
2310 T 2329 P 0 0.0091
2297 G 2331 S 0 0.0091
2282 S 2342 V 0 0.0091
2211 A 2336 I 0 0.0091
2241 Q 2288 H 0 0.0091
2253 F 2331 S 0 0.0091
2246 K 2320 L 0 0.0090
2273 S 2324 Y 0 0.0090
2216 T 2286 D 0 0.0090
2221 T 2229 L 0 0.0090
2283 S 2329 P 0 0.0090
2217 N 2228 R 0 0.0089
2208 Q 2336 I 0 0.0089
2286 D 2338 L 0 0.0089
2292 L 2316 L 0 0.0089
2207 A 2320 L 0 0.0089
2251 V 2285 Q 0 0.0089
2317 D 2324 Y 0 0.0088
2212 S 2266 G 0 0.0088
2273 S 2339 R 0 0.0088
2300 K 2307 D 0 0.0088
2194 S 2246 K 0 0.0088
2255 K 2309 F 0 0.0088
2235 S 2293 F 0 0.0087
2293 F 2305 N 0 0.0087
2286 D 2321 L 0 0.0087
2313 V 2345 C 0 0.0087
2224 P 2317 D 0 0.0087
2202 K 2224 P 0 0.0087
2232 Q 2245 P 0 0.0086
2224 P 2264 T 0 0.0086
2231 L 2334 H 0 0.0086
2244 N 2308 S 0 0.0086
2216 T 2337 A 0 0.0086
2281 I 2341 E 0 0.0085
2286 D 2327 I 0 0.0085
2255 K 2326 R 0 0.0085
2270 L 2306 Q 0 0.0085
2197 L 2238 W 0 0.0084
2203 A 2216 T 0 0.0084
2233 G 2257 M 0 0.0084
2288 H 2312 V 0 0.0084
2221 T 2275 Y 0 0.0084
2252 D 2279 F 0 0.0084
2232 Q 2259 V 0 0.0084
2276 V 2318 P 0 0.0084
2236 N 2280 L 0 0.0084
2234 R 2248 W 0 0.0084
2274 M 2295 Q 0 0.0084
2264 T 2306 Q 0 0.0083
2260 T 2293 F 0 0.0083
2193 C 2229 L 0 0.0083
2271 L 2304 G 0 0.0082
2248 W 2307 D 0 0.0082
2214 Y 2313 V 0 0.0082
2197 L 2343 L 0 0.0082
2231 L 2311 P 0 0.0082
2227 A 2297 G 0 0.0082
2246 K 2344 G 0 0.0082
2201 S 2332 W 0 0.0082
2201 S 2286 D 0 0.0082
2200 E 2315 S 0 0.0082
2247 E 2330 Q 0 0.0082
2206 D 2286 D 0 0.0081
2278 E 2288 H 0 0.0081
2302 F 2322 T 0 0.0081
2286 D 2301 V 0 0.0081
2302 F 2311 P 0 0.0081
2205 S 2326 R 0 0.0081
2208 Q 2259 V 0 0.0081
2253 F 2279 F 0 0.0081
2242 V 2298 K 0 0.0081
2291 T 2327 I 0 0.0081
2236 N 2282 S 0 0.0080
2199 M 2240 P 0 0.0080
2208 Q 2263 T 0 0.0080
2312 V 2325 L 0 0.0080
2270 L 2297 G 0 0.0080
2210 T 2233 G 0 0.0079
2250 Q 2345 C 0 0.0079
2242 V 2293 F 0 0.0079
2239 R 2329 P 0 0.0079
2270 L 2327 I 0 0.0079
2248 W 2300 K 0 0.0078
2269 S 2336 I 0 0.0078
2223 S 2333 V 0 0.0078
2198 G 2207 A 0 0.0078
2306 Q 2331 S 0 0.0078
2205 S 2309 F 0 0.0078
2232 Q 2289 Q 0 0.0078
2195 M 2297 G 0 0.0078
2250 Q 2273 S 0 0.0077
2193 C 2240 P 0 0.0077
2320 L 2339 R 0 0.0077
2210 T 2312 V 0 0.0077
2230 H 2239 R 0 0.0077
2238 W 2283 S 0 0.0077
2231 L 2246 K 0 0.0076
2263 T 2281 I 0 0.0076
2271 L 2311 P 0 0.0076
2227 A 2258 K 0 0.0076
2225 S 2288 H 0 0.0076
2203 A 2232 Q 0 0.0076
2252 D 2281 I 0 0.0076
2206 D 2277 K 0 0.0076
2239 R 2251 V 0 0.0076
2248 W 2319 P 0 0.0075
2265 Q 2317 D 0 0.0075
2214 Y 2278 E 0 0.0075
2194 S 2297 G 0 0.0075
2204 I 2276 V 0 0.0074
2297 G 2326 R 0 0.0074
2298 K 2319 P 0 0.0074
2228 R 2246 K 0 0.0074
2207 A 2240 P 0 0.0074
2235 S 2331 S 0 0.0073
2260 T 2310 T 0 0.0073
2260 T 2301 V 0 0.0073
2326 R 2336 I 0 0.0073
2208 Q 2230 H 0 0.0073
2239 R 2289 Q 0 0.0073
2196 P 2210 T 0 0.0073
2284 S 2293 F 0 0.0073
2209 I 2226 K 0 0.0072
2229 L 2329 P 0 0.0072
2198 G 2213 S 0 0.0072
2210 T 2248 W 0 0.0072
2290 W 2308 S 0 0.0072
2252 D 2290 W 0 0.0072
2264 T 2320 L 0 0.0072
2281 I 2320 L 0 0.0072
2225 S 2298 K 0 0.0072
2223 S 2249 L 0 0.0071
2254 Q 2286 D 0 0.0071
2208 Q 2293 F 0 0.0071
2292 L 2315 S 0 0.0071
2214 Y 2280 L 0 0.0071
2245 P 2312 V 0 0.0071
2228 R 2316 L 0 0.0071
2245 P 2255 K 0 0.0071
2226 K 2241 Q 0 0.0071
2289 Q 2320 L 0 0.0071
2281 I 2344 G 0 0.0070
2278 E 2299 V 0 0.0070
2205 S 2296 N 0 0.0070
2249 L 2344 G 0 0.0070
2262 V 2320 L 0 0.0070
2261 G 2271 L 0 0.0070
2271 L 2293 F 0 0.0069
2223 S 2309 F 0 0.0069
2237 A 2246 K 0 0.0069
2205 S 2249 L 0 0.0069
2264 T 2344 G 0 0.0069
2222 W 2266 G 0 0.0069
2313 V 2329 P 0 0.0068
2194 S 2277 K 0 0.0068
2241 Q 2271 L 0 0.0068
2252 D 2343 L 0 0.0068
2203 A 2286 D 0 0.0068
2223 S 2233 G 0 0.0068
2216 T 2244 N 0 0.0068
2262 V 2304 G 0 0.0068
2261 G 2268 K 0 0.0068
2269 S 2295 Q 0 0.0068
2295 Q 2324 Y 0 0.0067
2257 M 2283 S 0 0.0067
2243 N 2255 K 0 0.0067
2249 L 2260 T 0 0.0067
2282 S 2309 F 0 0.0067
2217 N 2303 Q 0 0.0066
2231 L 2238 W 0 0.0066
2217 N 2287 G 0 0.0066
2213 S 2242 V 0 0.0066
2270 L 2300 K 0 0.0066
2195 M 2295 Q 0 0.0066
2200 E 2278 E 0 0.0066
2199 M 2216 T 0 0.0066
2194 S 2291 T 0 0.0066
2200 E 2236 N 0 0.0065
2246 K 2335 Q 0 0.0065
2193 C 2210 T 0 0.0065
2214 Y 2235 S 0 0.0065
2212 S 2254 Q 0 0.0065
2297 G 2311 P 0 0.0064
2192 S 2214 Y 0 0.0064
2231 L 2260 T 0 0.0064
2216 T 2301 V 0 0.0064
2197 L 2316 L 0 0.0064
2256 T 2335 Q 0 0.0063
2268 K 2318 P 0 0.0063
2193 C 2271 L 0 0.0063
2217 N 2269 S 0 0.0063
2197 L 2264 T 0 0.0063
2281 I 2312 V 0 0.0063
2244 N 2252 D 0 0.0063
2293 F 2343 L 0 0.0063
2201 S 2345 C 0 0.0062
2266 G 2286 D 0 0.0062
2197 L 2239 R 0 0.0062
2213 S 2228 R 0 0.0062
2309 F 2330 Q 0 0.0062
2251 V 2267 V 0 0.0062
2216 T 2288 H 0 0.0061
2266 G 2332 W 0 0.0061
2197 L 2292 L 0 0.0061
2258 K 2298 K 0 0.0060
2214 Y 2277 K 0 0.0060
2284 S 2313 V 0 0.0060
2314 N 2320 L 0 0.0060
2196 P 2323 R 0 0.0060
2251 V 2297 G 0 0.0060
2200 E 2288 H 0 0.0060
2230 H 2256 T 0 0.0060
2233 G 2253 F 0 0.0060
2200 E 2208 Q 0 0.0060
2295 Q 2327 I 0 0.0060
2281 I 2302 F 0 0.0059
2318 P 2333 V 0 0.0059
2240 P 2326 R 0 0.0059
2254 Q 2290 W 0 0.0059
2208 Q 2215 F 0 0.0059
2248 W 2301 V 0 0.0059
2209 I 2305 N 0 0.0059
2222 W 2257 M 0 0.0058
2194 S 2208 Q 0 0.0058
2196 P 2225 S 0 0.0058
2322 T 2334 H 0 0.0058
2193 C 2214 Y 0 0.0058
2241 Q 2264 T 0 0.0058
2265 Q 2307 D 0 0.0058
2259 V 2272 T 0 0.0058
2234 R 2291 T 0 0.0057
2258 K 2329 P 0 0.0057
2235 S 2313 V 0 0.0057
2228 R 2325 L 0 0.0057
2253 F 2341 E 0 0.0057
2266 G 2310 T 0 0.0057
2309 F 2344 G 0 0.0057
2215 F 2309 F 0 0.0056
2222 W 2275 Y 0 0.0056
2196 P 2207 A 0 0.0056
2239 R 2310 T 0 0.0056
2244 N 2262 V 0 0.0056
2254 Q 2313 V 0 0.0056
2192 S 2270 L 0 0.0055
2278 E 2315 S 0 0.0055
2251 V 2293 F 0 0.0055
2231 L 2268 K 0 0.0055
2254 Q 2302 F 0 0.0055
2204 I 2281 I 0 0.0055
2225 S 2241 Q 0 0.0054
2283 S 2344 G 0 0.0054
2251 V 2314 N 0 0.0054
2291 T 2321 L 0 0.0054
2232 Q 2239 R 0 0.0054
2214 Y 2228 R 0 0.0054
2255 K 2277 K 0 0.0054
2303 Q 2318 P 0 0.0054
2239 R 2283 S 0 0.0054
2245 P 2254 Q 0 0.0053
2217 N 2236 N 0 0.0053
2253 F 2322 T 0 0.0053
2229 L 2276 V 0 0.0053
2285 Q 2299 V 0 0.0052
2242 V 2336 I 0 0.0052
2274 M 2330 Q 0 0.0052
2260 T 2289 Q 0 0.0052
2199 M 2342 V 0 0.0052
2235 S 2297 G 0 0.0052
2256 T 2290 W 0 0.0052
2193 C 2329 P 0 0.0052
2251 V 2266 G 0 0.0051
2243 N 2279 F 0 0.0051
2202 K 2289 Q 0 0.0051
2200 E 2302 F 0 0.0051
2195 M 2210 T 0 0.0051
2241 Q 2276 V 0 0.0051
2231 L 2267 V 0 0.0050
2236 N 2308 S 0 0.0050
2216 T 2224 P 0 0.0050
2285 Q 2317 D 0 0.0049
2241 Q 2295 Q 0 0.0049
2252 D 2294 F 0 0.0049
2215 F 2236 N 0 0.0049
2276 V 2316 L 0 0.0049
2232 Q 2271 L 0 0.0049
2217 N 2239 R 0 0.0049
2269 S 2281 I 0 0.0049
2278 E 2340 M 0 0.0049
2258 K 2272 T 0 0.0048
2205 S 2221 T 0 0.0048
2255 K 2295 Q 0 0.0048
2199 M 2322 T 0 0.0048
2192 S 2333 V 0 0.0048
2270 L 2304 G 0 0.0047
2242 V 2319 P 0 0.0047
2263 T 2318 P 0 0.0047
2244 N 2337 A 0 0.0047
2233 G 2271 L 0 0.0046
2248 W 2288 H 0 0.0046
2297 G 2342 V 0 0.0046
2224 P 2250 Q 0 0.0046
2209 I 2344 G 0 0.0046
2264 T 2294 F 0 0.0045
2193 C 2275 Y 0 0.0045
2204 I 2227 A 0 0.0045
2267 V 2276 V 0 0.0045
2253 F 2307 D 0 0.0045
2292 L 2311 P 0 0.0045
2244 N 2254 Q 0 0.0045
2246 K 2271 L 0 0.0045
2236 N 2284 S 0 0.0045
2264 T 2302 F 0 0.0045
2269 S 2285 Q 0 0.0045
2252 D 2345 C 0 0.0044
2263 T 2271 L 0 0.0044
2197 L 2227 A 0 0.0044
2256 T 2279 F 0 0.0044
2285 Q 2307 D 0 0.0044
2215 F 2285 Q 0 0.0044
2216 T 2290 W 0 0.0044
2214 Y 2322 T 0 0.0043
2254 Q 2288 H 0 0.0043
2205 S 2281 I 0 0.0043
2277 K 2322 T 0 0.0043
2208 Q 2313 V 0 0.0042
2285 Q 2337 A 0 0.0042
2331 S 2345 C 0 0.0042
2224 P 2240 P 0 0.0042
2291 T 2335 Q 0 0.0042
2226 K 2256 T 0 0.0042
2279 F 2300 K 0 0.0042
2264 T 2318 P 0 0.0041
2268 K 2292 L 0 0.0041
2315 S 2338 L 0 0.0040
2235 S 2334 H 0 0.0040
2201 S 2323 R 0 0.0040
2246 K 2260 T 0 0.0040
2285 Q 2308 S 0 0.0040
2245 P 2315 S 0 0.0040
2256 T 2274 M 0 0.0040
2216 T 2279 F 0 0.0040
2224 P 2237 A 0 0.0040
2262 V 2292 L 0 0.0040
2233 G 2313 V 0 0.0040
2257 M 2284 S 0 0.0039
2333 V 2344 G 0 0.0039
2267 V 2314 N 0 0.0039
2195 M 2319 P 0 0.0039
2207 A 2286 D 0 0.0039
2235 S 2250 Q 0 0.0038
2294 F 2343 L 0 0.0038
2278 E 2284 S 0 0.0038
2217 N 2273 S 0 0.0038
2211 A 2325 L 0 0.0038
2236 N 2279 F 0 0.0037
2203 A 2291 T 0 0.0037
2203 A 2248 W 0 0.0037
2206 D 2294 F 0 0.0037
2260 T 2307 D 0 0.0037
2193 C 2256 T 0 0.0037
2204 I 2242 V 0 0.0037
2216 T 2303 Q 0 0.0036
2200 E 2244 N 0 0.0036
2201 S 2256 T 0 0.0036
2215 F 2269 S 0 0.0036
2324 Y 2339 R 0 0.0036
2274 M 2309 F 0 0.0036
2310 T 2326 R 0 0.0035
2270 L 2293 F 0 0.0035
2206 D 2255 K 0 0.0035
2236 N 2314 N 0 0.0035
2272 T 2326 R 0 0.0035
2307 D 2345 C 0 0.0035
2196 P 2307 D 0 0.0035
2193 C 2251 V 0 0.0034
2194 S 2231 L 0 0.0034
2205 S 2224 P 0 0.0034
2213 S 2344 G 0 0.0034
2279 F 2296 N 0 0.0034
2224 P 2339 R 0 0.0034
2205 S 2286 D 0 0.0034
2226 K 2308 S 0 0.0034
2232 Q 2254 Q 0 0.0034
2265 Q 2304 G 0 0.0034
2199 M 2213 S 0 0.0034
2214 Y 2317 D 0 0.0033
2192 S 2258 K 0 0.0033
2288 H 2310 T 0 0.0033
2318 P 2338 L 0 0.0033
2208 Q 2316 L 0 0.0033
2201 S 2285 Q 0 0.0033
2214 Y 2240 P 0 0.0033
2227 A 2255 K 0 0.0033
2229 L 2246 K 0 0.0033
2271 L 2325 L 0 0.0033
2234 R 2289 Q 0 0.0033
2197 L 2211 A 0 0.0033
2208 Q 2232 Q 0 0.0032
2222 W 2289 Q 0 0.0032
2203 A 2245 P 0 0.0032
2288 H 2330 Q 0 0.0032
2290 W 2303 Q 0 0.0032
2209 I 2246 K 0 0.0032
2217 N 2288 H 0 0.0032
2270 L 2282 S 0 0.0031
2285 Q 2316 L 0 0.0031
2272 T 2297 G 0 0.0031
2253 F 2343 L 0 0.0031
2208 Q 2253 F 0 0.0031
2192 S 2306 Q 0 0.0030
2291 T 2333 V 0 0.0030
2230 H 2247 E 0 0.0030
2233 G 2329 P 0 0.0030
2199 M 2297 G 0 0.0030
2248 W 2302 F 0 0.0030
2267 V 2300 K 0 0.0030
2275 Y 2323 R 0 0.0030
2251 V 2296 N 0 0.0030
2224 P 2281 I 0 0.0029
2321 L 2332 W 0 0.0029
2259 V 2316 L 0 0.0029
2193 C 2283 S 0 0.0029
2230 H 2238 W 0 0.0029
2253 F 2268 K 0 0.0028
2271 L 2327 I 0 0.0028
2232 Q 2291 T 0 0.0028
2229 L 2312 V 0 0.0028
2259 V 2292 L 0 0.0028
2312 V 2334 H 0 0.0028
2211 A 2235 S 0 0.0028
2250 Q 2341 E 0 0.0028
2274 M 2299 V 0 0.0028
2233 G 2248 W 0 0.0028
2252 D 2305 N 0 0.0027
2202 K 2330 Q 0 0.0027
2200 E 2245 P 0 0.0027
2292 L 2317 D 0 0.0026
2275 Y 2287 G 0 0.0026
2226 K 2324 Y 0 0.0026
2239 R 2249 L 0 0.0026
2263 T 2278 E 0 0.0026
2199 M 2325 L 0 0.0026
2194 S 2237 A 0 0.0026
2230 H 2286 D 0 0.0026
2197 L 2294 F 0 0.0026
2259 V 2293 F 0 0.0025
2231 L 2325 L 0 0.0025
2208 Q 2257 M 0 0.0025
2287 G 2327 I 0 0.0025
2268 K 2299 V 0 0.0024
2222 W 2261 G 0 0.0024
2242 V 2263 T 0 0.0024
2248 W 2315 S 0 0.0024
2241 Q 2333 V 0 0.0024
2206 D 2295 Q 0 0.0024
2227 A 2327 I 0 0.0024
2312 V 2333 V 0 0.0024
2271 L 2331 S 0 0.0024
2210 T 2229 L 0 0.0024
2200 E 2213 S 0 0.0024
2226 K 2271 L 0 0.0023
2307 D 2340 M 0 0.0023
2274 M 2306 Q 0 0.0023
2282 S 2341 E 0 0.0023
2243 N 2331 S 0 0.0023
2304 G 2345 C 0 0.0023
2250 Q 2266 G 0 0.0023
2201 S 2228 R 0 0.0023
2254 Q 2310 T 0 0.0023
2242 V 2259 V 0 0.0022
2235 S 2284 S 0 0.0022
2296 N 2329 P 0 0.0022
2285 Q 2297 G 0 0.0022
2300 K 2316 L 0 0.0020
2263 T 2331 S 0 0.0020
2207 A 2222 W 0 0.0020
2289 Q 2305 N 0 0.0020
2204 I 2229 L 0 0.0020
2196 P 2318 P 0 0.0020
2307 D 2324 Y 0 0.0020
2245 P 2261 G 0 0.0020
2214 Y 2312 V 0 0.0020
2264 T 2321 L 0 0.0020
2194 S 2295 Q 0 0.0019
2276 V 2314 N 0 0.0019
2196 P 2280 L 0 0.0019
2267 V 2299 V 0 0.0019
2250 Q 2276 V 0 0.0019
2195 M 2239 R 0 0.0019
2253 F 2278 E 0 0.0019
2210 T 2286 D 0 0.0018
2263 T 2306 Q 0 0.0018
2285 Q 2312 V 0 0.0018
2224 P 2248 W 0 0.0018
2230 H 2251 V 0 0.0018
2211 A 2317 D 0 0.0017
2267 V 2340 M 0 0.0017
2265 Q 2332 W 0 0.0017
2217 N 2289 Q 0 0.0017
2195 M 2225 S 0 0.0017
2204 I 2336 I 0 0.0017
2210 T 2291 T 0 0.0016
2262 V 2336 I 0 0.0016
2247 E 2266 G 0 0.0016
2211 A 2318 P 0 0.0016
2217 N 2272 T 0 0.0016
2204 I 2277 K 0 0.0016
2195 M 2303 Q 0 0.0015
2301 V 2342 V 0 0.0015
2290 W 2344 G 0 0.0015
2240 P 2270 L 0 0.0015
2234 R 2322 T 0 0.0015
2267 V 2338 L 0 0.0015
2279 F 2316 L 0 0.0015
2263 T 2319 P 0 0.0015
2239 R 2290 W 0 0.0014
2234 R 2294 F 0 0.0014
2229 L 2311 P 0 0.0014
2203 A 2280 L 0 0.0014
2273 S 2303 Q 0 0.0014
2265 Q 2308 S 0 0.0014
2203 A 2288 H 0 0.0014
2211 A 2275 Y 0 0.0014
2201 S 2211 A 0 0.0013
2223 S 2240 P 0 0.0013
2277 K 2315 S 0 0.0013
2243 N 2324 Y 0 0.0013
2230 H 2295 Q 0 0.0013
2212 S 2249 L 0 0.0013
2254 Q 2325 L 0 0.0013
2202 K 2337 A 0 0.0013
2287 G 2312 V 0 0.0013
2198 G 2249 L 0 0.0013
2215 F 2329 P 0 0.0013
2209 I 2251 V 0 0.0012
2207 A 2278 E 0 0.0012
2206 D 2306 Q 0 0.0012
2283 S 2317 D 0 0.0012
2203 A 2229 L 0 0.0011
2249 L 2345 C 0 0.0011
2231 L 2247 E 0 0.0011
2255 K 2299 V 0 0.0011
2279 F 2328 H 0 0.0011
2201 S 2318 P 0 0.0011
2266 G 2301 V 0 0.0011
2249 L 2326 R 0 0.0010
2275 Y 2310 T 0 0.0010
2245 P 2264 T 0 0.0010
2233 G 2291 T 0 0.0010
2241 Q 2343 L 0 0.0010
2237 A 2289 Q 0 0.0010
2331 S 2344 G 0 0.0010
2228 R 2249 L 0 0.0009
2304 G 2327 I 0 0.0009
2198 G 2205 S 0 0.0009
2286 D 2343 L 0 0.0009
2266 G 2273 S 0 0.0009
2225 S 2255 K 0 0.0008
2307 D 2333 V 0 0.0008
2229 L 2252 D 0 0.0008
2250 Q 2268 K 0 0.0008
2242 V 2297 G 0 0.0008
2230 H 2276 V 0 0.0008
2221 T 2315 S 0 0.0007
2277 K 2305 N 0 0.0007
2203 A 2321 L 0 0.0007
2254 Q 2270 L 0 0.0007
2206 D 2241 Q 0 0.0007
2206 D 2319 P 0 0.0007
2211 A 2237 A 0 0.0006
2212 S 2291 T 0 0.0006
2217 N 2318 P 0 0.0006
2302 F 2324 Y 0 0.0006
2267 V 2294 F 0 0.0006
2206 D 2287 G 0 0.0006
2236 N 2274 M 0 0.0006
2276 V 2292 L 0 0.0006
2238 W 2328 H 0 0.0005
2285 Q 2333 V 0 0.0005
2248 W 2277 K 0 0.0005
2200 E 2260 T 0 0.0005
2215 F 2234 R 0 0.0005
2277 K 2290 W 0 0.0004
2291 T 2325 L 0 0.0004
2216 T 2261 G 0 0.0004
2260 T 2285 Q 0 0.0004
2241 Q 2268 K 0 0.0003
2266 G 2326 R 0 0.0003
2208 Q 2295 Q 0 0.0003
2195 M 2286 D 0 0.0003
2194 S 2286 D 0 0.0003
2228 R 2241 Q 0 0.0003
2214 Y 2258 K 0 0.0003
2249 L 2267 V 0 0.0003
2230 H 2284 S 0 0.0003
2192 S 2295 Q 0 0.0003
2241 Q 2311 P 0 0.0002
2197 L 2291 T 0 0.0002
2195 M 2285 Q 0 0.0002
2322 T 2338 L 0 0.0002
2241 Q 2281 I 0 0.0002
2211 A 2257 M 0 0.0002
2274 M 2323 R 0 0.0002
2194 S 2222 W 0 0.0002
2274 M 2321 L 0 0.0002
2319 P 2335 Q 0 0.0002
2265 Q 2343 L 0 0.0002
2244 N 2325 L 0 0.0001
2222 W 2334 H 0 0.0001
2280 L 2291 T 0 0.0001
2270 L 2287 G 0 0.0001
2226 K 2280 L 0 0.0001
2203 A 2269 S 0 0.0001
2224 P 2233 G 0 0.0001
2226 K 2320 L 0 0.0001
2259 V 2269 S 0 0.0000
2237 A 2248 W 0 0.0000
2199 M 2285 Q 0 0.0000
2222 W 2255 K 0 0.0000
2230 H 2315 S 0 0.0000
2284 S 2335 Q 0 0.0000
2195 M 2287 G 0 0.0000
2241 Q 2282 S 0 -0.0000
2312 V 2345 C 0 -0.0000
2207 A 2271 L 0 -0.0000
2192 S 2323 R 0 -0.0001
2297 G 2310 T 0 -0.0001
2254 Q 2298 K 0 -0.0001
2309 F 2343 L 0 -0.0001
2267 V 2298 K 0 -0.0001
2205 S 2300 K 0 -0.0001
2201 S 2213 S 0 -0.0002
2283 S 2340 M 0 -0.0002
2228 R 2311 P 0 -0.0002
2198 G 2302 F 0 -0.0002
2238 W 2270 L 0 -0.0002
2267 V 2325 L 0 -0.0003
2246 K 2307 D 0 -0.0003
2277 K 2316 L 0 -0.0003
2314 N 2324 Y 0 -0.0003
2258 K 2281 I 0 -0.0003
2212 S 2324 Y 0 -0.0003
2202 K 2221 T 0 -0.0003
2273 S 2301 V 0 -0.0003
2256 T 2317 D 0 -0.0003
2254 Q 2275 Y 0 -0.0003
2205 S 2229 L 0 -0.0004
2224 P 2338 L 0 -0.0004
2207 A 2301 V 0 -0.0004
2237 A 2324 Y 0 -0.0004
2285 Q 2301 V 0 -0.0004
2272 T 2283 S 0 -0.0004
2237 A 2322 T 0 -0.0004
2266 G 2302 F 0 -0.0005
2196 P 2221 T 0 -0.0005
2194 S 2281 I 0 -0.0005
2288 H 2313 V 0 -0.0005
2196 P 2311 P 0 -0.0005
2211 A 2279 F 0 -0.0005
2198 G 2327 I 0 -0.0005
2229 L 2307 D 0 -0.0005
2321 L 2344 G 0 -0.0006
2289 Q 2302 F 0 -0.0006
2214 Y 2243 N 0 -0.0006
2316 L 2328 H 0 -0.0006
2228 R 2263 T 0 -0.0006
2273 S 2298 K 0 -0.0007
2232 Q 2242 V 0 -0.0007
2267 V 2284 S 0 -0.0007
2315 S 2342 V 0 -0.0007
2245 P 2337 A 0 -0.0007
2192 S 2208 Q 0 -0.0007
2259 V 2324 Y 0 -0.0007
2223 S 2242 V 0 -0.0007
2292 L 2309 F 0 -0.0007
2270 L 2281 I 0 -0.0007
2215 F 2335 Q 0 -0.0007
2330 Q 2344 G 0 -0.0008
2264 T 2292 L 0 -0.0008
2196 P 2240 P 0 -0.0008
2255 K 2319 P 0 -0.0008
2231 L 2301 V 0 -0.0008
2297 G 2324 Y 0 -0.0008
2252 D 2289 Q 0 -0.0008
2196 P 2248 W 0 -0.0008
2258 K 2290 W 0 -0.0008
2298 K 2330 Q 0 -0.0009
2205 S 2291 T 0 -0.0009
2283 S 2334 H 0 -0.0009
2212 S 2226 K 0 -0.0009
2284 S 2340 M 0 -0.0009
2232 Q 2287 G 0 -0.0009
2244 N 2251 V 0 -0.0009
2196 P 2302 F 0 -0.0009
2260 T 2331 S 0 -0.0009
2296 N 2345 C 0 -0.0010
2206 D 2223 S 0 -0.0010
2240 P 2285 Q 0 -0.0010
2208 Q 2326 R 0 -0.0010
2300 K 2335 Q 0 -0.0010
2282 S 2319 P 0 -0.0010
2234 R 2256 T 0 -0.0010
2209 I 2257 M 0 -0.0010
2259 V 2275 Y 0 -0.0010
2308 S 2316 L 0 -0.0011
2230 H 2325 L 0 -0.0011
2298 K 2313 V 0 -0.0011
2311 P 2335 Q 0 -0.0011
2243 N 2280 L 0 -0.0011
2197 L 2224 P 0 -0.0011
2277 K 2329 P 0 -0.0011
2195 M 2296 N 0 -0.0011
2213 S 2266 G 0 -0.0011
2193 C 2312 V 0 -0.0012
2318 P 2331 S 0 -0.0012
2297 G 2303 Q 0 -0.0012
2295 Q 2343 L 0 -0.0012
2317 D 2339 R 0 -0.0012
2234 R 2271 L 0 -0.0012
2198 G 2340 M 0 -0.0012
2243 N 2264 T 0 -0.0012
2263 T 2325 L 0 -0.0012
2196 P 2325 L 0 -0.0013
2308 S 2332 W 0 -0.0013
2252 D 2326 R 0 -0.0013
2203 A 2287 G 0 -0.0013
2304 G 2341 E 0 -0.0013
2266 G 2287 G 0 -0.0014
2205 S 2246 K 0 -0.0014
2254 Q 2322 T 0 -0.0014
2196 P 2234 R 0 -0.0014
2215 F 2300 K 0 -0.0014
2263 T 2304 G 0 -0.0014
2238 W 2278 E 0 -0.0014
2210 T 2337 A 0 -0.0014
2280 L 2332 W 0 -0.0014
2249 L 2316 L 0 -0.0014
2215 F 2278 E 0 -0.0015
2305 N 2337 A 0 -0.0015
2296 N 2311 P 0 -0.0015
2213 S 2260 T 0 -0.0015
2286 D 2345 C 0 -0.0015
2279 F 2318 P 0 -0.0015
2210 T 2259 V 0 -0.0015
2321 L 2341 E 0 -0.0015
2295 Q 2307 D 0 -0.0016
2266 G 2324 Y 0 -0.0016
2230 H 2261 G 0 -0.0016
2297 G 2325 L 0 -0.0017
2247 E 2267 V 0 -0.0017
2193 C 2279 F 0 -0.0017
2248 W 2342 V 0 -0.0017
2264 T 2307 D 0 -0.0017
2252 D 2287 G 0 -0.0017
2258 K 2276 V 0 -0.0017
2272 T 2280 L 0 -0.0017
2209 I 2275 Y 0 -0.0017
2210 T 2270 L 0 -0.0017
2268 K 2303 Q 0 -0.0018
2225 S 2236 N 0 -0.0018
2255 K 2322 T 0 -0.0018
2254 Q 2271 L 0 -0.0018
2208 Q 2265 Q 0 -0.0018
2234 R 2279 F 0 -0.0018
2207 A 2333 V 0 -0.0018
2253 F 2288 H 0 -0.0018
2300 K 2323 R 0 -0.0018
2278 E 2338 L 0 -0.0019
2208 Q 2294 F 0 -0.0019
2200 E 2223 S 0 -0.0019
2261 G 2322 T 0 -0.0019
2275 Y 2338 L 0 -0.0020
2242 V 2300 K 0 -0.0020
2270 L 2279 F 0 -0.0020
2228 R 2328 H 0 -0.0020
2258 K 2331 S 0 -0.0020
2229 L 2293 F 0 -0.0021
2214 Y 2249 L 0 -0.0021
2257 M 2273 S 0 -0.0021
2255 K 2318 P 0 -0.0021
2269 S 2332 W 0 -0.0021
2324 Y 2334 H 0 -0.0021
2231 L 2271 L 0 -0.0021
2201 S 2212 S 0 -0.0022
2264 T 2301 V 0 -0.0022
2240 P 2286 D 0 -0.0022
2231 L 2285 Q 0 -0.0022
2242 V 2261 G 0 -0.0022
2222 W 2277 K 0 -0.0023
2221 T 2256 T 0 -0.0023
2214 Y 2229 L 0 -0.0023
2297 G 2307 D 0 -0.0023
2250 Q 2277 K 0 -0.0024
2198 G 2325 L 0 -0.0024
2255 K 2335 Q 0 -0.0024
2240 P 2281 I 0 -0.0024
2260 T 2266 G 0 -0.0024
2193 C 2339 R 0 -0.0024
2270 L 2278 E 0 -0.0024
2192 S 2225 S 0 -0.0024
2232 Q 2248 W 0 -0.0024
2270 L 2324 Y 0 -0.0024
2250 Q 2305 N 0 -0.0025
2317 D 2329 P 0 -0.0025
2330 Q 2342 V 0 -0.0025
2273 S 2281 I 0 -0.0025
2261 G 2329 P 0 -0.0025
2213 S 2278 E 0 -0.0025
2214 Y 2314 N 0 -0.0025
2234 R 2342 V 0 -0.0025
2245 P 2283 S 0 -0.0025
2287 G 2326 R 0 -0.0025
2280 L 2294 F 0 -0.0025
2257 M 2315 S 0 -0.0026
2277 K 2298 K 0 -0.0026
2192 S 2236 N 0 -0.0026
2231 L 2280 L 0 -0.0026
2201 S 2297 G 0 -0.0026
2253 F 2275 Y 0 -0.0026
2264 T 2342 V 0 -0.0027
2265 Q 2284 S 0 -0.0027
2203 A 2234 R 0 -0.0027
2217 N 2314 N 0 -0.0027
2275 Y 2311 P 0 -0.0028
2226 K 2316 L 0 -0.0028
2200 E 2330 Q 0 -0.0028
2304 G 2337 A 0 -0.0028
2232 Q 2272 T 0 -0.0028
2238 W 2271 L 0 -0.0028
2276 V 2285 Q 0 -0.0028
2271 L 2319 P 0 -0.0028
2258 K 2333 V 0 -0.0028
2274 M 2294 F 0 -0.0028
2273 S 2297 G 0 -0.0028
2208 Q 2314 N 0 -0.0029
2193 C 2201 S 0 -0.0029
2206 D 2278 E 0 -0.0029
2205 S 2245 P 0 -0.0029
2275 Y 2339 R 0 -0.0029
2270 L 2313 V 0 -0.0029
2254 Q 2327 I 0 -0.0029
2239 R 2256 T 0 -0.0030
2302 F 2313 V 0 -0.0030
2313 V 2326 R 0 -0.0030
2273 S 2285 Q 0 -0.0030
2196 P 2275 Y 0 -0.0030
2244 N 2266 G 0 -0.0031
2301 V 2321 L 0 -0.0031
2223 S 2259 V 0 -0.0031
2197 L 2323 R 0 -0.0031
2206 D 2283 S 0 -0.0031
2211 A 2277 K 0 -0.0031
2206 D 2233 G 0 -0.0031
2217 N 2244 N 0 -0.0031
2247 E 2275 Y 0 -0.0031
2249 L 2279 F 0 -0.0031
2266 G 2327 I 0 -0.0031
2240 P 2250 Q 0 -0.0031
2227 A 2270 L 0 -0.0031
2226 K 2318 P 0 -0.0031
2264 T 2322 T 0 -0.0032
2281 I 2324 Y 0 -0.0032
2232 Q 2260 T 0 -0.0032
2227 A 2287 G 0 -0.0032
2242 V 2311 P 0 -0.0033
2291 T 2324 Y 0 -0.0033
2225 S 2306 Q 0 -0.0033
2202 K 2235 S 0 -0.0033
2240 P 2271 L 0 -0.0033
2253 F 2317 D 0 -0.0033
2196 P 2231 L 0 -0.0033
2195 M 2281 I 0 -0.0033
2192 S 2210 T 0 -0.0033
2256 T 2297 G 0 -0.0033
2208 Q 2287 G 0 -0.0034
2230 H 2302 F 0 -0.0034
2258 K 2271 L 0 -0.0034
2281 I 2339 R 0 -0.0034
2222 W 2333 V 0 -0.0034
2282 S 2314 N 0 -0.0034
2293 F 2329 P 0 -0.0034
2262 V 2334 H 0 -0.0034
2195 M 2322 T 0 -0.0034
2247 E 2290 W 0 -0.0035
2242 V 2250 Q 0 -0.0035
2254 Q 2333 V 0 -0.0035
2250 Q 2337 A 0 -0.0035
2208 Q 2322 T 0 -0.0035
2203 A 2240 P 0 -0.0035
2230 H 2273 S 0 -0.0035
2246 K 2252 D 0 -0.0036
2271 L 2285 Q 0 -0.0036
2215 F 2228 R 0 -0.0036
2232 Q 2240 P 0 -0.0036
2214 Y 2315 S 0 -0.0036
2196 P 2232 Q 0 -0.0036
2264 T 2325 L 0 -0.0036
2266 G 2284 S 0 -0.0036
2234 R 2247 E 0 -0.0037
2250 Q 2293 F 0 -0.0037
2213 S 2345 C 0 -0.0037
2235 S 2317 D 0 -0.0037
2213 S 2277 K 0 -0.0038
2199 M 2317 D 0 -0.0038
2195 M 2301 V 0 -0.0038
2283 S 2301 V 0 -0.0039
2262 V 2307 D 0 -0.0039
2276 V 2321 L 0 -0.0039
2213 S 2339 R 0 -0.0039
2212 S 2318 P 0 -0.0039
2215 F 2307 D 0 -0.0039
2324 Y 2344 G 0 -0.0039
2212 S 2326 R 0 -0.0039
2225 S 2312 V 0 -0.0039
2247 E 2282 S 0 -0.0039
2213 S 2303 Q 0 -0.0039
2192 S 2229 L 0 -0.0040
2213 S 2327 I 0 -0.0040
2214 Y 2266 G 0 -0.0040
2248 W 2318 P 0 -0.0040
2208 Q 2262 V 0 -0.0040
2284 S 2336 I 0 -0.0040
2242 V 2256 T 0 -0.0041
2257 M 2282 S 0 -0.0041
2259 V 2317 D 0 -0.0041
2192 S 2241 Q 0 -0.0042
2264 T 2319 P 0 -0.0042
2226 K 2298 K 0 -0.0042
2248 W 2283 S 0 -0.0042
2194 S 2323 R 0 -0.0042
2237 A 2282 S 0 -0.0043
2291 T 2338 L 0 -0.0043
2291 T 2309 F 0 -0.0043
2232 Q 2326 R 0 -0.0043
2199 M 2282 S 0 -0.0043
2213 S 2262 V 0 -0.0043
2207 A 2232 Q 0 -0.0044
2238 W 2264 T 0 -0.0044
2199 M 2323 R 0 -0.0044
2217 N 2270 L 0 -0.0044
2265 Q 2315 S 0 -0.0044
2230 H 2326 R 0 -0.0044
2195 M 2224 P 0 -0.0045
2270 L 2289 Q 0 -0.0045
2281 I 2337 A 0 -0.0045
2245 P 2274 M 0 -0.0045
2247 E 2331 S 0 -0.0045
2276 V 2282 S 0 -0.0045
2275 Y 2322 T 0 -0.0045
2226 K 2337 A 0 -0.0046
2225 S 2252 D 0 -0.0046
2283 S 2345 C 0 -0.0046
2242 V 2285 Q 0 -0.0046
2256 T 2308 S 0 -0.0046
2288 H 2298 K 0 -0.0046
2308 S 2321 L 0 -0.0046
2266 G 2337 A 0 -0.0046
2258 K 2313 V 0 -0.0046
2210 T 2261 G 0 -0.0047
2255 K 2270 L 0 -0.0047
2271 L 2298 K 0 -0.0047
2279 F 2327 I 0 -0.0047
2266 G 2331 S 0 -0.0047
2195 M 2273 S 0 -0.0047
2279 F 2306 Q 0 -0.0047
2192 S 2304 G 0 -0.0047
2257 M 2323 R 0 -0.0047
2201 S 2335 Q 0 -0.0047
2209 I 2279 F 0 -0.0047
2274 M 2344 G 0 -0.0047
2260 T 2311 P 0 -0.0047
2207 A 2337 A 0 -0.0047
2210 T 2262 V 0 -0.0048
2237 A 2249 L 0 -0.0048
2303 Q 2329 P 0 -0.0048
2325 L 2343 L 0 -0.0048
2227 A 2333 V 0 -0.0048
2316 L 2338 L 0 -0.0048
2289 Q 2324 Y 0 -0.0048
2279 F 2341 E 0 -0.0049
2277 K 2302 F 0 -0.0049
2306 Q 2314 N 0 -0.0049
2256 T 2275 Y 0 -0.0049
2291 T 2315 S 0 -0.0049
2223 S 2253 F 0 -0.0050
2262 V 2268 K 0 -0.0050
2221 T 2269 S 0 -0.0050
2274 M 2290 W 0 -0.0050
2246 K 2327 I 0 -0.0050
2317 D 2332 W 0 -0.0050
2233 G 2296 N 0 -0.0051
2275 Y 2318 P 0 -0.0051
2223 S 2282 S 0 -0.0051
2264 T 2337 A 0 -0.0051
2229 L 2278 E 0 -0.0051
2221 T 2287 G 0 -0.0051
2200 E 2226 K 0 -0.0051
2229 L 2260 T 0 -0.0051
2256 T 2266 G 0 -0.0051
2256 T 2292 L 0 -0.0051
2236 N 2326 R 0 -0.0051
2236 N 2264 T 0 -0.0051
2322 T 2336 I 0 -0.0051
2240 P 2321 L 0 -0.0052
2253 F 2277 K 0 -0.0052
2271 L 2281 I 0 -0.0052
2196 P 2276 V 0 -0.0052
2200 E 2312 V 0 -0.0052
2281 I 2334 H 0 -0.0053
2258 K 2335 Q 0 -0.0053
2235 S 2294 F 0 -0.0053
2288 H 2321 L 0 -0.0053
2197 L 2306 Q 0 -0.0053
2241 Q 2249 L 0 -0.0053
2236 N 2278 E 0 -0.0054
2242 V 2307 D 0 -0.0054
2195 M 2333 V 0 -0.0054
2299 V 2316 L 0 -0.0055
2233 G 2264 T 0 -0.0055
2241 Q 2252 D 0 -0.0055
2266 G 2340 M 0 -0.0055
2198 G 2319 P 0 -0.0055
2204 I 2327 I 0 -0.0056
2193 C 2302 F 0 -0.0056
2285 Q 2327 I 0 -0.0056
2273 S 2321 L 0 -0.0056
2323 R 2337 A 0 -0.0056
2192 S 2205 S 0 -0.0056
2273 S 2326 R 0 -0.0056
2293 F 2344 G 0 -0.0056
2194 S 2243 N 0 -0.0056
2203 A 2306 Q 0 -0.0056
2224 P 2238 W 0 -0.0056
2222 W 2319 P 0 -0.0057
2311 P 2338 L 0 -0.0057
2198 G 2307 D 0 -0.0057
2234 R 2321 L 0 -0.0057
2243 N 2285 Q 0 -0.0057
2194 S 2241 Q 0 -0.0058
2206 D 2282 S 0 -0.0058
2320 L 2341 E 0 -0.0058
2242 V 2278 E 0 -0.0058
2290 W 2307 D 0 -0.0059
2245 P 2298 K 0 -0.0059
2268 K 2297 G 0 -0.0060
2293 F 2309 F 0 -0.0060
2299 V 2334 H 0 -0.0060
2212 S 2268 K 0 -0.0061
2299 V 2338 L 0 -0.0061
2197 L 2266 G 0 -0.0061
2233 G 2323 R 0 -0.0061
2233 G 2266 G 0 -0.0061
2209 I 2338 L 0 -0.0061
2206 D 2341 E 0 -0.0062
2205 S 2261 G 0 -0.0062
2310 T 2328 H 0 -0.0062
2313 V 2338 L 0 -0.0062
2271 L 2306 Q 0 -0.0063
2226 K 2335 Q 0 -0.0063
2312 V 2326 R 0 -0.0063
2223 S 2267 V 0 -0.0063
2287 G 2299 V 0 -0.0064
2243 N 2292 L 0 -0.0064
2283 S 2339 R 0 -0.0064
2212 S 2272 T 0 -0.0065
2206 D 2239 R 0 -0.0065
2197 L 2327 I 0 -0.0065
2281 I 2330 Q 0 -0.0065
2237 A 2253 F 0 -0.0065
2196 P 2242 V 0 -0.0065
2268 K 2325 L 0 -0.0065
2282 S 2288 H 0 -0.0066
2254 Q 2311 P 0 -0.0066
2247 E 2274 M 0 -0.0066
2234 R 2317 D 0 -0.0066
2246 K 2312 V 0 -0.0066
2230 H 2277 K 0 -0.0066
2207 A 2270 L 0 -0.0066
2257 M 2338 L 0 -0.0067
2208 Q 2292 L 0 -0.0067
2206 D 2231 L 0 -0.0067
2193 C 2254 Q 0 -0.0067
2240 P 2253 F 0 -0.0067
2232 Q 2325 L 0 -0.0067
2268 K 2312 V 0 -0.0067
2237 A 2283 S 0 -0.0067
2230 H 2308 S 0 -0.0067
2208 Q 2229 L 0 -0.0067
2208 Q 2341 E 0 -0.0067
2303 Q 2340 M 0 -0.0067
2222 W 2341 E 0 -0.0067
2202 K 2335 Q 0 -0.0067
2194 S 2337 A 0 -0.0068
2260 T 2300 K 0 -0.0068
2202 K 2217 N 0 -0.0068
2206 D 2331 S 0 -0.0068
2223 S 2318 P 0 -0.0068
2196 P 2224 P 0 -0.0069
2259 V 2284 S 0 -0.0069
2202 K 2297 G 0 -0.0069
2255 K 2327 I 0 -0.0069
2287 G 2345 C 0 -0.0069
2255 K 2284 S 0 -0.0069
2267 V 2290 W 0 -0.0069
2306 Q 2322 T 0 -0.0069
2206 D 2244 N 0 -0.0069
2223 S 2272 T 0 -0.0070
2211 A 2331 S 0 -0.0070
2206 D 2213 S 0 -0.0070
2274 M 2315 S 0 -0.0070
2198 G 2286 D 0 -0.0070
2246 K 2257 M 0 -0.0070
2194 S 2227 A 0 -0.0070
2227 A 2262 V 0 -0.0070
2266 G 2323 R 0 -0.0070
2214 Y 2257 M 0 -0.0071
2230 H 2269 S 0 -0.0071
2205 S 2314 N 0 -0.0071
2212 S 2325 L 0 -0.0071
2229 L 2343 L 0 -0.0071
2337 A 2345 C 0 -0.0071
2304 G 2311 P 0 -0.0072
2294 F 2334 H 0 -0.0072
2285 Q 2319 P 0 -0.0072
2227 A 2284 S 0 -0.0072
2246 K 2298 K 0 -0.0072
2205 S 2277 K 0 -0.0072
2226 K 2269 S 0 -0.0072
2273 S 2330 Q 0 -0.0073
2214 Y 2244 N 0 -0.0073
2197 L 2214 Y 0 -0.0073
2247 E 2276 V 0 -0.0073
2199 M 2235 S 0 -0.0073
2280 L 2295 Q 0 -0.0073
2240 P 2275 Y 0 -0.0073
2292 L 2336 I 0 -0.0074
2238 W 2316 L 0 -0.0074
2286 D 2334 H 0 -0.0074
2300 K 2320 L 0 -0.0074
2301 V 2324 Y 0 -0.0074
2261 G 2341 E 0 -0.0074
2221 T 2276 V 0 -0.0074
2236 N 2251 V 0 -0.0075
2209 I 2326 R 0 -0.0075
2224 P 2335 Q 0 -0.0075
2232 Q 2298 K 0 -0.0075
2303 Q 2345 C 0 -0.0075
2237 A 2292 L 0 -0.0075
2217 N 2336 I 0 -0.0075
2201 S 2221 T 0 -0.0075
2196 P 2290 W 0 -0.0075
2215 F 2275 Y 0 -0.0076
2213 S 2316 L 0 -0.0076
2199 M 2339 R 0 -0.0076
2249 L 2304 G 0 -0.0076
2202 K 2280 L 0 -0.0076
2194 S 2202 K 0 -0.0076
2243 N 2293 F 0 -0.0076
2193 C 2319 P 0 -0.0077
2223 S 2237 A 0 -0.0077
2249 L 2311 P 0 -0.0077
2238 W 2260 T 0 -0.0077
2212 S 2283 S 0 -0.0077
2302 F 2334 H 0 -0.0077
2305 N 2328 H 0 -0.0078
2271 L 2315 S 0 -0.0078
2247 E 2287 G 0 -0.0078
2195 M 2315 S 0 -0.0078
2292 L 2321 L 0 -0.0079
2232 Q 2329 P 0 -0.0079
2237 A 2345 C 0 -0.0079
2194 S 2287 G 0 -0.0079
2221 T 2288 H 0 -0.0079
2195 M 2269 S 0 -0.0079
2210 T 2344 G 0 -0.0079
2206 D 2340 M 0 -0.0080
2244 N 2287 G 0 -0.0080
2240 P 2269 S 0 -0.0080
2328 H 2335 Q 0 -0.0080
2296 N 2304 G 0 -0.0080
2245 P 2320 L 0 -0.0080
2215 F 2288 H 0 -0.0080
2244 N 2299 V 0 -0.0081
2200 E 2317 D 0 -0.0081
2242 V 2317 D 0 -0.0081
2221 T 2306 Q 0 -0.0081
2247 E 2303 Q 0 -0.0081
2200 E 2280 L 0 -0.0081
2264 T 2341 E 0 -0.0081
2239 R 2306 Q 0 -0.0081
2195 M 2330 Q 0 -0.0081
2192 S 2254 Q 0 -0.0082
2249 L 2324 Y 0 -0.0082
2298 K 2317 D 0 -0.0082
2267 V 2322 T 0 -0.0082
2246 K 2342 V 0 -0.0082
2192 S 2251 V 0 -0.0082
2194 S 2271 L 0 -0.0082
2209 I 2280 L 0 -0.0083
2228 R 2283 S 0 -0.0083
2226 K 2253 F 0 -0.0083
2207 A 2269 S 0 -0.0083
2200 E 2237 A 0 -0.0083
2192 S 2292 L 0 -0.0084
2301 V 2309 F 0 -0.0084
2256 T 2344 G 0 -0.0084
2196 P 2215 F 0 -0.0084
2225 S 2246 K 0 -0.0084
2242 V 2306 Q 0 -0.0084
2212 S 2241 Q 0 -0.0084
2213 S 2275 Y 0 -0.0084
2315 S 2339 R 0 -0.0085
2223 S 2251 V 0 -0.0085
2209 I 2281 I 0 -0.0085
2196 P 2293 F 0 -0.0085
2278 E 2321 L 0 -0.0085
2227 A 2286 D 0 -0.0086
2300 K 2340 M 0 -0.0086
2271 L 2344 G 0 -0.0086
2257 M 2294 F 0 -0.0086
2225 S 2254 Q 0 -0.0086
2210 T 2330 Q 0 -0.0086
2215 F 2308 S 0 -0.0086
2286 D 2308 S 0 -0.0087
2196 P 2249 L 0 -0.0087
2278 E 2344 G 0 -0.0087
2199 M 2225 S 0 -0.0087
2206 D 2229 L 0 -0.0087
2202 K 2308 S 0 -0.0087
2213 S 2232 Q 0 -0.0087
2207 A 2292 L 0 -0.0087
2269 S 2287 G 0 -0.0087
2270 L 2296 N 0 -0.0087
2322 T 2332 W 0 -0.0087
2223 S 2289 Q 0 -0.0087
2316 L 2332 W 0 -0.0087
2280 L 2335 Q 0 -0.0087
2328 H 2344 G 0 -0.0088
2283 S 2319 P 0 -0.0089
2280 L 2340 M 0 -0.0089
2281 I 2331 S 0 -0.0089
2206 D 2324 Y 0 -0.0089
2273 S 2284 S 0 -0.0089
2227 A 2313 V 0 -0.0089
2264 T 2309 F 0 -0.0089
2287 G 2334 H 0 -0.0089
2258 K 2279 F 0 -0.0089
2237 A 2334 H 0 -0.0089
2210 T 2280 L 0 -0.0090
2241 Q 2342 V 0 -0.0090
2284 S 2301 V 0 -0.0090
2201 S 2216 T 0 -0.0090
2233 G 2288 H 0 -0.0090
2196 P 2306 Q 0 -0.0090
2204 I 2307 D 0 -0.0091
2197 L 2301 V 0 -0.0091
2196 P 2237 A 0 -0.0091
2244 N 2291 T 0 -0.0091
2270 L 2333 V 0 -0.0091
2192 S 2223 S 0 -0.0091
2294 F 2331 S 0 -0.0091
2235 S 2275 Y 0 -0.0091
2291 T 2344 G 0 -0.0092
2229 L 2334 H 0 -0.0092
2204 I 2316 L 0 -0.0092
2277 K 2308 S 0 -0.0092
2207 A 2256 T 0 -0.0092
2235 S 2254 Q 0 -0.0092
2198 G 2214 Y 0 -0.0093
2197 L 2244 N 0 -0.0093
2265 Q 2277 K 0 -0.0093
2211 A 2272 T 0 -0.0093
2223 S 2235 S 0 -0.0093
2265 Q 2276 V 0 -0.0093
2206 D 2325 L 0 -0.0093
2197 L 2270 L 0 -0.0093
2225 S 2307 D 0 -0.0093
2203 A 2252 D 0 -0.0093
2207 A 2304 G 0 -0.0094
2269 S 2276 V 0 -0.0094
2269 S 2343 L 0 -0.0094
2271 L 2289 Q 0 -0.0094
2252 D 2283 S 0 -0.0094
2236 N 2257 M 0 -0.0094
2262 V 2318 P 0 -0.0094
2224 P 2326 R 0 -0.0094
2279 F 2334 H 0 -0.0094
2192 S 2289 Q 0 -0.0094
2242 V 2322 T 0 -0.0094
2231 L 2314 N 0 -0.0094
2206 D 2309 F 0 -0.0094
2275 Y 2301 V 0 -0.0095
2212 S 2271 L 0 -0.0095
2263 T 2327 I 0 -0.0095
2243 N 2308 S 0 -0.0095
2233 G 2276 V 0 -0.0095
2222 W 2304 G 0 -0.0095
2230 H 2271 L 0 -0.0095
2257 M 2301 V 0 -0.0095
2267 V 2324 Y 0 -0.0095
2245 P 2336 I 0 -0.0095
2217 N 2311 P 0 -0.0095
2255 K 2321 L 0 -0.0095
2270 L 2286 D 0 -0.0095
2272 T 2323 R 0 -0.0096
2199 M 2258 K 0 -0.0096
2306 Q 2332 W 0 -0.0096
2290 W 2296 N 0 -0.0096
2233 G 2331 S 0 -0.0096
2239 R 2277 K 0 -0.0096
2196 P 2208 Q 0 -0.0096
2327 I 2345 C 0 -0.0096
2217 N 2230 H 0 -0.0097
2264 T 2290 W 0 -0.0097
2232 Q 2251 V 0 -0.0097
2282 S 2335 Q 0 -0.0097
2239 R 2308 S 0 -0.0097
2193 C 2253 F 0 -0.0097
2279 F 2286 D 0 -0.0097
2248 W 2282 S 0 -0.0097
2217 N 2316 L 0 -0.0098
2280 L 2322 T 0 -0.0098
2240 P 2295 Q 0 -0.0098
2286 D 2329 P 0 -0.0098
2252 D 2285 Q 0 -0.0098
2293 F 2312 V 0 -0.0098
2274 M 2317 D 0 -0.0098
2198 G 2280 L 0 -0.0098
2274 M 2316 L 0 -0.0099
2223 S 2306 Q 0 -0.0099
2202 K 2260 T 0 -0.0099
2204 I 2248 W 0 -0.0099
2235 S 2328 H 0 -0.0099
2203 A 2328 H 0 -0.0099
2232 Q 2247 E 0 -0.0100
2256 T 2282 S 0 -0.0100
2262 V 2277 K 0 -0.0100
2307 D 2323 R 0 -0.0100
2287 G 2340 M 0 -0.0100
2223 S 2283 S 0 -0.0100
2256 T 2343 L 0 -0.0100
2272 T 2325 L 0 -0.0100
2307 D 2314 N 0 -0.0101
2307 D 2317 D 0 -0.0101
2247 E 2321 L 0 -0.0101
2201 S 2276 V 0 -0.0101
2244 N 2289 Q 0 -0.0101
2290 W 2300 K 0 -0.0101
2247 E 2316 L 0 -0.0101
2223 S 2254 Q 0 -0.0102
2199 M 2298 K 0 -0.0102
2225 S 2242 V 0 -0.0102
2259 V 2312 V 0 -0.0102
2199 M 2279 F 0 -0.0102
2258 K 2275 Y 0 -0.0102
2217 N 2277 K 0 -0.0103
2207 A 2339 R 0 -0.0103
2212 S 2243 N 0 -0.0103
2192 S 2264 T 0 -0.0103
2300 K 2313 V 0 -0.0103
2224 P 2292 L 0 -0.0103
2196 P 2258 K 0 -0.0103
2199 M 2238 W 0 -0.0103
2202 K 2212 S 0 -0.0103
2227 A 2281 I 0 -0.0103
2226 K 2288 H 0 -0.0103
2239 R 2268 K 0 -0.0103
2228 R 2291 T 0 -0.0104
2229 L 2328 H 0 -0.0104
2307 D 2315 S 0 -0.0104
2216 T 2257 M 0 -0.0104
2207 A 2249 L 0 -0.0104
2294 F 2305 N 0 -0.0104
2300 K 2329 P 0 -0.0104
2240 P 2323 R 0 -0.0104
2228 R 2255 K 0 -0.0104
2227 A 2263 T 0 -0.0104
2267 V 2317 D 0 -0.0105
2305 N 2319 P 0 -0.0105
2195 M 2298 K 0 -0.0105
2275 Y 2312 V 0 -0.0105
2211 A 2316 L 0 -0.0105
2279 F 2303 Q 0 -0.0105
2214 Y 2335 Q 0 -0.0105
2251 V 2276 V 0 -0.0105
2282 S 2324 Y 0 -0.0105
2245 P 2333 V 0 -0.0105
2208 Q 2242 V 0 -0.0105
2223 S 2345 C 0 -0.0105
2197 L 2221 T 0 -0.0106
2252 D 2318 P 0 -0.0106
2207 A 2227 A 0 -0.0106
2235 S 2258 K 0 -0.0106
2208 Q 2214 Y 0 -0.0106
2194 S 2342 V 0 -0.0106
2261 G 2293 F 0 -0.0106
2235 S 2322 T 0 -0.0107
2282 S 2304 G 0 -0.0107
2223 S 2287 G 0 -0.0107
2215 F 2280 L 0 -0.0107
2212 S 2306 Q 0 -0.0107
2278 E 2332 W 0 -0.0107
2276 V 2339 R 0 -0.0107
2197 L 2281 I 0 -0.0107
2250 Q 2294 F 0 -0.0108
2295 Q 2313 V 0 -0.0108
2195 M 2268 K 0 -0.0108
2223 S 2340 M 0 -0.0108
2236 N 2309 F 0 -0.0108
2193 C 2293 F 0 -0.0108
2280 L 2300 K 0 -0.0109
2238 W 2286 D 0 -0.0109
2237 A 2314 N 0 -0.0109
2204 I 2325 L 0 -0.0109
2235 S 2286 D 0 -0.0109
2266 G 2334 H 0 -0.0109
2272 T 2322 T 0 -0.0109
2280 L 2304 G 0 -0.0109
2241 Q 2332 W 0 -0.0109
2237 A 2247 E 0 -0.0109
2283 S 2304 G 0 -0.0109
2244 N 2273 S 0 -0.0110
2274 M 2336 I 0 -0.0110
2204 I 2216 T 0 -0.0110
2204 I 2234 R 0 -0.0110
2234 R 2251 V 0 -0.0110
2195 M 2258 K 0 -0.0110
2239 R 2291 T 0 -0.0110
2288 H 2308 S 0 -0.0110
2205 S 2322 T 0 -0.0110
2304 G 2321 L 0 -0.0110
2202 K 2249 L 0 -0.0110
2256 T 2293 F 0 -0.0110
2216 T 2240 P 0 -0.0110
2192 S 2222 W 0 -0.0111
2277 K 2312 V 0 -0.0111
2226 K 2334 H 0 -0.0111
2198 G 2343 L 0 -0.0111
2222 W 2231 L 0 -0.0111
2215 F 2254 Q 0 -0.0112
2223 S 2277 K 0 -0.0112
2206 D 2246 K 0 -0.0112
2263 T 2344 G 0 -0.0112
2270 L 2315 S 0 -0.0112
2200 E 2249 L 0 -0.0112
2236 N 2276 V 0 -0.0112
2291 T 2313 V 0 -0.0112
2269 S 2333 V 0 -0.0112
2217 N 2295 Q 0 -0.0113
2198 G 2259 V 0 -0.0113
2208 Q 2249 L 0 -0.0113
2207 A 2297 G 0 -0.0113
2207 A 2324 Y 0 -0.0113
2217 N 2313 V 0 -0.0113
2271 L 2283 S 0 -0.0113
2194 S 2285 Q 0 -0.0113
2239 R 2313 V 0 -0.0114
2303 Q 2343 L 0 -0.0114
2200 E 2299 V 0 -0.0114
2248 W 2330 Q 0 -0.0114
2207 A 2326 R 0 -0.0114
2250 Q 2311 P 0 -0.0114
2290 W 2335 Q 0 -0.0114
2204 I 2282 S 0 -0.0114
2203 A 2210 T 0 -0.0115
2204 I 2250 Q 0 -0.0115
2292 L 2344 G 0 -0.0115
2245 P 2328 H 0 -0.0115
2266 G 2285 Q 0 -0.0115
2282 S 2321 L 0 -0.0115
2232 Q 2253 F 0 -0.0115
2247 E 2256 T 0 -0.0116
2209 I 2336 I 0 -0.0116
2251 V 2339 R 0 -0.0116
2265 Q 2320 L 0 -0.0117
2284 S 2304 G 0 -0.0117
2245 P 2307 D 0 -0.0117
2195 M 2314 N 0 -0.0117
2298 K 2304 G 0 -0.0117
2243 N 2251 V 0 -0.0117
2277 K 2286 D 0 -0.0117
2314 N 2333 V 0 -0.0118
2235 S 2324 Y 0 -0.0118
2269 S 2340 M 0 -0.0118
2307 D 2335 Q 0 -0.0118
2225 S 2300 K 0 -0.0118
2201 S 2236 N 0 -0.0118
2216 T 2308 S 0 -0.0118
2198 G 2301 V 0 -0.0118
2226 K 2301 V 0 -0.0119
2232 Q 2333 V 0 -0.0119
2300 K 2343 L 0 -0.0119
2210 T 2341 E 0 -0.0119
2255 K 2308 S 0 -0.0119
2311 P 2317 D 0 -0.0119
2253 F 2305 N 0 -0.0120
2270 L 2290 W 0 -0.0120
2266 G 2282 S 0 -0.0120
2232 Q 2269 S 0 -0.0120
2194 S 2257 M 0 -0.0120
2271 L 2345 C 0 -0.0120
2257 M 2330 Q 0 -0.0120
2284 S 2298 K 0 -0.0120
2239 R 2286 D 0 -0.0120
2198 G 2344 G 0 -0.0120
2263 T 2287 G 0 -0.0120
2248 W 2336 I 0 -0.0120
2232 Q 2286 D 0 -0.0121
2200 E 2227 A 0 -0.0121
2209 I 2235 S 0 -0.0121
2266 G 2316 L 0 -0.0121
2238 W 2280 L 0 -0.0121
2214 Y 2264 T 0 -0.0121
2234 R 2303 Q 0 -0.0121
2241 Q 2299 V 0 -0.0121
2308 S 2328 H 0 -0.0122
2197 L 2217 N 0 -0.0122
2193 C 2227 A 0 -0.0122
2204 I 2279 F 0 -0.0122
2269 S 2286 D 0 -0.0122
2224 P 2270 L 0 -0.0122
2197 L 2215 F 0 -0.0122
2216 T 2316 L 0 -0.0122
2319 P 2336 I 0 -0.0122
2281 I 2301 V 0 -0.0122
2259 V 2345 C 0 -0.0123
2242 V 2276 V 0 -0.0123
2192 S 2261 G 0 -0.0123
2262 V 2274 M 0 -0.0124
2287 G 2336 I 0 -0.0124
2276 V 2315 S 0 -0.0124
2206 D 2334 H 0 -0.0124
2210 T 2234 R 0 -0.0124
2200 E 2274 M 0 -0.0124
2248 W 2260 T 0 -0.0124
2198 G 2252 D 0 -0.0124
2201 S 2269 S 0 -0.0124
2268 K 2324 Y 0 -0.0124
2223 S 2258 K 0 -0.0124
2257 M 2266 G 0 -0.0125
2226 K 2239 R 0 -0.0125
2250 Q 2306 Q 0 -0.0125
2239 R 2287 G 0 -0.0125
2241 Q 2284 S 0 -0.0125
2296 N 2322 T 0 -0.0125
2269 S 2341 E 0 -0.0125
2206 D 2271 L 0 -0.0125
2203 A 2317 D 0 -0.0125
2200 E 2277 K 0 -0.0126
2267 V 2310 T 0 -0.0126
2282 S 2325 L 0 -0.0126
2253 F 2293 F 0 -0.0126
2284 S 2319 P 0 -0.0126
2245 P 2323 R 0 -0.0126
2294 F 2317 D 0 -0.0126
2225 S 2237 A 0 -0.0126
2236 N 2254 Q 0 -0.0126
2239 R 2326 R 0 -0.0126
2223 S 2317 D 0 -0.0126
2264 T 2333 V 0 -0.0126
2201 S 2262 V 0 -0.0126
2284 S 2332 W 0 -0.0126
2268 K 2323 R 0 -0.0126
2237 A 2256 T 0 -0.0126
2222 W 2286 D 0 -0.0126
2217 N 2231 L 0 -0.0127
2255 K 2304 G 0 -0.0127
2273 S 2291 T 0 -0.0127
2216 T 2306 Q 0 -0.0127
2246 K 2267 V 0 -0.0127
2301 V 2307 D 0 -0.0127
2238 W 2323 R 0 -0.0127
2267 V 2318 P 0 -0.0128
2223 S 2232 Q 0 -0.0128
2305 N 2332 W 0 -0.0128
2205 S 2226 K 0 -0.0128
2231 L 2291 T 0 -0.0128
2304 G 2315 S 0 -0.0128
2195 M 2340 M 0 -0.0128
2320 L 2333 V 0 -0.0129
2275 Y 2289 Q 0 -0.0129
2270 L 2284 S 0 -0.0129
2249 L 2259 V 0 -0.0129
2247 E 2295 Q 0 -0.0129
2238 W 2265 Q 0 -0.0129
2265 Q 2314 N 0 -0.0129
2207 A 2287 G 0 -0.0130
2239 R 2305 N 0 -0.0130
2217 N 2246 K 0 -0.0130
2198 G 2276 V 0 -0.0130
2248 W 2287 G 0 -0.0130
2254 Q 2276 V 0 -0.0130
2232 Q 2267 V 0 -0.0131
2228 R 2337 A 0 -0.0131
2306 Q 2326 R 0 -0.0131
2214 Y 2281 I 0 -0.0131
2211 A 2264 T 0 -0.0131
2192 S 2294 F 0 -0.0131
2200 E 2228 R 0 -0.0131
2208 Q 2319 P 0 -0.0131
2243 N 2315 S 0 -0.0131
2201 S 2233 G 0 -0.0132
2230 H 2324 Y 0 -0.0132
2237 A 2304 G 0 -0.0132
2224 P 2320 L 0 -0.0132
2198 G 2247 E 0 -0.0132
2214 Y 2242 V 0 -0.0132
2306 Q 2345 C 0 -0.0132
2257 M 2331 S 0 -0.0132
2204 I 2301 V 0 -0.0132
2229 L 2261 G 0 -0.0133
2240 P 2328 H 0 -0.0133
2235 S 2280 L 0 -0.0133
2317 D 2344 G 0 -0.0133
2211 A 2230 H 0 -0.0133
2201 S 2301 V 0 -0.0134
2227 A 2250 Q 0 -0.0134
2302 F 2309 F 0 -0.0134
2258 K 2270 L 0 -0.0134
2257 M 2285 Q 0 -0.0134
2206 D 2290 W 0 -0.0134
2296 N 2335 Q 0 -0.0135
2228 R 2240 P 0 -0.0135
2228 R 2338 L 0 -0.0135
2296 N 2337 A 0 -0.0135
2195 M 2299 V 0 -0.0135
2213 S 2235 S 0 -0.0135
2238 W 2304 G 0 -0.0135
2194 S 2213 S 0 -0.0135
2224 P 2284 S 0 -0.0135
2209 I 2236 N 0 -0.0136
2267 V 2288 H 0 -0.0136
2223 S 2241 Q 0 -0.0136
2212 S 2285 Q 0 -0.0136
2258 K 2309 F 0 -0.0136
2210 T 2232 Q 0 -0.0136
2268 K 2282 S 0 -0.0136
2238 W 2340 M 0 -0.0136
2205 S 2333 V 0 -0.0136
2264 T 2339 R 0 -0.0137
2206 D 2303 Q 0 -0.0137
2225 S 2309 F 0 -0.0138
2193 C 2304 G 0 -0.0138
2205 S 2325 L 0 -0.0138
2307 D 2341 E 0 -0.0138
2260 T 2302 F 0 -0.0138
2251 V 2333 V 0 -0.0138
2275 Y 2321 L 0 -0.0138
2253 F 2271 L 0 -0.0139
2213 S 2312 V 0 -0.0139
2243 N 2307 D 0 -0.0139
2325 L 2334 H 0 -0.0139
2247 E 2263 T 0 -0.0139
2249 L 2318 P 0 -0.0140
2250 Q 2309 F 0 -0.0140
2290 W 2338 L 0 -0.0140
2236 N 2283 S 0 -0.0140
2252 D 2275 Y 0 -0.0140
2231 L 2283 S 0 -0.0140
2275 Y 2306 Q 0 -0.0141
2257 M 2329 P 0 -0.0141
2288 H 2295 Q 0 -0.0141
2213 S 2320 L 0 -0.0141
2201 S 2313 V 0 -0.0141
2284 S 2341 E 0 -0.0141
2216 T 2335 Q 0 -0.0141
2204 I 2298 K 0 -0.0141
2320 L 2337 A 0 -0.0141
2210 T 2288 H 0 -0.0142
2222 W 2308 S 0 -0.0142
2257 M 2280 L 0 -0.0142
2289 Q 2334 H 0 -0.0142
2200 E 2256 T 0 -0.0142
2228 R 2345 C 0 -0.0142
2213 S 2258 K 0 -0.0143
2259 V 2271 L 0 -0.0143
2193 C 2305 N 0 -0.0143
2206 D 2259 V 0 -0.0143
2271 L 2321 L 0 -0.0143
2309 F 2332 W 0 -0.0143
2286 D 2306 Q 0 -0.0144
2310 T 2331 S 0 -0.0144
2234 R 2278 E 0 -0.0144
2312 V 2340 M 0 -0.0144
2240 P 2329 P 0 -0.0144
2209 I 2329 P 0 -0.0144
2316 L 2331 S 0 -0.0144
2262 V 2289 Q 0 -0.0145
2200 E 2212 S 0 -0.0145
2270 L 2303 Q 0 -0.0145
2213 S 2293 F 0 -0.0145
2268 K 2328 H 0 -0.0145
2236 N 2287 G 0 -0.0145
2244 N 2279 F 0 -0.0145
2207 A 2247 E 0 -0.0145
2237 A 2306 Q 0 -0.0145
2211 A 2253 F 0 -0.0145
2319 P 2344 G 0 -0.0145
2293 F 2324 Y 0 -0.0145
2278 E 2298 K 0 -0.0145
2243 N 2317 D 0 -0.0145
2252 D 2341 E 0 -0.0146
2238 W 2261 G 0 -0.0146
2211 A 2285 Q 0 -0.0146
2290 W 2297 G 0 -0.0146
2193 C 2259 V 0 -0.0146
2229 L 2257 M 0 -0.0147
2221 T 2272 T 0 -0.0147
2212 S 2262 V 0 -0.0147
2210 T 2334 H 0 -0.0147
2216 T 2333 V 0 -0.0147
2243 N 2345 C 0 -0.0147
2235 S 2326 R 0 -0.0147
2234 R 2285 Q 0 -0.0147
2253 F 2304 G 0 -0.0148
2215 F 2343 L 0 -0.0148
2244 N 2253 F 0 -0.0148
2230 H 2282 S 0 -0.0148
2336 I 2345 C 0 -0.0148
2263 T 2275 Y 0 -0.0148
2245 P 2287 G 0 -0.0148
2221 T 2310 T 0 -0.0149
2224 P 2258 K 0 -0.0149
2302 F 2321 L 0 -0.0149
2211 A 2243 N 0 -0.0150
2303 Q 2335 Q 0 -0.0150
2217 N 2298 K 0 -0.0150
2240 P 2311 P 0 -0.0150
2295 Q 2316 L 0 -0.0150
2326 R 2340 M 0 -0.0151
2275 Y 2304 G 0 -0.0151
2262 V 2302 F 0 -0.0151
2299 V 2321 L 0 -0.0151
2261 G 2299 V 0 -0.0151
2320 L 2343 L 0 -0.0151
2304 G 2313 V 0 -0.0151
2242 V 2288 H 0 -0.0151
2246 K 2309 F 0 -0.0151
2242 V 2321 L 0 -0.0151
2251 V 2319 P 0 -0.0152
2214 Y 2296 N 0 -0.0152
2312 V 2324 Y 0 -0.0152
2240 P 2260 T 0 -0.0152
2293 F 2325 L 0 -0.0152
2291 T 2322 T 0 -0.0152
2276 V 2333 V 0 -0.0152
2214 Y 2260 T 0 -0.0152
2232 Q 2238 W 0 -0.0152
2287 G 2304 G 0 -0.0153
2257 M 2299 V 0 -0.0153
2217 N 2241 Q 0 -0.0153
2227 A 2257 M 0 -0.0153
2284 S 2325 L 0 -0.0153
2253 F 2291 T 0 -0.0154
2228 R 2306 Q 0 -0.0154
2216 T 2321 L 0 -0.0154
2209 I 2256 T 0 -0.0154
2201 S 2300 K 0 -0.0154
2328 H 2342 V 0 -0.0154
2212 S 2237 A 0 -0.0154
2192 S 2296 N 0 -0.0154
2267 V 2306 Q 0 -0.0154
2234 R 2287 G 0 -0.0155
2221 T 2308 S 0 -0.0155
2230 H 2255 K 0 -0.0155
2213 S 2259 V 0 -0.0155
2304 G 2323 R 0 -0.0155
2226 K 2260 T 0 -0.0155
2272 T 2332 W 0 -0.0155
2252 D 2337 A 0 -0.0156
2246 K 2261 G 0 -0.0156
2268 K 2330 Q 0 -0.0156
2245 P 2284 S 0 -0.0156
2234 R 2320 L 0 -0.0156
2201 S 2304 G 0 -0.0156
2277 K 2304 G 0 -0.0156
2287 G 2318 P 0 -0.0157
2299 V 2323 R 0 -0.0157
2272 T 2295 Q 0 -0.0157
2234 R 2260 T 0 -0.0157
2204 I 2217 N 0 -0.0157
2320 L 2330 Q 0 -0.0157
2315 S 2329 P 0 -0.0157
2229 L 2338 L 0 -0.0157
2243 N 2249 L 0 -0.0157
2263 T 2294 F 0 -0.0157
2207 A 2300 K 0 -0.0157
2211 A 2282 S 0 -0.0157
2198 G 2233 G 0 -0.0158
2209 I 2247 E 0 -0.0158
2221 T 2239 R 0 -0.0158
2215 F 2315 S 0 -0.0158
2197 L 2297 G 0 -0.0158
2207 A 2253 F 0 -0.0158
2216 T 2341 E 0 -0.0158
2193 C 2252 D 0 -0.0158
2257 M 2272 T 0 -0.0158
2194 S 2309 F 0 -0.0158
2237 A 2276 V 0 -0.0158
2201 S 2284 S 0 -0.0158
2243 N 2310 T 0 -0.0158
2222 W 2269 S 0 -0.0159
2247 E 2341 E 0 -0.0159
2256 T 2262 V 0 -0.0159
2311 P 2319 P 0 -0.0159
2192 S 2213 S 0 -0.0159
2244 N 2255 K 0 -0.0159
2294 F 2302 F 0 -0.0159
2202 K 2254 Q 0 -0.0159
2245 P 2311 P 0 -0.0160
2215 F 2336 I 0 -0.0160
2270 L 2320 L 0 -0.0160
2304 G 2336 I 0 -0.0160
2210 T 2306 Q 0 -0.0160
2193 C 2343 L 0 -0.0160
2249 L 2292 L 0 -0.0160
2251 V 2338 L 0 -0.0160
2197 L 2326 R 0 -0.0160
2224 P 2331 S 0 -0.0161
2264 T 2323 R 0 -0.0161
2301 V 2344 G 0 -0.0161
2226 K 2274 M 0 -0.0161
2280 L 2305 N 0 -0.0161
2244 N 2328 H 0 -0.0161
2261 G 2275 Y 0 -0.0161
2213 S 2309 F 0 -0.0161
2197 L 2322 T 0 -0.0161
2205 S 2338 L 0 -0.0161
2225 S 2249 L 0 -0.0161
2278 E 2318 P 0 -0.0162
2306 Q 2324 Y 0 -0.0162
2196 P 2299 V 0 -0.0162
2258 K 2280 L 0 -0.0162
2193 C 2235 S 0 -0.0162
2291 T 2305 N 0 -0.0162
2208 Q 2315 S 0 -0.0162
2286 D 2337 A 0 -0.0163
2246 K 2318 P 0 -0.0163
2198 G 2324 Y 0 -0.0163
2207 A 2302 F 0 -0.0163
2237 A 2315 S 0 -0.0163
2228 R 2244 N 0 -0.0163
2222 W 2282 S 0 -0.0164
2211 A 2240 P 0 -0.0164
2287 G 2335 Q 0 -0.0164
2202 K 2233 G 0 -0.0164
2200 E 2235 S 0 -0.0164
2196 P 2227 A 0 -0.0164
2195 M 2227 A 0 -0.0164
2286 D 2317 D 0 -0.0164
2205 S 2278 E 0 -0.0164
2211 A 2255 K 0 -0.0164
2207 A 2303 Q 0 -0.0164
2213 S 2330 Q 0 -0.0164
2299 V 2344 G 0 -0.0165
2231 L 2324 Y 0 -0.0165
2281 I 2318 P 0 -0.0165
2194 S 2262 V 0 -0.0165
2244 N 2256 T 0 -0.0165
2302 F 2333 V 0 -0.0166
2235 S 2318 P 0 -0.0166
2252 D 2304 G 0 -0.0166
2224 P 2273 S 0 -0.0166
2263 T 2337 A 0 -0.0166
2227 A 2295 Q 0 -0.0166
2193 C 2340 M 0 -0.0166
2248 W 2345 C 0 -0.0166
2264 T 2315 S 0 -0.0166
2254 Q 2299 V 0 -0.0166
2212 S 2251 V 0 -0.0166
2303 Q 2322 T 0 -0.0166
2270 L 2301 V 0 -0.0166
2252 D 2278 E 0 -0.0167
2263 T 2303 Q 0 -0.0167
2241 Q 2267 V 0 -0.0167
2216 T 2298 K 0 -0.0167
2192 S 2267 V 0 -0.0168
2200 E 2247 E 0 -0.0168
2264 T 2287 G 0 -0.0168
2195 M 2250 Q 0 -0.0168
2312 V 2337 A 0 -0.0168
2202 K 2292 L 0 -0.0168
2227 A 2312 V 0 -0.0168
2215 F 2292 L 0 -0.0168
2267 V 2320 L 0 -0.0168
2212 S 2339 R 0 -0.0168
2203 A 2276 V 0 -0.0168
2242 V 2262 V 0 -0.0169
2194 S 2322 T 0 -0.0169
2254 Q 2306 Q 0 -0.0169
2247 E 2293 F 0 -0.0169
2192 S 2332 W 0 -0.0169
2290 W 2317 D 0 -0.0169
2295 Q 2322 T 0 -0.0169
2193 C 2237 A 0 -0.0169
2263 T 2283 S 0 -0.0170
2284 S 2343 L 0 -0.0170
2269 S 2279 F 0 -0.0170
2197 L 2251 V 0 -0.0170
2234 R 2293 F 0 -0.0170
2207 A 2263 T 0 -0.0170
2247 E 2305 N 0 -0.0170
2202 K 2304 G 0 -0.0170
2283 S 2343 L 0 -0.0170
2245 P 2267 V 0 -0.0170
2301 V 2336 I 0 -0.0170
2247 E 2255 K 0 -0.0170
2268 K 2341 E 0 -0.0170
2236 N 2329 P 0 -0.0170
2254 Q 2342 V 0 -0.0171
2247 E 2338 L 0 -0.0171
2227 A 2339 R 0 -0.0171
2291 T 2329 P 0 -0.0171
2282 S 2293 F 0 -0.0171
2206 D 2280 L 0 -0.0171
2249 L 2258 K 0 -0.0172
2274 M 2318 P 0 -0.0172
2255 K 2293 F 0 -0.0172
2266 G 2298 K 0 -0.0172
2298 K 2323 R 0 -0.0172
2224 P 2294 F 0 -0.0172
2279 F 2285 Q 0 -0.0172
2253 F 2294 F 0 -0.0173
2221 T 2282 S 0 -0.0173
2215 F 2311 P 0 -0.0173
2308 S 2314 N 0 -0.0173
2293 F 2337 A 0 -0.0173
2295 Q 2306 Q 0 -0.0174
2276 V 2288 H 0 -0.0174
2253 F 2267 V 0 -0.0174
2229 L 2309 F 0 -0.0174
2194 S 2211 A 0 -0.0174
2257 M 2309 F 0 -0.0174
2232 Q 2263 T 0 -0.0175
2275 Y 2285 Q 0 -0.0175
2289 Q 2328 H 0 -0.0175
2203 A 2271 L 0 -0.0175
2294 F 2316 L 0 -0.0175
2206 D 2226 K 0 -0.0175
2224 P 2256 T 0 -0.0176
2265 Q 2294 F 0 -0.0176
2262 V 2283 S 0 -0.0176
2229 L 2302 F 0 -0.0177
2227 A 2326 R 0 -0.0177
2210 T 2271 L 0 -0.0177
2229 L 2242 V 0 -0.0177
2258 K 2277 K 0 -0.0177
2211 A 2278 E 0 -0.0177
2252 D 2313 V 0 -0.0177
2317 D 2326 R 0 -0.0177
2196 P 2273 S 0 -0.0177
2243 N 2288 H 0 -0.0177
2264 T 2293 F 0 -0.0177
2276 V 2313 V 0 -0.0178
2192 S 2339 R 0 -0.0178
2274 M 2284 S 0 -0.0178
2223 S 2286 D 0 -0.0178
2209 I 2264 T 0 -0.0178
2287 G 2308 S 0 -0.0179
2298 K 2328 H 0 -0.0179
2231 L 2257 M 0 -0.0179
2200 E 2339 R 0 -0.0179
2253 F 2300 K 0 -0.0179
2259 V 2291 T 0 -0.0179
2252 D 2311 P 0 -0.0179
2260 T 2341 E 0 -0.0179
2199 M 2290 W 0 -0.0180
2244 N 2261 G 0 -0.0180
2302 F 2308 S 0 -0.0180
2207 A 2255 K 0 -0.0180
2193 C 2316 L 0 -0.0180
2203 A 2296 N 0 -0.0180
2208 Q 2302 F 0 -0.0180
2217 N 2283 S 0 -0.0181
2254 Q 2323 R 0 -0.0181
2239 R 2292 L 0 -0.0181
2263 T 2309 F 0 -0.0181
2262 V 2312 V 0 -0.0181
2265 Q 2295 Q 0 -0.0181
2259 V 2314 N 0 -0.0181
2217 N 2319 P 0 -0.0182
2239 R 2254 Q 0 -0.0182
2301 V 2322 T 0 -0.0182
2192 S 2268 K 0 -0.0182
2261 G 2296 N 0 -0.0183
2200 E 2221 T 0 -0.0183
2237 A 2250 Q 0 -0.0183
2247 E 2258 K 0 -0.0183
2265 Q 2337 A 0 -0.0183
2228 R 2292 L 0 -0.0183
2230 H 2333 V 0 -0.0183
2282 S 2320 L 0 -0.0183
2235 S 2261 G 0 -0.0183
2290 W 2342 V 0 -0.0183
2242 V 2248 W 0 -0.0183
2214 Y 2282 S 0 -0.0183
2267 V 2291 T 0 -0.0184
2192 S 2328 H 0 -0.0184
2321 L 2336 I 0 -0.0184
2251 V 2277 K 0 -0.0184
2192 S 2342 V 0 -0.0184
2223 S 2261 G 0 -0.0184
2299 V 2311 P 0 -0.0184
2230 H 2275 Y 0 -0.0185
2193 C 2260 T 0 -0.0185
2263 T 2274 M 0 -0.0185
2306 Q 2321 L 0 -0.0185
2207 A 2314 N 0 -0.0185
2229 L 2248 W 0 -0.0185
2215 F 2304 G 0 -0.0185
2197 L 2273 S 0 -0.0185
2305 N 2342 V 0 -0.0185
2259 V 2304 G 0 -0.0185
2204 I 2256 T 0 -0.0185
2268 K 2283 S 0 -0.0185
2283 S 2337 A 0 -0.0186
2238 W 2311 P 0 -0.0186
2261 G 2321 L 0 -0.0186
2250 Q 2295 Q 0 -0.0186
2221 T 2274 M 0 -0.0186
2249 L 2263 T 0 -0.0187
2199 M 2296 N 0 -0.0187
2207 A 2254 Q 0 -0.0187
2196 P 2243 N 0 -0.0187
2233 G 2311 P 0 -0.0187
2222 W 2260 T 0 -0.0187
2241 Q 2331 S 0 -0.0188
2263 T 2301 V 0 -0.0188
2243 N 2254 Q 0 -0.0188
2207 A 2315 S 0 -0.0188
2291 T 2330 Q 0 -0.0188
2232 Q 2278 E 0 -0.0188
2233 G 2339 R 0 -0.0188
2247 E 2344 G 0 -0.0188
2275 Y 2294 F 0 -0.0188
2197 L 2222 W 0 -0.0188
2222 W 2251 V 0 -0.0188
2213 S 2250 Q 0 -0.0188
2198 G 2257 M 0 -0.0188
2233 G 2342 V 0 -0.0189
2249 L 2255 K 0 -0.0189
2257 M 2302 F 0 -0.0189
2217 N 2252 D 0 -0.0189
2216 T 2278 E 0 -0.0189
2309 F 2341 E 0 -0.0189
2209 I 2260 T 0 -0.0190
2270 L 2340 M 0 -0.0190
2226 K 2244 N 0 -0.0190
2203 A 2224 P 0 -0.0190
2200 E 2318 P 0 -0.0190
2201 S 2327 I 0 -0.0190
2236 N 2316 L 0 -0.0190
2236 N 2341 E 0 -0.0190
2231 L 2304 G 0 -0.0191
2277 K 2336 I 0 -0.0191
2234 R 2330 Q 0 -0.0191
2212 S 2320 L 0 -0.0191
2274 M 2283 S 0 -0.0191
2277 K 2343 L 0 -0.0191
2216 T 2328 H 0 -0.0191
2248 W 2344 G 0 -0.0191
2200 E 2281 I 0 -0.0191
2238 W 2254 Q 0 -0.0191
2193 C 2327 I 0 -0.0192
2204 I 2345 C 0 -0.0192
2261 G 2276 V 0 -0.0192
2228 R 2238 W 0 -0.0192
2308 S 2341 E 0 -0.0192
2245 P 2331 S 0 -0.0192
2197 L 2287 G 0 -0.0192
2236 N 2288 H 0 -0.0192
2199 M 2246 K 0 -0.0193
2199 M 2255 K 0 -0.0193
2208 Q 2300 K 0 -0.0193
2213 S 2297 G 0 -0.0193
2204 I 2342 V 0 -0.0193
2237 A 2321 L 0 -0.0193
2208 Q 2310 T 0 -0.0193
2216 T 2229 L 0 -0.0193
2303 Q 2312 V 0 -0.0193
2233 G 2254 Q 0 -0.0193
2224 P 2329 P 0 -0.0194
2230 H 2306 Q 0 -0.0194
2203 A 2303 Q 0 -0.0194
2226 K 2323 R 0 -0.0194
2296 N 2333 V 0 -0.0194
2262 V 2339 R 0 -0.0195
2248 W 2341 E 0 -0.0195
2212 S 2286 D 0 -0.0195
2224 P 2265 Q 0 -0.0195
2205 S 2270 L 0 -0.0195
2221 T 2320 L 0 -0.0195
2245 P 2324 Y 0 -0.0195
2329 P 2342 V 0 -0.0196
2242 V 2280 L 0 -0.0196
2243 N 2271 L 0 -0.0196
2201 S 2299 V 0 -0.0196
2198 G 2281 I 0 -0.0196
2246 K 2306 Q 0 -0.0197
2280 L 2329 P 0 -0.0197
2208 Q 2304 G 0 -0.0197
2231 L 2317 D 0 -0.0197
2257 M 2300 K 0 -0.0197
2248 W 2339 R 0 -0.0198
2226 K 2275 Y 0 -0.0198
2196 P 2304 G 0 -0.0198
2205 S 2315 S 0 -0.0198
2304 G 2333 V 0 -0.0198
2236 N 2338 L 0 -0.0198
2208 Q 2237 A 0 -0.0198
2211 A 2329 P 0 -0.0198
2265 Q 2319 P 0 -0.0199
2226 K 2284 S 0 -0.0199
2205 S 2260 T 0 -0.0199
2207 A 2251 V 0 -0.0199
2255 K 2264 T 0 -0.0199
2210 T 2264 T 0 -0.0199
2231 L 2275 Y 0 -0.0200
2202 K 2286 D 0 -0.0200
2208 Q 2255 K 0 -0.0200
2249 L 2282 S 0 -0.0200
2229 L 2303 Q 0 -0.0201
2205 S 2240 P 0 -0.0201
2247 E 2326 R 0 -0.0201
2270 L 2322 T 0 -0.0201
2265 Q 2287 G 0 -0.0201
2249 L 2313 V 0 -0.0201
2202 K 2283 S 0 -0.0201
2238 W 2267 V 0 -0.0201
2242 V 2252 D 0 -0.0201
2260 T 2342 V 0 -0.0201
2276 V 2296 N 0 -0.0201
2238 W 2332 W 0 -0.0201
2228 R 2253 F 0 -0.0201
2224 P 2306 Q 0 -0.0201
2253 F 2332 W 0 -0.0202
2204 I 2339 R 0 -0.0202
2201 S 2328 H 0 -0.0202
2201 S 2223 S 0 -0.0202
2270 L 2314 N 0 -0.0202
2243 N 2294 F 0 -0.0203
2281 I 2288 H 0 -0.0203
2301 V 2326 R 0 -0.0203
2198 G 2300 K 0 -0.0203
2247 E 2319 P 0 -0.0203
2224 P 2315 S 0 -0.0203
2196 P 2213 S 0 -0.0203
2243 N 2302 F 0 -0.0203
2204 I 2314 N 0 -0.0203
2193 C 2255 K 0 -0.0203
2319 P 2341 E 0 -0.0203
2202 K 2333 V 0 -0.0203
2257 M 2342 V 0 -0.0204
2310 T 2316 L 0 -0.0204
2232 Q 2244 N 0 -0.0204
2272 T 2340 M 0 -0.0204
2228 R 2327 I 0 -0.0204
2230 H 2323 R 0 -0.0204
2295 Q 2308 S 0 -0.0204
2294 F 2309 F 0 -0.0204
2221 T 2249 L 0 -0.0204
2199 M 2207 A 0 -0.0204
2269 S 2300 K 0 -0.0205
2197 L 2231 L 0 -0.0205
2196 P 2320 L 0 -0.0205
2252 D 2298 K 0 -0.0205
2195 M 2290 W 0 -0.0205
2284 S 2297 G 0 -0.0206
2194 S 2221 T 0 -0.0206
2198 G 2305 N 0 -0.0206
2292 L 2308 S 0 -0.0206
2243 N 2261 G 0 -0.0206
2264 T 2277 K 0 -0.0206
2206 D 2327 I 0 -0.0206
2282 S 2315 S 0 -0.0206
2263 T 2339 R 0 -0.0207
2306 Q 2329 P 0 -0.0207
2221 T 2289 Q 0 -0.0207
2194 S 2333 V 0 -0.0207
2211 A 2287 G 0 -0.0208
2250 Q 2283 S 0 -0.0208
2322 T 2335 Q 0 -0.0208
2207 A 2310 T 0 -0.0208
2267 V 2344 G 0 -0.0208
2193 C 2325 L 0 -0.0208
2226 K 2270 L 0 -0.0208
2269 S 2280 L 0 -0.0208
2197 L 2207 A 0 -0.0208
2202 K 2245 P 0 -0.0209
2324 Y 2345 C 0 -0.0209
2215 F 2325 L 0 -0.0209
2301 V 2328 H 0 -0.0209
2319 P 2338 L 0 -0.0209
2224 P 2340 M 0 -0.0209
2308 S 2318 P 0 -0.0209
2263 T 2273 S 0 -0.0209
2242 V 2313 V 0 -0.0210
2239 R 2309 F 0 -0.0210
2198 G 2330 Q 0 -0.0210
2293 F 2306 Q 0 -0.0210
2322 T 2330 Q 0 -0.0210
2245 P 2277 K 0 -0.0210
2197 L 2341 E 0 -0.0211
2228 R 2295 Q 0 -0.0211
2196 P 2324 Y 0 -0.0211
2290 W 2331 S 0 -0.0211
2245 P 2281 I 0 -0.0211
2227 A 2341 E 0 -0.0212
2199 M 2243 N 0 -0.0212
2240 P 2305 N 0 -0.0212
2195 M 2244 N 0 -0.0212
2223 S 2298 K 0 -0.0212
2202 K 2279 F 0 -0.0212
2194 S 2303 Q 0 -0.0212
2244 N 2297 G 0 -0.0212
2278 E 2334 H 0 -0.0212
2213 S 2271 L 0 -0.0213
2229 L 2324 Y 0 -0.0213
2222 W 2258 K 0 -0.0213
2256 T 2289 Q 0 -0.0213
2223 S 2246 K 0 -0.0213
2258 K 2305 N 0 -0.0213
2211 A 2247 E 0 -0.0213
2244 N 2284 S 0 -0.0213
2198 G 2262 V 0 -0.0213
2228 R 2330 Q 0 -0.0213
2260 T 2324 Y 0 -0.0213
2201 S 2322 T 0 -0.0214
2258 K 2282 S 0 -0.0214
2266 G 2311 P 0 -0.0214
2209 I 2302 F 0 -0.0214
2251 V 2303 Q 0 -0.0215
2273 S 2322 T 0 -0.0215
2221 T 2240 P 0 -0.0215
2212 S 2225 S 0 -0.0215
2232 Q 2303 Q 0 -0.0215
2233 G 2326 R 0 -0.0215
2207 A 2306 Q 0 -0.0215
2234 R 2292 L 0 -0.0215
2235 S 2307 D 0 -0.0215
2199 M 2336 I 0 -0.0215
2228 R 2297 G 0 -0.0215
2207 A 2233 G 0 -0.0216
2193 C 2203 A 0 -0.0216
2299 V 2340 M 0 -0.0216
2210 T 2345 C 0 -0.0216
2237 A 2296 N 0 -0.0216
2235 S 2290 W 0 -0.0216
2195 M 2318 P 0 -0.0216
2208 Q 2298 K 0 -0.0217
2323 R 2340 M 0 -0.0217
2248 W 2291 T 0 -0.0217
2193 C 2262 V 0 -0.0217
2192 S 2255 K 0 -0.0217
2255 K 2305 N 0 -0.0217
2233 G 2309 F 0 -0.0218
2203 A 2300 K 0 -0.0218
2250 Q 2264 T 0 -0.0218
2223 S 2307 D 0 -0.0218
2199 M 2265 Q 0 -0.0218
2278 E 2294 F 0 -0.0218
2272 T 2301 V 0 -0.0218
2224 P 2313 V 0 -0.0218
2232 Q 2261 G 0 -0.0219
2285 Q 2340 M 0 -0.0219
2288 H 2309 F 0 -0.0219
2247 E 2264 T 0 -0.0219
2215 F 2277 K 0 -0.0220
2214 Y 2276 V 0 -0.0220
2271 L 2336 I 0 -0.0220
2200 E 2267 V 0 -0.0220
2291 T 2341 E 0 -0.0220
2322 T 2337 A 0 -0.0221
2195 M 2307 D 0 -0.0221
2192 S 2293 F 0 -0.0221
2231 L 2293 F 0 -0.0221
2214 Y 2252 D 0 -0.0221
2261 G 2327 I 0 -0.0221
2221 T 2339 R 0 -0.0221
2231 L 2239 R 0 -0.0221
2203 A 2330 Q 0 -0.0221
2267 V 2285 Q 0 -0.0222
2229 L 2241 Q 0 -0.0222
2283 S 2308 S 0 -0.0222
2201 S 2344 G 0 -0.0222
2248 W 2298 K 0 -0.0222
2209 I 2297 G 0 -0.0222
2261 G 2289 Q 0 -0.0222
2247 E 2310 T 0 -0.0222
2194 S 2235 S 0 -0.0222
2236 N 2324 Y 0 -0.0223
2192 S 2202 K 0 -0.0223
2203 A 2302 F 0 -0.0223
2272 T 2284 S 0 -0.0223
2276 V 2319 P 0 -0.0223
2214 Y 2270 L 0 -0.0223
2236 N 2277 K 0 -0.0223
2247 E 2312 V 0 -0.0224
2232 Q 2306 Q 0 -0.0224
2222 W 2290 W 0 -0.0224
2260 T 2292 L 0 -0.0224
2196 P 2339 R 0 -0.0224
2270 L 2345 C 0 -0.0224
2195 M 2327 I 0 -0.0224
2246 K 2308 S 0 -0.0224
2266 G 2297 G 0 -0.0224
2304 G 2344 G 0 -0.0224
2202 K 2323 R 0 -0.0224
2263 T 2277 K 0 -0.0225
2228 R 2304 G 0 -0.0225
2241 Q 2301 V 0 -0.0225
2258 K 2339 R 0 -0.0225
2233 G 2295 Q 0 -0.0225
2291 T 2304 G 0 -0.0225
2296 N 2310 T 0 -0.0225
2195 M 2223 S 0 -0.0225
2252 D 2307 D 0 -0.0225
2237 A 2255 K 0 -0.0226
2222 W 2296 N 0 -0.0226
2210 T 2267 V 0 -0.0226
2231 L 2253 F 0 -0.0226
2257 M 2340 M 0 -0.0227
2297 G 2340 M 0 -0.0227
2298 K 2312 V 0 -0.0227
2268 K 2326 R 0 -0.0227
2306 Q 2337 A 0 -0.0227
2295 Q 2314 N 0 -0.0228
2212 S 2341 E 0 -0.0228
2240 P 2343 L 0 -0.0228
2197 L 2249 L 0 -0.0228
2271 L 2292 L 0 -0.0228
2233 G 2282 S 0 -0.0229
2204 I 2274 M 0 -0.0229
2238 W 2255 K 0 -0.0229
2209 I 2320 L 0 -0.0229
2254 Q 2315 S 0 -0.0229
2264 T 2295 Q 0 -0.0229
2240 P 2284 S 0 -0.0229
2206 D 2240 P 0 -0.0229
2196 P 2313 V 0 -0.0229
2194 S 2316 L 0 -0.0229
2251 V 2287 G 0 -0.0229
2271 L 2330 Q 0 -0.0229
2230 H 2264 T 0 -0.0230
2265 Q 2331 S 0 -0.0230
2253 F 2321 L 0 -0.0230
2271 L 2300 K 0 -0.0230
2226 K 2282 S 0 -0.0230
2203 A 2258 K 0 -0.0230
2234 R 2335 Q 0 -0.0230
2268 K 2293 F 0 -0.0230
2225 S 2315 S 0 -0.0230
2304 G 2332 W 0 -0.0230
2209 I 2276 V 0 -0.0230
2201 S 2319 P 0 -0.0231
2206 D 2300 K 0 -0.0231
2203 A 2332 W 0 -0.0231
2201 S 2281 I 0 -0.0231
2272 T 2287 G 0 -0.0231
2193 C 2231 L 0 -0.0231
2194 S 2212 S 0 -0.0231
2253 F 2309 F 0 -0.0231
2287 G 2329 P 0 -0.0231
2299 V 2324 Y 0 -0.0231
2259 V 2339 R 0 -0.0232
2242 V 2251 V 0 -0.0232
2231 L 2272 T 0 -0.0232
2201 S 2275 Y 0 -0.0232
2206 D 2235 S 0 -0.0232
2249 L 2300 K 0 -0.0232
2208 Q 2305 N 0 -0.0232
2223 S 2292 L 0 -0.0232
2244 N 2264 T 0 -0.0232
2195 M 2212 S 0 -0.0233
2226 K 2262 V 0 -0.0233
2265 Q 2334 H 0 -0.0233
2203 A 2268 K 0 -0.0233
2222 W 2314 N 0 -0.0233
2253 F 2287 G 0 -0.0233
2299 V 2342 V 0 -0.0233
2203 A 2212 S 0 -0.0233
2209 I 2245 P 0 -0.0233
2193 C 2236 N 0 -0.0234
2242 V 2275 Y 0 -0.0234
2199 M 2306 Q 0 -0.0234
2229 L 2288 H 0 -0.0234
2202 K 2299 V 0 -0.0234
2258 K 2317 D 0 -0.0234
2269 S 2305 N 0 -0.0234
2216 T 2322 T 0 -0.0234
2303 Q 2309 F 0 -0.0235
2216 T 2299 V 0 -0.0235
2261 G 2323 R 0 -0.0235
2201 S 2252 D 0 -0.0235
2243 N 2306 Q 0 -0.0236
2243 N 2313 V 0 -0.0236
2194 S 2319 P 0 -0.0236
2227 A 2279 F 0 -0.0236
2237 A 2303 Q 0 -0.0236
2258 K 2344 G 0 -0.0236
2286 D 2315 S 0 -0.0236
2227 A 2304 G 0 -0.0236
2270 L 2276 V 0 -0.0237
2202 K 2309 F 0 -0.0237
2194 S 2299 V 0 -0.0237
2206 D 2339 R 0 -0.0237
2217 N 2338 L 0 -0.0237
2210 T 2254 Q 0 -0.0237
2200 E 2217 N 0 -0.0237
2224 P 2287 G 0 -0.0237
2234 R 2262 V 0 -0.0237
2247 E 2337 A 0 -0.0237
2256 T 2304 G 0 -0.0238
2262 V 2301 V 0 -0.0238
2260 T 2323 R 0 -0.0238
2264 T 2274 M 0 -0.0238
2273 S 2311 P 0 -0.0238
2288 H 2335 Q 0 -0.0239
2265 Q 2324 Y 0 -0.0239
2290 W 2327 I 0 -0.0239
2243 N 2282 S 0 -0.0239
2248 W 2285 Q 0 -0.0239
2268 K 2340 M 0 -0.0239
2255 K 2263 T 0 -0.0239
2237 A 2261 G 0 -0.0239
2252 D 2272 T 0 -0.0239
2238 W 2257 M 0 -0.0239
2265 Q 2272 T 0 -0.0239
2214 Y 2285 Q 0 -0.0240
2263 T 2307 D 0 -0.0240
2207 A 2282 S 0 -0.0240
2201 S 2295 Q 0 -0.0240
2295 Q 2344 G 0 -0.0240
2250 Q 2312 V 0 -0.0240
2244 N 2296 N 0 -0.0240
2204 I 2258 K 0 -0.0240
2260 T 2277 K 0 -0.0241
2206 D 2285 Q 0 -0.0241
2265 Q 2312 V 0 -0.0241
2196 P 2316 L 0 -0.0241
2274 M 2304 G 0 -0.0241
2277 K 2341 E 0 -0.0242
2192 S 2337 A 0 -0.0242
2216 T 2263 T 0 -0.0243
2196 P 2282 S 0 -0.0243
2273 S 2294 F 0 -0.0243
2237 A 2264 T 0 -0.0243
2286 D 2312 V 0 -0.0243
2262 V 2317 D 0 -0.0243
2298 K 2322 T 0 -0.0243
2262 V 2338 L 0 -0.0243
2217 N 2321 L 0 -0.0244
2222 W 2311 P 0 -0.0244
2212 S 2235 S 0 -0.0244
2269 S 2304 G 0 -0.0244
2255 K 2333 V 0 -0.0244
2198 G 2297 G 0 -0.0244
2192 S 2237 A 0 -0.0244
2213 S 2299 V 0 -0.0244
2308 S 2335 Q 0 -0.0244
2224 P 2336 I 0 -0.0244
2237 A 2277 K 0 -0.0244
2211 A 2345 C 0 -0.0245
2199 M 2230 H 0 -0.0245
2221 T 2326 R 0 -0.0245
2193 C 2301 V 0 -0.0245
2230 H 2314 N 0 -0.0245
2214 Y 2286 D 0 -0.0245
2224 P 2283 S 0 -0.0245
2300 K 2324 Y 0 -0.0245
2209 I 2323 R 0 -0.0245
2195 M 2316 L 0 -0.0246
2327 I 2337 A 0 -0.0246
2262 V 2303 Q 0 -0.0246
2284 S 2310 T 0 -0.0246
2222 W 2241 Q 0 -0.0247
2245 P 2302 F 0 -0.0247
2271 L 2278 E 0 -0.0247
2245 P 2295 Q 0 -0.0247
2200 E 2242 V 0 -0.0248
2333 V 2345 C 0 -0.0248
2198 G 2326 R 0 -0.0248
2200 E 2329 P 0 -0.0248
2195 M 2343 L 0 -0.0248
2266 G 2312 V 0 -0.0248
2198 G 2261 G 0 -0.0248
2303 Q 2341 E 0 -0.0249
2223 S 2281 I 0 -0.0249
2214 Y 2274 M 0 -0.0249
2201 S 2338 L 0 -0.0249
2268 K 2310 T 0 -0.0249
2281 I 2338 L 0 -0.0249
2211 A 2322 T 0 -0.0249
2215 F 2293 F 0 -0.0250
2210 T 2247 E 0 -0.0250
2197 L 2311 P 0 -0.0250
2236 N 2248 W 0 -0.0250
2251 V 2311 P 0 -0.0250
2278 E 2311 P 0 -0.0250
2267 V 2279 F 0 -0.0250
2283 S 2299 V 0 -0.0251
2232 Q 2284 S 0 -0.0251
2240 P 2283 S 0 -0.0251
2285 Q 2323 R 0 -0.0251
2258 K 2308 S 0 -0.0251
2223 S 2257 M 0 -0.0251
2215 F 2268 K 0 -0.0251
2228 R 2344 G 0 -0.0251
2205 S 2290 W 0 -0.0252
2234 R 2304 G 0 -0.0252
2260 T 2343 L 0 -0.0252
2222 W 2288 H 0 -0.0252
2203 A 2313 V 0 -0.0252
2289 Q 2319 P 0 -0.0252
2260 T 2329 P 0 -0.0252
2192 S 2309 F 0 -0.0252
2205 S 2274 M 0 -0.0252
2213 S 2326 R 0 -0.0252
2202 K 2255 K 0 -0.0252
2243 N 2259 V 0 -0.0253
2210 T 2240 P 0 -0.0253
2262 V 2300 K 0 -0.0253
2263 T 2322 T 0 -0.0254
2245 P 2260 T 0 -0.0254
2257 M 2308 S 0 -0.0254
2286 D 2342 V 0 -0.0255
2232 Q 2309 F 0 -0.0255
2269 S 2319 P 0 -0.0255
2266 G 2280 L 0 -0.0255
2212 S 2245 P 0 -0.0255
2224 P 2324 Y 0 -0.0255
2256 T 2328 H 0 -0.0255
2216 T 2304 G 0 -0.0256
2299 V 2336 I 0 -0.0256
2234 R 2261 G 0 -0.0256
2248 W 2267 V 0 -0.0256
2224 P 2308 S 0 -0.0256
2206 D 2313 V 0 -0.0257
2209 I 2324 Y 0 -0.0257
2243 N 2286 D 0 -0.0257
2221 T 2324 Y 0 -0.0257
2242 V 2326 R 0 -0.0257
2300 K 2336 I 0 -0.0257
2285 Q 2311 P 0 -0.0257
2197 L 2290 W 0 -0.0257
2236 N 2303 Q 0 -0.0257
2274 M 2281 I 0 -0.0257
2202 K 2275 Y 0 -0.0257
2260 T 2333 V 0 -0.0258
2278 E 2293 F 0 -0.0258
2253 F 2269 S 0 -0.0258
2250 Q 2310 T 0 -0.0258
2265 Q 2289 Q 0 -0.0258
2223 S 2248 W 0 -0.0258
2217 N 2268 K 0 -0.0258
2303 Q 2323 R 0 -0.0258
2197 L 2252 D 0 -0.0258
2214 Y 2275 Y 0 -0.0258
2250 Q 2271 L 0 -0.0258
2222 W 2329 P 0 -0.0258
2217 N 2260 T 0 -0.0258
2297 G 2336 I 0 -0.0258
2240 P 2330 Q 0 -0.0258
2200 E 2304 G 0 -0.0258
2205 S 2262 V 0 -0.0259
2224 P 2275 Y 0 -0.0259
2259 V 2276 V 0 -0.0259
2235 S 2295 Q 0 -0.0259
2265 Q 2313 V 0 -0.0260
2236 N 2319 P 0 -0.0260
2262 V 2323 R 0 -0.0260
2221 T 2285 Q 0 -0.0261
2312 V 2329 P 0 -0.0261
2237 A 2284 S 0 -0.0261
2276 V 2344 G 0 -0.0261
2252 D 2268 K 0 -0.0261
2277 K 2319 P 0 -0.0261
2249 L 2337 A 0 -0.0261
2245 P 2251 V 0 -0.0261
2211 A 2337 A 0 -0.0261
2225 S 2333 V 0 -0.0261
2260 T 2278 E 0 -0.0262
2237 A 2279 F 0 -0.0262
2213 S 2270 L 0 -0.0262
2274 M 2314 N 0 -0.0263
2260 T 2269 S 0 -0.0263
2194 S 2268 K 0 -0.0263
2284 S 2327 I 0 -0.0263
2230 H 2293 F 0 -0.0263
2211 A 2281 I 0 -0.0263
2269 S 2311 P 0 -0.0264
2268 K 2343 L 0 -0.0264
2202 K 2258 K 0 -0.0264
2281 I 2290 W 0 -0.0264
2300 K 2319 P 0 -0.0264
2214 Y 2302 F 0 -0.0264
2290 W 2340 M 0 -0.0264
2244 N 2277 K 0 -0.0265
2312 V 2339 R 0 -0.0265
2209 I 2294 F 0 -0.0265
2251 V 2300 K 0 -0.0265
2216 T 2313 V 0 -0.0265
2234 R 2315 S 0 -0.0265
2201 S 2306 Q 0 -0.0265
2243 N 2263 T 0 -0.0265
2290 W 2325 L 0 -0.0265
2192 S 2312 V 0 -0.0265
2294 F 2338 L 0 -0.0266
2280 L 2316 L 0 -0.0266
2229 L 2267 V 0 -0.0266
2290 W 2298 K 0 -0.0266
2238 W 2330 Q 0 -0.0266
2284 S 2338 L 0 -0.0266
2202 K 2211 A 0 -0.0266
2192 S 2271 L 0 -0.0266
2292 L 2319 P 0 -0.0266
2223 S 2301 V 0 -0.0266
2226 K 2339 R 0 -0.0267
2201 S 2305 N 0 -0.0267
2234 R 2290 W 0 -0.0267
2261 G 2287 G 0 -0.0267
2289 Q 2335 Q 0 -0.0267
2271 L 2323 R 0 -0.0267
2240 P 2334 H 0 -0.0267
2230 H 2342 V 0 -0.0267
2243 N 2297 G 0 -0.0268
2207 A 2293 F 0 -0.0268
2216 T 2336 I 0 -0.0268
2273 S 2283 S 0 -0.0268
2194 S 2320 L 0 -0.0268
2210 T 2304 G 0 -0.0268
2255 K 2312 V 0 -0.0268
2226 K 2285 Q 0 -0.0268
2194 S 2274 M 0 -0.0268
2311 P 2340 M 0 -0.0268
2241 Q 2256 T 0 -0.0268
2206 D 2284 S 0 -0.0268
2277 K 2339 R 0 -0.0269
2284 S 2342 V 0 -0.0269
2215 F 2291 T 0 -0.0269
2195 M 2233 G 0 -0.0269
2226 K 2321 L 0 -0.0269
2231 L 2278 E 0 -0.0269
2233 G 2333 V 0 -0.0269
2194 S 2338 L 0 -0.0269
2294 F 2344 G 0 -0.0269
2224 P 2268 K 0 -0.0269
2207 A 2321 L 0 -0.0269
2224 P 2269 S 0 -0.0270
2236 N 2298 K 0 -0.0270
2278 E 2326 R 0 -0.0270
2271 L 2313 V 0 -0.0270
2207 A 2283 S 0 -0.0270
2195 M 2313 V 0 -0.0270
2208 Q 2248 W 0 -0.0270
2206 D 2261 G 0 -0.0270
2233 G 2293 F 0 -0.0270
2217 N 2264 T 0 -0.0270
2228 R 2340 M 0 -0.0270
2257 M 2305 N 0 -0.0270
2262 V 2324 Y 0 -0.0271
2259 V 2334 H 0 -0.0271
2216 T 2314 N 0 -0.0271
2206 D 2310 T 0 -0.0271
2292 L 2307 D 0 -0.0271
2276 V 2307 D 0 -0.0271
2240 P 2319 P 0 -0.0272
2214 Y 2305 N 0 -0.0272
2236 N 2296 N 0 -0.0272
2221 T 2303 Q 0 -0.0273
2231 L 2309 F 0 -0.0273
2223 S 2335 Q 0 -0.0273
2248 W 2323 R 0 -0.0273
2202 K 2325 L 0 -0.0273
2208 Q 2260 T 0 -0.0273
2227 A 2316 L 0 -0.0273
2194 S 2267 V 0 -0.0273
2258 K 2310 T 0 -0.0273
2200 E 2261 G 0 -0.0273
2319 P 2345 C 0 -0.0273
2223 S 2266 G 0 -0.0273
2226 K 2328 H 0 -0.0273
2204 I 2275 Y 0 -0.0273
2211 A 2304 G 0 -0.0274
2203 A 2211 A 0 -0.0274
2253 F 2329 P 0 -0.0274
2216 T 2326 R 0 -0.0274
2296 N 2341 E 0 -0.0274
2213 S 2324 Y 0 -0.0275
2221 T 2270 L 0 -0.0275
2201 S 2291 T 0 -0.0275
2193 C 2249 L 0 -0.0275
2263 T 2324 Y 0 -0.0275
2254 Q 2316 L 0 -0.0275
2205 S 2334 H 0 -0.0275
2304 G 2310 T 0 -0.0275
2269 S 2301 V 0 -0.0275
2215 F 2316 L 0 -0.0276
2242 V 2334 H 0 -0.0276
2208 Q 2239 R 0 -0.0276
2300 K 2331 S 0 -0.0276
2268 K 2316 L 0 -0.0276
2289 Q 2336 I 0 -0.0276
2245 P 2262 V 0 -0.0277
2291 T 2323 R 0 -0.0277
2204 I 2222 W 0 -0.0277
2263 T 2326 R 0 -0.0277
2304 G 2335 Q 0 -0.0277
2243 N 2336 I 0 -0.0277
2203 A 2320 L 0 -0.0277
2294 F 2324 Y 0 -0.0277
2277 K 2314 N 0 -0.0277
2212 S 2308 S 0 -0.0277
2222 W 2244 N 0 -0.0278
2253 F 2340 M 0 -0.0278
2278 E 2336 I 0 -0.0278
2288 H 2300 K 0 -0.0278
2260 T 2313 V 0 -0.0278
2202 K 2256 T 0 -0.0278
2285 Q 2314 N 0 -0.0278
2265 Q 2282 S 0 -0.0278
2211 A 2310 T 0 -0.0278
2229 L 2294 F 0 -0.0278
2234 R 2340 M 0 -0.0279
2210 T 2318 P 0 -0.0279
2207 A 2312 V 0 -0.0279
2297 G 2305 N 0 -0.0279
2252 D 2334 H 0 -0.0279
2212 S 2236 N 0 -0.0279
2262 V 2269 S 0 -0.0279
2244 N 2286 D 0 -0.0279
2212 S 2322 T 0 -0.0279
2298 K 2305 N 0 -0.0279
2202 K 2230 H 0 -0.0280
2234 R 2309 F 0 -0.0280
2197 L 2318 P 0 -0.0280
2233 G 2300 K 0 -0.0280
2214 Y 2254 Q 0 -0.0280
2306 Q 2336 I 0 -0.0280
2207 A 2250 Q 0 -0.0280
2202 K 2301 V 0 -0.0280
2252 D 2329 P 0 -0.0281
2257 M 2286 D 0 -0.0281
2243 N 2300 K 0 -0.0281
2250 Q 2340 M 0 -0.0281
2249 L 2294 F 0 -0.0282
2212 S 2242 V 0 -0.0282
2274 M 2340 M 0 -0.0282
2277 K 2332 W 0 -0.0282
2215 F 2318 P 0 -0.0282
2213 S 2230 H 0 -0.0282
2230 H 2340 M 0 -0.0282
2208 Q 2234 R 0 -0.0282
2263 T 2270 L 0 -0.0282
2264 T 2345 C 0 -0.0283
2231 L 2265 Q 0 -0.0283
2283 S 2306 Q 0 -0.0283
2192 S 2311 P 0 -0.0284
2262 V 2322 T 0 -0.0284
2226 K 2252 D 0 -0.0284
2265 Q 2333 V 0 -0.0284
2215 F 2301 V 0 -0.0284
2302 F 2327 I 0 -0.0284
2279 F 2292 L 0 -0.0284
2252 D 2319 P 0 -0.0284
2241 Q 2335 Q 0 -0.0284
2205 S 2335 Q 0 -0.0284
2297 G 2333 V 0 -0.0284
2308 S 2340 M 0 -0.0284
2196 P 2238 W 0 -0.0285
2242 V 2337 A 0 -0.0285
2287 G 2311 P 0 -0.0285
2202 K 2278 E 0 -0.0285
2293 F 2301 V 0 -0.0285
2227 A 2337 A 0 -0.0285
2274 M 2311 P 0 -0.0285
2197 L 2228 R 0 -0.0285
2309 F 2317 D 0 -0.0285
2273 S 2295 Q 0 -0.0285
2244 N 2306 Q 0 -0.0285
2302 F 2344 G 0 -0.0286
2215 F 2306 Q 0 -0.0286
2262 V 2310 T 0 -0.0286
2228 R 2267 V 0 -0.0286
2273 S 2331 S 0 -0.0286
2273 S 2332 W 0 -0.0286
2217 N 2345 C 0 -0.0286
2216 T 2276 V 0 -0.0286
2222 W 2298 K 0 -0.0287
2236 N 2313 V 0 -0.0287
2225 S 2294 F 0 -0.0287
2237 A 2257 M 0 -0.0287
2192 S 2330 Q 0 -0.0287
2192 S 2325 L 0 -0.0287
2206 D 2322 T 0 -0.0287
2223 S 2285 Q 0 -0.0288
2200 E 2269 S 0 -0.0288
2229 L 2243 N 0 -0.0288
2240 P 2268 K 0 -0.0288
2235 S 2305 N 0 -0.0288
2203 A 2277 K 0 -0.0288
2209 I 2339 R 0 -0.0288
2241 Q 2303 Q 0 -0.0288
2278 E 2343 L 0 -0.0288
2222 W 2309 F 0 -0.0288
2215 F 2319 P 0 -0.0288
2228 R 2309 F 0 -0.0289
2235 S 2311 P 0 -0.0289
2235 S 2270 L 0 -0.0289
2193 C 2232 Q 0 -0.0289
2217 N 2326 R 0 -0.0289
2193 C 2285 Q 0 -0.0289
2205 S 2344 G 0 -0.0289
2208 Q 2321 L 0 -0.0289
2214 Y 2303 Q 0 -0.0290
2283 S 2323 R 0 -0.0290
2280 L 2308 S 0 -0.0290
2222 W 2306 Q 0 -0.0290
2286 D 2344 G 0 -0.0290
2227 A 2254 Q 0 -0.0290
2208 Q 2279 F 0 -0.0290
2275 Y 2320 L 0 -0.0290
2233 G 2270 L 0 -0.0290
2194 S 2308 S 0 -0.0290
2214 Y 2262 V 0 -0.0290
2198 G 2284 S 0 -0.0290
2224 P 2259 V 0 -0.0291
2199 M 2266 G 0 -0.0291
2284 S 2305 N 0 -0.0291
2192 S 2298 K 0 -0.0291
2196 P 2286 D 0 -0.0291
2212 S 2309 F 0 -0.0291
2233 G 2289 Q 0 -0.0291
2201 S 2243 N 0 -0.0291
2255 K 2272 T 0 -0.0291
2233 G 2338 L 0 -0.0292
2199 M 2221 T 0 -0.0292
2252 D 2292 L 0 -0.0292
2206 D 2315 S 0 -0.0292
2200 E 2323 R 0 -0.0292
2227 A 2318 P 0 -0.0292
2211 A 2302 F 0 -0.0292
2205 S 2259 V 0 -0.0292
2265 Q 2273 S 0 -0.0292
2213 S 2248 W 0 -0.0292
2224 P 2289 Q 0 -0.0293
2203 A 2262 V 0 -0.0293
2221 T 2325 L 0 -0.0293
2280 L 2323 R 0 -0.0293
2193 C 2342 V 0 -0.0293
2202 K 2242 V 0 -0.0293
2237 A 2287 G 0 -0.0293
2296 N 2320 L 0 -0.0293
2207 A 2285 Q 0 -0.0293
2208 Q 2240 P 0 -0.0293
2213 S 2321 L 0 -0.0294
2210 T 2281 I 0 -0.0294
2227 A 2344 G 0 -0.0294
2282 S 2344 G 0 -0.0294
2238 W 2302 F 0 -0.0294
2202 K 2281 I 0 -0.0294
2256 T 2303 Q 0 -0.0294
2192 S 2226 K 0 -0.0295
2194 S 2294 F 0 -0.0295
2201 S 2249 L 0 -0.0295
2236 N 2250 Q 0 -0.0295
2192 S 2319 P 0 -0.0295
2196 P 2338 L 0 -0.0295
2257 M 2339 R 0 -0.0296
2280 L 2307 D 0 -0.0296
2221 T 2337 A 0 -0.0296
2234 R 2319 P 0 -0.0296
2207 A 2260 T 0 -0.0296
2205 S 2331 S 0 -0.0296
2206 D 2326 R 0 -0.0296
2225 S 2248 W 0 -0.0297
2227 A 2324 Y 0 -0.0297
2194 S 2239 R 0 -0.0297
2202 K 2318 P 0 -0.0297
2255 K 2344 G 0 -0.0297
2231 L 2248 W 0 -0.0297
2203 A 2335 Q 0 -0.0297
2196 P 2317 D 0 -0.0297
2193 C 2257 M 0 -0.0297
2307 D 2342 V 0 -0.0298
2226 K 2273 S 0 -0.0298
2208 Q 2245 P 0 -0.0298
2224 P 2293 F 0 -0.0298
2195 M 2254 Q 0 -0.0298
2197 L 2243 N 0 -0.0298
2259 V 2321 L 0 -0.0298
2260 T 2308 S 0 -0.0298
2232 Q 2344 G 0 -0.0298
2216 T 2259 V 0 -0.0298
2201 S 2277 K 0 -0.0299
2193 C 2216 T 0 -0.0299
2247 E 2292 L 0 -0.0299
2211 A 2289 Q 0 -0.0299
2286 D 2297 G 0 -0.0299
2194 S 2312 V 0 -0.0299
2221 T 2300 K 0 -0.0300
2211 A 2338 L 0 -0.0300
2299 V 2315 S 0 -0.0300
2247 E 2254 Q 0 -0.0300
2225 S 2323 R 0 -0.0300
2193 C 2222 W 0 -0.0300
2242 V 2305 N 0 -0.0300
2198 G 2277 K 0 -0.0301
2234 R 2310 T 0 -0.0301
2296 N 2314 N 0 -0.0301
2205 S 2251 V 0 -0.0301
2222 W 2318 P 0 -0.0302
2297 G 2329 P 0 -0.0302
2238 W 2337 A 0 -0.0302
2307 D 2313 V 0 -0.0302
2193 C 2207 A 0 -0.0302
2241 Q 2294 F 0 -0.0303
2204 I 2315 S 0 -0.0303
2235 S 2325 L 0 -0.0303
2208 Q 2317 D 0 -0.0303
2222 W 2324 Y 0 -0.0303
2314 N 2340 M 0 -0.0303
2233 G 2280 L 0 -0.0303
2303 Q 2316 L 0 -0.0303
2194 S 2259 V 0 -0.0304
2244 N 2321 L 0 -0.0304
2217 N 2253 F 0 -0.0304
2213 S 2268 K 0 -0.0304
2209 I 2287 G 0 -0.0304
2197 L 2336 I 0 -0.0304
2193 C 2276 V 0 -0.0304
2230 H 2280 L 0 -0.0304
2202 K 2314 N 0 -0.0304
2195 M 2275 Y 0 -0.0304
2256 T 2310 T 0 -0.0305
2222 W 2281 I 0 -0.0305
2249 L 2273 S 0 -0.0305
2193 C 2307 D 0 -0.0305
2195 M 2230 H 0 -0.0305
2200 E 2314 N 0 -0.0305
2193 C 2324 Y 0 -0.0305
2283 S 2333 V 0 -0.0305
2318 P 2336 I 0 -0.0305
2201 S 2282 S 0 -0.0306
2193 C 2233 G 0 -0.0306
2280 L 2321 L 0 -0.0306
2321 L 2337 A 0 -0.0306
2214 Y 2295 Q 0 -0.0306
2199 M 2305 N 0 -0.0306
2278 E 2305 N 0 -0.0306
2197 L 2267 V 0 -0.0306
2230 H 2303 Q 0 -0.0306
2243 N 2309 F 0 -0.0306
2268 K 2314 N 0 -0.0306
2253 F 2282 S 0 -0.0307
2310 T 2342 V 0 -0.0307
2206 D 2234 R 0 -0.0307
2249 L 2280 L 0 -0.0307
2285 Q 2325 L 0 -0.0307
2303 Q 2311 P 0 -0.0308
2214 Y 2323 R 0 -0.0308
2241 Q 2323 R 0 -0.0308
2222 W 2273 S 0 -0.0308
2192 S 2256 T 0 -0.0308
2213 S 2231 L 0 -0.0308
2255 K 2328 H 0 -0.0308
2244 N 2330 Q 0 -0.0308
2238 W 2289 Q 0 -0.0309
2209 I 2315 S 0 -0.0309
2204 I 2243 N 0 -0.0309
2192 S 2331 S 0 -0.0309
2235 S 2272 T 0 -0.0309
2230 H 2267 V 0 -0.0309
2304 G 2330 Q 0 -0.0309
2199 M 2300 K 0 -0.0309
2242 V 2270 L 0 -0.0309
2227 A 2328 H 0 -0.0309
2324 Y 2338 L 0 -0.0309
2243 N 2318 P 0 -0.0309
2258 K 2268 K 0 -0.0309
2217 N 2282 S 0 -0.0310
2215 F 2340 M 0 -0.0310
2232 Q 2256 T 0 -0.0310
2267 V 2280 L 0 -0.0310
2222 W 2323 R 0 -0.0310
2247 E 2273 S 0 -0.0310
2196 P 2259 V 0 -0.0310
2275 Y 2293 F 0 -0.0310
2281 I 2297 G 0 -0.0311
2250 Q 2286 D 0 -0.0311
2193 C 2314 N 0 -0.0311
2223 S 2263 T 0 -0.0312
2277 K 2311 P 0 -0.0312
2292 L 2341 E 0 -0.0312
2235 S 2298 K 0 -0.0312
2264 T 2291 T 0 -0.0312
2253 F 2345 C 0 -0.0312
2199 M 2302 F 0 -0.0312
2246 K 2300 K 0 -0.0312
2199 M 2301 V 0 -0.0312
2232 Q 2308 S 0 -0.0313
2275 Y 2292 L 0 -0.0313
2213 S 2333 V 0 -0.0313
2206 D 2236 N 0 -0.0313
2246 K 2263 T 0 -0.0313
2320 L 2331 S 0 -0.0313
2194 S 2314 N 0 -0.0314
2291 T 2302 F 0 -0.0314
2274 M 2301 V 0 -0.0314
2298 K 2333 V 0 -0.0314
2237 A 2344 G 0 -0.0314
2268 K 2319 P 0 -0.0314
2271 L 2328 H 0 -0.0314
2202 K 2234 R 0 -0.0314
2215 F 2252 D 0 -0.0315
2214 Y 2330 Q 0 -0.0315
2256 T 2276 V 0 -0.0315
2263 T 2285 Q 0 -0.0315
2237 A 2258 K 0 -0.0315
2202 K 2313 V 0 -0.0315
2207 A 2330 Q 0 -0.0315
2201 S 2314 N 0 -0.0315
2196 P 2297 G 0 -0.0315
2195 M 2292 L 0 -0.0315
2230 H 2248 W 0 -0.0316
2215 F 2337 A 0 -0.0316
2252 D 2315 S 0 -0.0316
2267 V 2331 S 0 -0.0316
2251 V 2260 T 0 -0.0316
2196 P 2329 P 0 -0.0316
2236 N 2255 K 0 -0.0316
2261 G 2331 S 0 -0.0317
2192 S 2290 W 0 -0.0317
2248 W 2340 M 0 -0.0317
2268 K 2300 K 0 -0.0317
2283 S 2312 V 0 -0.0317
2212 S 2337 A 0 -0.0317
2249 L 2320 L 0 -0.0317
2255 K 2307 D 0 -0.0317
2202 K 2326 R 0 -0.0317
2235 S 2315 S 0 -0.0317
2200 E 2251 V 0 -0.0317
2227 A 2321 L 0 -0.0318
2194 S 2293 F 0 -0.0318
2209 I 2284 S 0 -0.0318
2217 N 2278 E 0 -0.0318
2269 S 2290 W 0 -0.0318
2221 T 2284 S 0 -0.0318
2230 H 2260 T 0 -0.0318
2215 F 2253 F 0 -0.0319
2237 A 2259 V 0 -0.0319
2246 K 2343 L 0 -0.0319
2229 L 2245 P 0 -0.0319
2286 D 2341 E 0 -0.0319
2198 G 2240 P 0 -0.0319
2259 V 2279 F 0 -0.0320
2204 I 2254 Q 0 -0.0320
2259 V 2328 H 0 -0.0320
2251 V 2309 F 0 -0.0320
2200 E 2252 D 0 -0.0320
2194 S 2278 E 0 -0.0320
2203 A 2226 K 0 -0.0321
2193 C 2331 S 0 -0.0321
2215 F 2323 R 0 -0.0321
2238 W 2308 S 0 -0.0321
2231 L 2266 G 0 -0.0321
2211 A 2344 G 0 -0.0322
2275 Y 2328 H 0 -0.0322
2312 V 2343 L 0 -0.0322
2266 G 2325 L 0 -0.0322
2225 S 2328 H 0 -0.0322
2193 C 2320 L 0 -0.0323
2244 N 2327 I 0 -0.0323
2198 G 2223 S 0 -0.0323
2288 H 2316 L 0 -0.0323
2282 S 2316 L 0 -0.0323
2217 N 2328 H 0 -0.0323
2300 K 2332 W 0 -0.0323
2216 T 2309 F 0 -0.0323
2195 M 2255 K 0 -0.0323
2208 Q 2299 V 0 -0.0323
2261 G 2273 S 0 -0.0324
2278 E 2329 P 0 -0.0324
2224 P 2334 H 0 -0.0324
2223 S 2294 F 0 -0.0324
2266 G 2295 Q 0 -0.0324
2226 K 2279 F 0 -0.0324
2282 S 2323 R 0 -0.0324
2207 A 2261 G 0 -0.0325
2200 E 2296 N 0 -0.0325
2203 A 2246 K 0 -0.0325
2265 Q 2302 F 0 -0.0325
2238 W 2252 D 0 -0.0325
2211 A 2327 I 0 -0.0326
2203 A 2298 K 0 -0.0326
2196 P 2322 T 0 -0.0326
2242 V 2338 L 0 -0.0326
2203 A 2260 T 0 -0.0326
2237 A 2288 H 0 -0.0326
2265 Q 2292 L 0 -0.0326
2201 S 2231 L 0 -0.0326
2228 R 2296 N 0 -0.0326
2261 G 2320 L 0 -0.0327
2192 S 2291 T 0 -0.0327
2205 S 2339 R 0 -0.0327
2301 V 2329 P 0 -0.0327
2197 L 2304 G 0 -0.0327
2209 I 2259 V 0 -0.0327
2269 S 2283 S 0 -0.0328
2199 M 2222 W 0 -0.0328
2227 A 2338 L 0 -0.0328
2266 G 2288 H 0 -0.0328
2246 K 2273 S 0 -0.0328
2250 Q 2285 Q 0 -0.0328
2211 A 2295 Q 0 -0.0328
2204 I 2294 F 0 -0.0328
2210 T 2299 V 0 -0.0329
2200 E 2340 M 0 -0.0329
2266 G 2322 T 0 -0.0329
2202 K 2269 S 0 -0.0329
2192 S 2302 F 0 -0.0329
2238 W 2301 V 0 -0.0329
2206 D 2281 I 0 -0.0329
2239 R 2284 S 0 -0.0329
2236 N 2270 L 0 -0.0330
2260 T 2286 D 0 -0.0330
2272 T 2299 V 0 -0.0330
2251 V 2329 P 0 -0.0330
2212 S 2267 V 0 -0.0330
2192 S 2284 S 0 -0.0330
2266 G 2328 H 0 -0.0330
2192 S 2260 T 0 -0.0330
2245 P 2319 P 0 -0.0331
2242 V 2295 Q 0 -0.0331
2259 V 2286 D 0 -0.0331
2256 T 2329 P 0 -0.0331
2272 T 2293 F 0 -0.0331
2222 W 2320 L 0 -0.0331
2205 S 2266 G 0 -0.0332
2253 F 2281 I 0 -0.0332
2278 E 2341 E 0 -0.0332
2244 N 2283 S 0 -0.0332
2252 D 2322 T 0 -0.0332
2226 K 2255 K 0 -0.0333
2249 L 2283 S 0 -0.0333
2215 F 2326 R 0 -0.0333
2215 F 2338 L 0 -0.0333
2203 A 2299 V 0 -0.0333
2201 S 2268 K 0 -0.0333
2279 F 2338 L 0 -0.0333
2231 L 2337 A 0 -0.0333
2206 D 2257 M 0 -0.0334
2251 V 2304 G 0 -0.0334
2204 I 2284 S 0 -0.0334
2230 H 2332 W 0 -0.0334
2202 K 2266 G 0 -0.0334
2265 Q 2323 R 0 -0.0334
2248 W 2334 H 0 -0.0334
2264 T 2335 Q 0 -0.0334
2206 D 2266 G 0 -0.0335
2225 S 2259 V 0 -0.0335
2250 Q 2338 L 0 -0.0335
2192 S 2329 P 0 -0.0335
2221 T 2258 K 0 -0.0335
2228 R 2317 D 0 -0.0335
2232 Q 2266 G 0 -0.0335
2194 S 2280 L 0 -0.0335
2215 F 2255 K 0 -0.0335
2231 L 2270 L 0 -0.0336
2212 S 2256 T 0 -0.0336
2269 S 2293 F 0 -0.0336
2226 K 2281 I 0 -0.0336
2258 K 2338 L 0 -0.0336
2269 S 2344 G 0 -0.0336
2268 K 2322 T 0 -0.0336
2258 K 2284 S 0 -0.0336
2227 A 2302 F 0 -0.0336
2236 N 2253 F 0 -0.0336
2265 Q 2322 T 0 -0.0336
2200 E 2255 K 0 -0.0336
2203 A 2261 G 0 -0.0336
2258 K 2327 I 0 -0.0336
2199 M 2313 V 0 -0.0336
2249 L 2278 E 0 -0.0337
2318 P 2343 L 0 -0.0337
2196 P 2309 F 0 -0.0337
2204 I 2273 S 0 -0.0337
2215 F 2330 Q 0 -0.0337
2232 Q 2339 R 0 -0.0338
2312 V 2322 T 0 -0.0338
2276 V 2326 R 0 -0.0338
2229 L 2262 V 0 -0.0338
2194 S 2247 E 0 -0.0338
2224 P 2251 V 0 -0.0338
2232 Q 2255 K 0 -0.0338
2236 N 2317 D 0 -0.0339
2224 P 2309 F 0 -0.0339
2199 M 2331 S 0 -0.0339
2236 N 2334 H 0 -0.0339
2275 Y 2295 Q 0 -0.0339
2196 P 2251 V 0 -0.0339
2216 T 2294 F 0 -0.0340
2225 S 2329 P 0 -0.0340
2260 T 2312 V 0 -0.0340
2260 T 2332 W 0 -0.0341
2248 W 2317 D 0 -0.0341
2244 N 2305 N 0 -0.0341
2226 K 2261 G 0 -0.0341
2262 V 2316 L 0 -0.0342
2200 E 2234 R 0 -0.0342
2310 T 2327 I 0 -0.0342
2244 N 2316 L 0 -0.0342
2239 R 2269 S 0 -0.0342
2197 L 2288 H 0 -0.0342
2192 S 2275 Y 0 -0.0343
2240 P 2314 N 0 -0.0343
2209 I 2239 R 0 -0.0343
2322 T 2344 G 0 -0.0343
2193 C 2247 E 0 -0.0343
2197 L 2279 F 0 -0.0343
2221 T 2279 F 0 -0.0343
2212 S 2252 D 0 -0.0343
2234 R 2316 L 0 -0.0344
2215 F 2333 V 0 -0.0344
2193 C 2338 L 0 -0.0344
2206 D 2258 K 0 -0.0344
2217 N 2274 M 0 -0.0344
2286 D 2332 W 0 -0.0344
2229 L 2322 T 0 -0.0344
2264 T 2299 V 0 -0.0344
2205 S 2337 A 0 -0.0345
2230 H 2313 V 0 -0.0345
2199 M 2292 L 0 -0.0345
2230 H 2338 L 0 -0.0345
2251 V 2261 G 0 -0.0345
2226 K 2319 P 0 -0.0345
2251 V 2286 D 0 -0.0346
2214 Y 2339 R 0 -0.0346
2253 F 2295 Q 0 -0.0346
2213 S 2265 Q 0 -0.0346
2228 R 2279 F 0 -0.0346
2238 W 2284 S 0 -0.0346
2208 Q 2268 K 0 -0.0347
2289 Q 2310 T 0 -0.0347
2199 M 2267 V 0 -0.0347
2227 A 2256 T 0 -0.0347
2241 Q 2261 G 0 -0.0347
2229 L 2301 V 0 -0.0347
2235 S 2319 P 0 -0.0347
2247 E 2309 F 0 -0.0347
2257 M 2279 F 0 -0.0348
2287 G 2337 A 0 -0.0348
2223 S 2329 P 0 -0.0348
2266 G 2306 Q 0 -0.0348
2195 M 2204 I 0 -0.0348
2210 T 2307 D 0 -0.0348
2203 A 2233 G 0 -0.0348
2284 S 2344 G 0 -0.0349
2205 S 2228 R 0 -0.0349
2192 S 2314 N 0 -0.0349
2221 T 2292 L 0 -0.0349
2267 V 2330 Q 0 -0.0349
2214 Y 2253 F 0 -0.0349
2213 S 2306 Q 0 -0.0349
2200 E 2238 W 0 -0.0349
2281 I 2295 Q 0 -0.0349
2216 T 2280 L 0 -0.0349
2201 S 2272 T 0 -0.0350
2202 K 2293 F 0 -0.0350
2226 K 2303 Q 0 -0.0350
2230 H 2249 L 0 -0.0350
2248 W 2271 L 0 -0.0350
2208 Q 2280 L 0 -0.0350
2241 Q 2336 I 0 -0.0350
2261 G 2274 M 0 -0.0350
2271 L 2332 W 0 -0.0350
2215 F 2312 V 0 -0.0351
2213 S 2234 R 0 -0.0351
2221 T 2283 S 0 -0.0351
2283 S 2313 V 0 -0.0351
2221 T 2317 D 0 -0.0351
2295 Q 2330 Q 0 -0.0351
2301 V 2337 A 0 -0.0351
2312 V 2323 R 0 -0.0351
2304 G 2331 S 0 -0.0351
2230 H 2285 Q 0 -0.0351
2264 T 2296 N 0 -0.0351
2259 V 2303 Q 0 -0.0351
2207 A 2276 V 0 -0.0351
2244 N 2324 Y 0 -0.0351
2216 T 2343 L 0 -0.0351
2200 E 2264 T 0 -0.0351
2239 R 2312 V 0 -0.0352
2212 S 2284 S 0 -0.0352
2270 L 2334 H 0 -0.0352
2206 D 2268 K 0 -0.0352
2257 M 2319 P 0 -0.0352
2250 Q 2314 N 0 -0.0353
2231 L 2313 V 0 -0.0353
2202 K 2294 F 0 -0.0353
2304 G 2328 H 0 -0.0353
2231 L 2332 W 0 -0.0353
2298 K 2314 N 0 -0.0353
2196 P 2305 N 0 -0.0354
2202 K 2213 S 0 -0.0354
2294 F 2310 T 0 -0.0354
2221 T 2331 S 0 -0.0354
2274 M 2339 R 0 -0.0354
2223 S 2328 H 0 -0.0354
2201 S 2237 A 0 -0.0354
2278 E 2300 K 0 -0.0354
2314 N 2344 G 0 -0.0354
2244 N 2334 H 0 -0.0354
2205 S 2342 V 0 -0.0355
2246 K 2255 K 0 -0.0355
2210 T 2274 M 0 -0.0355
2292 L 2332 W 0 -0.0355
2192 S 2257 M 0 -0.0355
2276 V 2312 V 0 -0.0355
2234 R 2259 V 0 -0.0355
2239 R 2330 Q 0 -0.0355
2228 R 2280 L 0 -0.0355
2215 F 2322 T 0 -0.0355
2246 K 2303 Q 0 -0.0355
2239 R 2303 Q 0 -0.0356
2228 R 2324 Y 0 -0.0356
2242 V 2330 Q 0 -0.0356
2194 S 2255 K 0 -0.0356
2254 Q 2285 Q 0 -0.0356
2195 M 2289 Q 0 -0.0356
2266 G 2319 P 0 -0.0356
2270 L 2330 Q 0 -0.0356
2196 P 2239 R 0 -0.0357
2256 T 2309 F 0 -0.0357
2204 I 2305 N 0 -0.0357
2193 C 2295 Q 0 -0.0357
2202 K 2307 D 0 -0.0357
2226 K 2336 I 0 -0.0357
2243 N 2290 W 0 -0.0357
2290 W 2336 I 0 -0.0357
2280 L 2337 A 0 -0.0357
2193 C 2244 N 0 -0.0358
2212 S 2265 Q 0 -0.0358
2241 Q 2306 Q 0 -0.0358
2231 L 2327 I 0 -0.0358
2268 K 2296 N 0 -0.0358
2248 W 2310 T 0 -0.0358
2204 I 2270 L 0 -0.0359
2202 K 2339 R 0 -0.0359
2290 W 2337 A 0 -0.0359
2224 P 2304 G 0 -0.0359
2201 S 2293 F 0 -0.0359
2197 L 2255 K 0 -0.0359
2251 V 2282 S 0 -0.0359
2288 H 2345 C 0 -0.0359
2240 P 2291 T 0 -0.0360
2281 I 2309 F 0 -0.0360
2235 S 2285 Q 0 -0.0360
2216 T 2262 V 0 -0.0360
2233 G 2307 D 0 -0.0360
2204 I 2271 L 0 -0.0360
2305 N 2340 M 0 -0.0360
2198 G 2331 S 0 -0.0360
2255 K 2332 W 0 -0.0361
2202 K 2257 M 0 -0.0361
2214 Y 2272 T 0 -0.0361
2272 T 2318 P 0 -0.0361
2253 F 2297 G 0 -0.0362
2205 S 2317 D 0 -0.0362
2252 D 2299 V 0 -0.0362
2199 M 2316 L 0 -0.0362
2259 V 2297 G 0 -0.0362
2238 W 2317 D 0 -0.0362
2244 N 2295 Q 0 -0.0362
2272 T 2343 L 0 -0.0362
2211 A 2342 V 0 -0.0362
2271 L 2314 N 0 -0.0363
2204 I 2335 Q 0 -0.0363
2234 R 2341 E 0 -0.0363
2192 S 2252 D 0 -0.0363
2280 L 2341 E 0 -0.0363
2278 E 2333 V 0 -0.0363
2266 G 2303 Q 0 -0.0363
2204 I 2263 T 0 -0.0364
2200 E 2222 W 0 -0.0364
2194 S 2249 L 0 -0.0364
2230 H 2321 L 0 -0.0364
2246 K 2294 F 0 -0.0364
2268 K 2338 L 0 -0.0364
2286 D 2314 N 0 -0.0364
2210 T 2321 L 0 -0.0364
2249 L 2338 L 0 -0.0364
2271 L 2287 G 0 -0.0364
2289 Q 2330 Q 0 -0.0364
2311 P 2323 R 0 -0.0365
2299 V 2320 L 0 -0.0365
2226 K 2313 V 0 -0.0365
2192 S 2297 G 0 -0.0365
2273 S 2334 H 0 -0.0365
2209 I 2253 F 0 -0.0365
2305 N 2344 G 0 -0.0365
2208 Q 2340 M 0 -0.0365
2261 G 2288 H 0 -0.0365
2229 L 2286 D 0 -0.0366
2282 S 2303 Q 0 -0.0366
2216 T 2284 S 0 -0.0366
2265 Q 2301 V 0 -0.0366
2302 F 2331 S 0 -0.0366
2200 E 2291 T 0 -0.0366
2258 K 2301 V 0 -0.0366
2206 D 2238 W 0 -0.0366
2267 V 2297 G 0 -0.0367
2269 S 2318 P 0 -0.0367
2231 L 2308 S 0 -0.0367
2239 R 2266 G 0 -0.0367
2217 N 2227 A 0 -0.0367
2264 T 2286 D 0 -0.0368
2226 K 2286 D 0 -0.0368
2300 K 2339 R 0 -0.0368
2266 G 2309 F 0 -0.0368
2241 Q 2307 D 0 -0.0368
2261 G 2267 V 0 -0.0369
2213 S 2308 S 0 -0.0369
2270 L 2310 T 0 -0.0369
2308 S 2326 R 0 -0.0369
2233 G 2319 P 0 -0.0369
2307 D 2321 L 0 -0.0369
2234 R 2254 Q 0 -0.0369
2213 S 2311 P 0 -0.0370
2296 N 2340 M 0 -0.0370
2242 V 2296 N 0 -0.0370
2228 R 2310 T 0 -0.0370
2258 K 2322 T 0 -0.0370
2222 W 2338 L 0 -0.0370
2282 S 2332 W 0 -0.0370
2201 S 2312 V 0 -0.0371
2214 Y 2267 V 0 -0.0371
2276 V 2343 L 0 -0.0371
2217 N 2312 V 0 -0.0371
2236 N 2281 I 0 -0.0371
2241 Q 2310 T 0 -0.0371
2269 S 2306 Q 0 -0.0371
2266 G 2333 V 0 -0.0371
2225 S 2325 L 0 -0.0372
2288 H 2327 I 0 -0.0372
2195 M 2272 T 0 -0.0372
2259 V 2305 N 0 -0.0372
2279 F 2331 S 0 -0.0372
2262 V 2344 G 0 -0.0373
2244 N 2315 S 0 -0.0373
2268 K 2344 G 0 -0.0373
2277 K 2334 H 0 -0.0373
2199 M 2271 L 0 -0.0374
2221 T 2294 F 0 -0.0374
2243 N 2314 N 0 -0.0374
2227 A 2269 S 0 -0.0374
2262 V 2333 V 0 -0.0374
2272 T 2312 V 0 -0.0374
2240 P 2265 Q 0 -0.0374
2223 S 2269 S 0 -0.0374
2285 Q 2336 I 0 -0.0374
2213 S 2290 W 0 -0.0374
2226 K 2291 T 0 -0.0375
2199 M 2335 Q 0 -0.0375
2216 T 2320 L 0 -0.0375
2253 F 2334 H 0 -0.0375
2209 I 2243 N 0 -0.0375
2244 N 2285 Q 0 -0.0375
2228 R 2281 I 0 -0.0376
2263 T 2305 N 0 -0.0376
2226 K 2238 W 0 -0.0376
2301 V 2327 I 0 -0.0376
2262 V 2299 V 0 -0.0376
2240 P 2278 E 0 -0.0376
2215 F 2321 L 0 -0.0376
2234 R 2308 S 0 -0.0376
2235 S 2302 F 0 -0.0376
2305 N 2315 S 0 -0.0376
2288 H 2323 R 0 -0.0376
2221 T 2263 T 0 -0.0376
2200 E 2284 S 0 -0.0376
2216 T 2291 T 0 -0.0376
2212 S 2258 K 0 -0.0376
2201 S 2287 G 0 -0.0377
2277 K 2300 K 0 -0.0377
2205 S 2305 N 0 -0.0377
2283 S 2336 I 0 -0.0377
2194 S 2296 N 0 -0.0377
2206 D 2265 Q 0 -0.0377
2213 S 2269 S 0 -0.0377
2280 L 2297 G 0 -0.0378
2195 M 2282 S 0 -0.0378
2225 S 2280 L 0 -0.0378
2249 L 2317 D 0 -0.0378
2270 L 2316 L 0 -0.0378
2236 N 2259 V 0 -0.0378
2301 V 2325 L 0 -0.0378
2198 G 2241 Q 0 -0.0378
2217 N 2307 D 0 -0.0379
2315 S 2345 C 0 -0.0379
2207 A 2307 D 0 -0.0379
2211 A 2319 P 0 -0.0379
2228 R 2294 F 0 -0.0379
2211 A 2248 W 0 -0.0379
2252 D 2277 K 0 -0.0379
2242 V 2302 F 0 -0.0379
2237 A 2302 F 0 -0.0380
2235 S 2338 L 0 -0.0380
2302 F 2338 L 0 -0.0380
2255 K 2340 M 0 -0.0380
2232 Q 2321 L 0 -0.0381
2209 I 2232 Q 0 -0.0381
2271 L 2291 T 0 -0.0381
2208 Q 2258 K 0 -0.0381
2276 V 2323 R 0 -0.0381
2227 A 2260 T 0 -0.0381
2203 A 2250 Q 0 -0.0381
2222 W 2328 H 0 -0.0382
2233 G 2239 R 0 -0.0382
2204 I 2239 R 0 -0.0382
2196 P 2250 Q 0 -0.0382
2302 F 2342 V 0 -0.0382
2213 S 2254 Q 0 -0.0382
2276 V 2283 S 0 -0.0382
2323 R 2343 L 0 -0.0383
2221 T 2313 V 0 -0.0383
2212 S 2336 I 0 -0.0383
2210 T 2269 S 0 -0.0383
2194 S 2290 W 0 -0.0383
2199 M 2277 K 0 -0.0383
2200 E 2258 K 0 -0.0383
2240 P 2296 N 0 -0.0383
2255 K 2310 T 0 -0.0383
2240 P 2287 G 0 -0.0383
2244 N 2339 R 0 -0.0383
2252 D 2335 Q 0 -0.0383
2271 L 2302 F 0 -0.0383
2204 I 2289 Q 0 -0.0384
2228 R 2287 G 0 -0.0384
2206 D 2321 L 0 -0.0384
2251 V 2306 Q 0 -0.0384
2292 L 2329 P 0 -0.0385
2250 Q 2307 D 0 -0.0385
2199 M 2241 Q 0 -0.0385
2204 I 2303 Q 0 -0.0385
2200 E 2211 A 0 -0.0385
2222 W 2326 R 0 -0.0386
2192 S 2277 K 0 -0.0386
2231 L 2274 M 0 -0.0386
2194 S 2244 N 0 -0.0386
2241 Q 2260 T 0 -0.0386
2287 G 2338 L 0 -0.0386
2243 N 2319 P 0 -0.0386
2221 T 2277 K 0 -0.0387
2197 L 2237 A 0 -0.0388
2217 N 2267 V 0 -0.0388
2234 R 2326 R 0 -0.0388
2205 S 2235 S 0 -0.0388
2289 Q 2338 L 0 -0.0388
2193 C 2292 L 0 -0.0388
2197 L 2258 K 0 -0.0388
2236 N 2340 M 0 -0.0388
2244 N 2312 V 0 -0.0389
2277 K 2297 G 0 -0.0389
2234 R 2295 Q 0 -0.0389
2286 D 2310 T 0 -0.0389
2200 E 2333 V 0 -0.0389
2210 T 2320 L 0 -0.0389
2244 N 2331 S 0 -0.0389
2208 Q 2276 V 0 -0.0389
2201 S 2290 W 0 -0.0389
2198 G 2335 Q 0 -0.0390
2264 T 2329 P 0 -0.0390
2294 F 2313 V 0 -0.0390
2279 F 2295 Q 0 -0.0390
2289 Q 2307 D 0 -0.0390
2253 F 2339 R 0 -0.0390
2250 Q 2319 P 0 -0.0390
2246 K 2334 H 0 -0.0390
2311 P 2326 R 0 -0.0390
2214 Y 2311 P 0 -0.0391
2270 L 2342 V 0 -0.0391
2198 G 2216 T 0 -0.0391
2192 S 2212 S 0 -0.0391
2213 S 2304 G 0 -0.0391
2299 V 2332 W 0 -0.0391
2227 A 2300 K 0 -0.0391
2264 T 2308 S 0 -0.0391
2204 I 2262 V 0 -0.0392
2222 W 2238 W 0 -0.0392
2204 I 2278 E 0 -0.0392
2199 M 2224 P 0 -0.0392
2199 M 2257 M 0 -0.0392
2201 S 2292 L 0 -0.0392
2217 N 2317 D 0 -0.0392
2215 F 2237 A 0 -0.0392
2255 K 2275 Y 0 -0.0393
2222 W 2278 E 0 -0.0393
2313 V 2332 W 0 -0.0393
2192 S 2248 W 0 -0.0393
2254 Q 2317 D 0 -0.0393
2263 T 2345 C 0 -0.0393
2294 F 2322 T 0 -0.0393
2285 Q 2339 R 0 -0.0393
2224 P 2234 R 0 -0.0394
2296 N 2323 R 0 -0.0394
2209 I 2300 K 0 -0.0394
2274 M 2319 P 0 -0.0394
2268 K 2339 R 0 -0.0394
2197 L 2300 K 0 -0.0395
2212 S 2319 P 0 -0.0395
2204 I 2236 N 0 -0.0395
2215 F 2305 N 0 -0.0395
2200 E 2243 N 0 -0.0395
2227 A 2240 P 0 -0.0395
2225 S 2292 L 0 -0.0395
2235 S 2310 T 0 -0.0395
2213 S 2264 T 0 -0.0395
2252 D 2260 T 0 -0.0395
2199 M 2326 R 0 -0.0395
2253 F 2299 V 0 -0.0395
2248 W 2343 L 0 -0.0395
2217 N 2259 V 0 -0.0395
2201 S 2317 D 0 -0.0395
2291 T 2342 V 0 -0.0396
2210 T 2238 W 0 -0.0396
2200 E 2313 V 0 -0.0396
2230 H 2305 N 0 -0.0396
2259 V 2323 R 0 -0.0396
2283 S 2294 F 0 -0.0396
2236 N 2263 T 0 -0.0396
2263 T 2297 G 0 -0.0396
2203 A 2338 L 0 -0.0396
2226 K 2259 V 0 -0.0396
2221 T 2312 V 0 -0.0397
2207 A 2262 V 0 -0.0397
2230 H 2257 M 0 -0.0397
2203 A 2314 N 0 -0.0397
2202 K 2239 R 0 -0.0397
2215 F 2303 Q 0 -0.0397
2277 K 2287 G 0 -0.0397
2225 S 2276 V 0 -0.0397
2265 Q 2330 Q 0 -0.0397
2275 Y 2326 R 0 -0.0397
2237 A 2280 L 0 -0.0397
2217 N 2331 S 0 -0.0398
2198 G 2275 Y 0 -0.0398
2227 A 2336 I 0 -0.0398
2196 P 2211 A 0 -0.0398
2261 G 2335 Q 0 -0.0398
2237 A 2309 F 0 -0.0398
2252 D 2293 F 0 -0.0398
2210 T 2298 K 0 -0.0398
2245 P 2313 V 0 -0.0399
2267 V 2292 L 0 -0.0399
2289 Q 2343 L 0 -0.0399
2270 L 2285 Q 0 -0.0399
2201 S 2273 S 0 -0.0399
2199 M 2333 V 0 -0.0399
2193 C 2263 T 0 -0.0400
2257 M 2281 I 0 -0.0400
2250 Q 2342 V 0 -0.0400
2208 Q 2327 I 0 -0.0400
2235 S 2260 T 0 -0.0400
2265 Q 2342 V 0 -0.0400
2289 Q 2304 G 0 -0.0401
2200 E 2325 L 0 -0.0401
2252 D 2306 Q 0 -0.0401
2242 V 2260 T 0 -0.0401
2244 N 2311 P 0 -0.0401
2207 A 2299 V 0 -0.0401
2228 R 2277 K 0 -0.0401
2215 F 2266 G 0 -0.0401
2202 K 2328 H 0 -0.0401
2213 S 2310 T 0 -0.0401
2251 V 2272 T 0 -0.0401
2234 R 2313 V 0 -0.0401
2193 C 2280 L 0 -0.0401
2198 G 2292 L 0 -0.0401
2221 T 2259 V 0 -0.0402
2234 R 2306 Q 0 -0.0402
2253 F 2296 N 0 -0.0402
2212 S 2316 L 0 -0.0402
2233 G 2240 P 0 -0.0402
2313 V 2340 M 0 -0.0403
2240 P 2255 K 0 -0.0403
2243 N 2278 E 0 -0.0403
2200 E 2309 F 0 -0.0403
2211 A 2306 Q 0 -0.0403
2240 P 2263 T 0 -0.0403
2211 A 2251 V 0 -0.0403
2228 R 2313 V 0 -0.0404
2245 P 2275 Y 0 -0.0404
2225 S 2287 G 0 -0.0404
2251 V 2294 F 0 -0.0405
2266 G 2291 T 0 -0.0405
2293 F 2330 Q 0 -0.0405
2266 G 2272 T 0 -0.0405
2258 K 2315 S 0 -0.0405
2225 S 2263 T 0 -0.0406
2211 A 2242 V 0 -0.0406
2215 F 2264 T 0 -0.0406
2296 N 2308 S 0 -0.0406
2214 Y 2227 A 0 -0.0406
2194 S 2325 L 0 -0.0406
2223 S 2322 T 0 -0.0406
2273 S 2292 L 0 -0.0407
2251 V 2292 L 0 -0.0407
2259 V 2295 Q 0 -0.0407
2243 N 2296 N 0 -0.0407
2251 V 2307 D 0 -0.0407
2291 T 2312 V 0 -0.0407
2197 L 2293 F 0 -0.0407
2227 A 2332 W 0 -0.0407
2214 Y 2251 V 0 -0.0407
2278 E 2328 H 0 -0.0407
2196 P 2236 N 0 -0.0408
2233 G 2284 S 0 -0.0408
2200 E 2270 L 0 -0.0408
2254 Q 2339 R 0 -0.0408
2270 L 2321 L 0 -0.0408
2299 V 2325 L 0 -0.0408
2225 S 2286 D 0 -0.0408
2206 D 2345 C 0 -0.0408
2203 A 2294 F 0 -0.0408
2235 S 2321 L 0 -0.0409
2199 M 2329 P 0 -0.0409
2198 G 2253 F 0 -0.0409
2214 Y 2237 A 0 -0.0409
2301 V 2341 E 0 -0.0409
2202 K 2261 G 0 -0.0410
2193 C 2284 S 0 -0.0410
2255 K 2276 V 0 -0.0410
2210 T 2313 V 0 -0.0410
2283 S 2307 D 0 -0.0410
2215 F 2251 V 0 -0.0410
2203 A 2304 G 0 -0.0411
2228 R 2329 P 0 -0.0411
2221 T 2329 P 0 -0.0411
2205 S 2253 F 0 -0.0411
2208 Q 2283 S 0 -0.0411
2268 K 2305 N 0 -0.0411
2272 T 2313 V 0 -0.0411
2259 V 2320 L 0 -0.0411
2200 E 2321 L 0 -0.0412
2197 L 2283 S 0 -0.0412
2242 V 2316 L 0 -0.0412
2231 L 2335 Q 0 -0.0412
2195 M 2209 I 0 -0.0412
2294 F 2340 M 0 -0.0413
2221 T 2286 D 0 -0.0413
2206 D 2318 P 0 -0.0413
2262 V 2341 E 0 -0.0413
2231 L 2312 V 0 -0.0413
2198 G 2264 T 0 -0.0413
2280 L 2324 Y 0 -0.0413
2294 F 2308 S 0 -0.0413
2201 S 2251 V 0 -0.0413
2268 K 2301 V 0 -0.0413
2251 V 2312 V 0 -0.0413
2238 W 2314 N 0 -0.0413
2307 D 2319 P 0 -0.0414
2271 L 2339 R 0 -0.0414
2200 E 2319 P 0 -0.0414
2316 L 2335 Q 0 -0.0414
2200 E 2286 D 0 -0.0414
2232 Q 2249 L 0 -0.0414
2249 L 2321 L 0 -0.0414
2266 G 2318 P 0 -0.0414
2213 S 2274 M 0 -0.0415
2229 L 2270 L 0 -0.0415
2298 K 2335 Q 0 -0.0415
2229 L 2271 L 0 -0.0415
2237 A 2328 H 0 -0.0415
2244 N 2269 S 0 -0.0415
2224 P 2252 D 0 -0.0415
2200 E 2292 L 0 -0.0415
2256 T 2338 L 0 -0.0415
2324 Y 2340 M 0 -0.0416
2216 T 2342 V 0 -0.0416
2229 L 2344 G 0 -0.0416
2197 L 2319 P 0 -0.0416
2316 L 2334 H 0 -0.0416
2242 V 2318 P 0 -0.0416
2252 D 2338 L 0 -0.0416
2202 K 2312 V 0 -0.0417
2233 G 2250 Q 0 -0.0417
2227 A 2243 N 0 -0.0417
2196 P 2269 S 0 -0.0417
2197 L 2274 M 0 -0.0417
2229 L 2315 S 0 -0.0417
2199 M 2275 Y 0 -0.0417
2221 T 2332 W 0 -0.0417
2205 S 2327 I 0 -0.0418
2205 S 2236 N 0 -0.0418
2203 A 2318 P 0 -0.0418
2208 Q 2244 N 0 -0.0418
2212 S 2335 Q 0 -0.0418
2259 V 2333 V 0 -0.0418
2228 R 2264 T 0 -0.0418
2200 E 2271 L 0 -0.0418
2217 N 2301 V 0 -0.0418
2239 R 2265 Q 0 -0.0418
2215 F 2257 M 0 -0.0419
2205 S 2273 S 0 -0.0419
2256 T 2333 V 0 -0.0419
2209 I 2277 K 0 -0.0419
2256 T 2341 E 0 -0.0419
2200 E 2307 D 0 -0.0420
2298 K 2345 C 0 -0.0420
2208 Q 2311 P 0 -0.0420
2283 S 2292 L 0 -0.0420
2209 I 2231 L 0 -0.0420
2194 S 2332 W 0 -0.0420
2230 H 2254 Q 0 -0.0420
2210 T 2239 R 0 -0.0420
2192 S 2204 I 0 -0.0420
2198 G 2237 A 0 -0.0420
2196 P 2271 L 0 -0.0420
2240 P 2251 V 0 -0.0421
2228 R 2298 K 0 -0.0421
2242 V 2271 L 0 -0.0421
2199 M 2249 L 0 -0.0421
2254 Q 2274 M 0 -0.0421
2211 A 2303 Q 0 -0.0422
2225 S 2327 I 0 -0.0422
2214 Y 2310 T 0 -0.0422
2221 T 2333 V 0 -0.0422
2210 T 2275 Y 0 -0.0422
2193 C 2226 K 0 -0.0422
2301 V 2323 R 0 -0.0422
2287 G 2306 Q 0 -0.0422
2297 G 2308 S 0 -0.0423
2199 M 2308 S 0 -0.0423
2314 N 2331 S 0 -0.0423
2200 E 2253 F 0 -0.0423
2228 R 2254 Q 0 -0.0423
2255 K 2316 L 0 -0.0423
2195 M 2283 S 0 -0.0423
2232 Q 2315 S 0 -0.0423
2194 S 2256 T 0 -0.0423
2213 S 2282 S 0 -0.0423
2205 S 2244 N 0 -0.0423
2217 N 2325 L 0 -0.0423
2285 Q 2315 S 0 -0.0423
2223 S 2288 H 0 -0.0424
2261 G 2344 G 0 -0.0424
2203 A 2331 S 0 -0.0424
2246 K 2287 G 0 -0.0424
2320 L 2340 M 0 -0.0425
2288 H 2307 D 0 -0.0425
2201 S 2278 E 0 -0.0425
2245 P 2342 V 0 -0.0425
2246 K 2333 V 0 -0.0425
2293 F 2315 S 0 -0.0425
2192 S 2272 T 0 -0.0425
2216 T 2268 K 0 -0.0425
2197 L 2317 D 0 -0.0426
2193 C 2215 F 0 -0.0426
2213 S 2283 S 0 -0.0426
2241 Q 2266 G 0 -0.0426
2233 G 2256 T 0 -0.0426
2262 V 2326 R 0 -0.0427
2211 A 2246 K 0 -0.0427
2213 S 2249 L 0 -0.0427
2213 S 2261 G 0 -0.0427
2264 T 2278 E 0 -0.0428
2224 P 2311 P 0 -0.0428
2216 T 2310 T 0 -0.0428
2203 A 2282 S 0 -0.0428
2236 N 2299 V 0 -0.0428
2288 H 2302 F 0 -0.0428
2248 W 2325 L 0 -0.0428
2196 P 2340 M 0 -0.0428
2209 I 2301 V 0 -0.0428
2197 L 2277 K 0 -0.0429
2332 W 2345 C 0 -0.0429
2217 N 2293 F 0 -0.0429
2205 S 2269 S 0 -0.0429
2265 Q 2321 L 0 -0.0429
2231 L 2295 Q 0 -0.0430
2244 N 2344 G 0 -0.0430
2223 S 2326 R 0 -0.0430
2211 A 2291 T 0 -0.0430
2208 Q 2266 G 0 -0.0430
2233 G 2252 D 0 -0.0431
2193 C 2317 D 0 -0.0431
2215 F 2276 V 0 -0.0431
2241 Q 2320 L 0 -0.0431
2201 S 2279 F 0 -0.0431
2196 P 2252 D 0 -0.0431
2252 D 2333 V 0 -0.0431
2224 P 2236 N 0 -0.0431
2229 L 2296 N 0 -0.0431
2250 Q 2270 L 0 -0.0431
2196 P 2274 M 0 -0.0432
2312 V 2344 G 0 -0.0432
2194 S 2330 Q 0 -0.0432
2206 D 2279 F 0 -0.0432
2217 N 2290 W 0 -0.0432
2281 I 2299 V 0 -0.0432
2280 L 2339 R 0 -0.0433
2198 G 2334 H 0 -0.0433
2249 L 2332 W 0 -0.0433
2221 T 2334 H 0 -0.0433
2252 D 2296 N 0 -0.0433
2255 K 2281 I 0 -0.0433
2212 S 2264 T 0 -0.0433
2278 E 2339 R 0 -0.0433
2233 G 2247 E 0 -0.0433
2287 G 2344 G 0 -0.0433
2204 I 2304 G 0 -0.0433
2305 N 2331 S 0 -0.0433
2235 S 2341 E 0 -0.0433
2225 S 2334 H 0 -0.0434
2199 M 2256 T 0 -0.0434
2215 F 2296 N 0 -0.0435
2206 D 2263 T 0 -0.0435
2293 F 2342 V 0 -0.0435
2232 Q 2293 F 0 -0.0435
2238 W 2268 K 0 -0.0435
2201 S 2266 G 0 -0.0435
2259 V 2307 D 0 -0.0435
2217 N 2339 R 0 -0.0435
2253 F 2318 P 0 -0.0436
2250 Q 2267 V 0 -0.0436
2289 Q 2329 P 0 -0.0436
2222 W 2285 Q 0 -0.0436
2288 H 2314 N 0 -0.0436
2194 S 2226 K 0 -0.0436
2231 L 2263 T 0 -0.0437
2222 W 2331 S 0 -0.0437
2209 I 2289 Q 0 -0.0437
2228 R 2282 S 0 -0.0437
2255 K 2268 K 0 -0.0437
2261 G 2326 R 0 -0.0437
2284 S 2296 N 0 -0.0437
2206 D 2253 F 0 -0.0438
2249 L 2298 K 0 -0.0438
2318 P 2339 R 0 -0.0438
2197 L 2309 F 0 -0.0438
2211 A 2312 V 0 -0.0438
2221 T 2328 H 0 -0.0438
2302 F 2310 T 0 -0.0438
2204 I 2245 P 0 -0.0438
2225 S 2299 V 0 -0.0439
2241 Q 2290 W 0 -0.0439
2234 R 2263 T 0 -0.0439
2285 Q 2293 F 0 -0.0439
2238 W 2336 I 0 -0.0439
2207 A 2229 L 0 -0.0439
2193 C 2298 K 0 -0.0439
2255 K 2265 Q 0 -0.0439
2202 K 2263 T 0 -0.0439
2297 G 2309 F 0 -0.0439
2204 I 2323 R 0 -0.0439
2224 P 2344 G 0 -0.0439
2257 M 2313 V 0 -0.0439
2273 S 2309 F 0 -0.0439
2261 G 2319 P 0 -0.0440
2284 S 2312 V 0 -0.0440
2259 V 2340 M 0 -0.0440
2201 S 2336 I 0 -0.0440
2204 I 2288 H 0 -0.0440
2223 S 2262 V 0 -0.0440
2254 Q 2344 G 0 -0.0440
2253 F 2286 D 0 -0.0440
2273 S 2340 M 0 -0.0440
2257 M 2336 I 0 -0.0440
2269 S 2310 T 0 -0.0441
2248 W 2320 L 0 -0.0441
2195 M 2294 F 0 -0.0441
2271 L 2284 S 0 -0.0441
2202 K 2321 L 0 -0.0441
2267 V 2303 Q 0 -0.0441
2260 T 2279 F 0 -0.0441
2265 Q 2299 V 0 -0.0441
2193 C 2217 N 0 -0.0442
2286 D 2305 N 0 -0.0442
2227 A 2342 V 0 -0.0442
2297 G 2339 R 0 -0.0442
2200 E 2257 M 0 -0.0442
2254 Q 2337 A 0 -0.0442
2277 K 2313 V 0 -0.0442
2216 T 2338 L 0 -0.0442
2241 Q 2298 K 0 -0.0443
2210 T 2339 R 0 -0.0443
2223 S 2330 Q 0 -0.0443
2238 W 2312 V 0 -0.0443
2269 S 2326 R 0 -0.0443
2279 F 2322 T 0 -0.0444
2252 D 2342 V 0 -0.0444
2242 V 2264 T 0 -0.0444
2211 A 2297 G 0 -0.0444
2205 S 2264 T 0 -0.0444
2252 D 2297 G 0 -0.0444
2230 H 2335 Q 0 -0.0444
2249 L 2268 K 0 -0.0444
2273 S 2307 D 0 -0.0445
2196 P 2265 Q 0 -0.0445
2212 S 2294 F 0 -0.0445
2251 V 2273 S 0 -0.0445
2270 L 2325 L 0 -0.0445
2246 K 2340 M 0 -0.0445
2217 N 2279 F 0 -0.0445
2236 N 2332 W 0 -0.0445
2225 S 2302 F 0 -0.0446
2237 A 2318 P 0 -0.0446
2246 K 2311 P 0 -0.0446
2192 S 2239 R 0 -0.0446
2207 A 2236 N 0 -0.0446
2233 G 2324 Y 0 -0.0446
2215 F 2246 K 0 -0.0446
2286 D 2313 V 0 -0.0446
2265 Q 2271 L 0 -0.0447
2276 V 2298 K 0 -0.0447
2290 W 2332 W 0 -0.0447
2192 S 2308 S 0 -0.0447
2258 K 2343 L 0 -0.0447
2195 M 2235 S 0 -0.0448
2242 V 2266 G 0 -0.0448
2267 V 2277 K 0 -0.0448
2199 M 2250 Q 0 -0.0448
2295 Q 2338 L 0 -0.0448
2207 A 2342 V 0 -0.0448
2198 G 2291 T 0 -0.0448
2194 S 2331 S 0 -0.0448
2199 M 2288 H 0 -0.0448
2210 T 2300 K 0 -0.0449
2237 A 2281 I 0 -0.0449
2264 T 2273 S 0 -0.0449
2192 S 2233 G 0 -0.0449
2286 D 2320 L 0 -0.0449
2229 L 2316 L 0 -0.0449
2224 P 2345 C 0 -0.0449
2194 S 2321 L 0 -0.0449
2232 Q 2311 P 0 -0.0449
2290 W 2310 T 0 -0.0449
2284 S 2339 R 0 -0.0450
2200 E 2305 N 0 -0.0450
2235 S 2257 M 0 -0.0450
2250 Q 2329 P 0 -0.0450
2225 S 2240 P 0 -0.0450
2239 R 2275 Y 0 -0.0450
2292 L 2331 S 0 -0.0451
2208 Q 2320 L 0 -0.0451
2209 I 2327 I 0 -0.0451
2239 R 2255 K 0 -0.0451
2206 D 2328 H 0 -0.0451
2208 Q 2275 Y 0 -0.0451
2277 K 2283 S 0 -0.0451
2294 F 2339 R 0 -0.0451
2210 T 2305 N 0 -0.0451
2291 T 2308 S 0 -0.0451
2227 A 2308 S 0 -0.0452
2217 N 2281 I 0 -0.0452
2234 R 2345 C 0 -0.0452
2261 G 2278 E 0 -0.0452
2195 M 2206 D 0 -0.0452
2224 P 2300 K 0 -0.0452
2214 Y 2259 V 0 -0.0452
2273 S 2345 C 0 -0.0452
2216 T 2319 P 0 -0.0452
2202 K 2276 V 0 -0.0453
2235 S 2287 G 0 -0.0453
2216 T 2330 Q 0 -0.0453
2257 M 2298 K 0 -0.0453
2224 P 2288 H 0 -0.0454
2288 H 2311 P 0 -0.0454
2195 M 2310 T 0 -0.0454
2233 G 2287 G 0 -0.0454
2307 D 2322 T 0 -0.0454
2241 Q 2337 A 0 -0.0454
2317 D 2341 E 0 -0.0455
2216 T 2265 Q 0 -0.0455
2265 Q 2283 S 0 -0.0455
2317 D 2345 C 0 -0.0455
2263 T 2289 Q 0 -0.0455
2259 V 2301 V 0 -0.0455
2202 K 2320 L 0 -0.0455
2234 R 2336 I 0 -0.0455
2198 G 2248 W 0 -0.0455
2264 T 2284 S 0 -0.0456
2205 S 2313 V 0 -0.0456
2225 S 2251 V 0 -0.0456
2267 V 2293 F 0 -0.0456
2242 V 2267 V 0 -0.0456
2228 R 2319 P 0 -0.0456
2229 L 2317 D 0 -0.0456
2251 V 2302 F 0 -0.0456
2270 L 2317 D 0 -0.0456
2198 G 2250 Q 0 -0.0456
2229 L 2283 S 0 -0.0456
2213 S 2294 F 0 -0.0457
2215 F 2290 W 0 -0.0457
2288 H 2325 L 0 -0.0457
2286 D 2339 R 0 -0.0457
2299 V 2307 D 0 -0.0457
2197 L 2262 V 0 -0.0457
2266 G 2296 N 0 -0.0457
2210 T 2226 K 0 -0.0458
2193 C 2228 R 0 -0.0458
2266 G 2317 D 0 -0.0458
2280 L 2331 S 0 -0.0458
2253 F 2333 V 0 -0.0458
2235 S 2265 Q 0 -0.0458
2193 C 2278 E 0 -0.0458
2291 T 2326 R 0 -0.0458
2273 S 2338 L 0 -0.0458
2279 F 2299 V 0 -0.0458
2266 G 2300 K 0 -0.0458
2194 S 2313 V 0 -0.0458
2261 G 2339 R 0 -0.0459
2201 S 2235 S 0 -0.0459
2225 S 2268 K 0 -0.0459
2196 P 2244 N 0 -0.0459
2326 R 2335 Q 0 -0.0459
2225 S 2313 V 0 -0.0459
2245 P 2343 L 0 -0.0459
2267 V 2315 S 0 -0.0459
2225 S 2253 F 0 -0.0460
2256 T 2277 K 0 -0.0460
2284 S 2308 S 0 -0.0460
2237 A 2286 D 0 -0.0460
2250 Q 2280 L 0 -0.0460
2194 S 2251 V 0 -0.0460
2224 P 2343 L 0 -0.0461
2235 S 2267 V 0 -0.0461
2199 M 2312 V 0 -0.0461
2233 G 2286 D 0 -0.0461
2196 P 2256 T 0 -0.0461
2196 P 2229 L 0 -0.0462
2249 L 2341 E 0 -0.0462
2236 N 2285 Q 0 -0.0462
2199 M 2254 Q 0 -0.0462
2283 S 2309 F 0 -0.0462
2231 L 2250 Q 0 -0.0462
2246 K 2258 K 0 -0.0462
2242 V 2341 E 0 -0.0462
2203 A 2270 L 0 -0.0462
2206 D 2270 L 0 -0.0463
2229 L 2340 M 0 -0.0463
2210 T 2301 V 0 -0.0463
2211 A 2286 D 0 -0.0463
2284 S 2333 V 0 -0.0463
2194 S 2302 F 0 -0.0463
2262 V 2331 S 0 -0.0463
2282 S 2343 L 0 -0.0463
2192 S 2224 P 0 -0.0463
2201 S 2331 S 0 -0.0463
2266 G 2289 Q 0 -0.0464
2217 N 2323 R 0 -0.0464
2262 V 2271 L 0 -0.0464
2203 A 2342 V 0 -0.0464
2252 D 2302 F 0 -0.0464
2228 R 2290 W 0 -0.0464
2222 W 2294 F 0 -0.0464
2209 I 2331 S 0 -0.0464
2212 S 2297 G 0 -0.0464
2282 S 2330 Q 0 -0.0465
2279 F 2308 S 0 -0.0465
2263 T 2323 R 0 -0.0465
2192 S 2324 Y 0 -0.0465
2193 C 2310 T 0 -0.0465
2216 T 2296 N 0 -0.0465
2236 N 2322 T 0 -0.0466
2249 L 2306 Q 0 -0.0466
2268 K 2342 V 0 -0.0466
2199 M 2315 S 0 -0.0466
2287 G 2342 V 0 -0.0466
2201 S 2264 T 0 -0.0466
2265 Q 2300 K 0 -0.0466
2322 T 2333 V 0 -0.0467
2273 S 2300 K 0 -0.0467
2237 A 2336 I 0 -0.0467
2202 K 2265 Q 0 -0.0467
2322 T 2331 S 0 -0.0467
2208 Q 2269 S 0 -0.0467
2208 Q 2273 S 0 -0.0467
2198 G 2226 K 0 -0.0468
2230 H 2246 K 0 -0.0469
2203 A 2337 A 0 -0.0469
2288 H 2332 W 0 -0.0469
2247 E 2322 T 0 -0.0469
2239 R 2276 V 0 -0.0469
2253 F 2285 Q 0 -0.0469
2300 K 2330 Q 0 -0.0469
2216 T 2237 A 0 -0.0470
2227 A 2272 T 0 -0.0470
2234 R 2257 M 0 -0.0470
2199 M 2278 E 0 -0.0470
2196 P 2334 H 0 -0.0470
2243 N 2333 V 0 -0.0470
2195 M 2291 T 0 -0.0470
2244 N 2293 F 0 -0.0471
2193 C 2225 S 0 -0.0471
2215 F 2260 T 0 -0.0471
2249 L 2274 M 0 -0.0471
2224 P 2316 L 0 -0.0471
2206 D 2305 N 0 -0.0471
2254 Q 2304 G 0 -0.0471
2297 G 2345 C 0 -0.0472
2200 E 2326 R 0 -0.0472
2239 R 2339 R 0 -0.0472
2228 R 2315 S 0 -0.0472
2212 S 2282 S 0 -0.0472
2195 M 2344 G 0 -0.0472
2273 S 2344 G 0 -0.0472
2198 G 2320 L 0 -0.0472
2297 G 2304 G 0 -0.0472
2196 P 2255 K 0 -0.0473
2245 P 2268 K 0 -0.0473
2235 S 2344 G 0 -0.0473
2224 P 2286 D 0 -0.0473
2254 Q 2266 G 0 -0.0473
2270 L 2323 R 0 -0.0473
2233 G 2275 Y 0 -0.0473
2269 S 2277 K 0 -0.0473
2281 I 2308 S 0 -0.0473
2245 P 2253 F 0 -0.0474
2198 G 2287 G 0 -0.0474
2208 Q 2277 K 0 -0.0474
2256 T 2301 V 0 -0.0474
2224 P 2271 L 0 -0.0474
2246 K 2314 N 0 -0.0474
2289 Q 2331 S 0 -0.0475
2195 M 2312 V 0 -0.0475
2196 P 2289 Q 0 -0.0475
2230 H 2298 K 0 -0.0475
2200 E 2324 Y 0 -0.0475
2227 A 2343 L 0 -0.0475
2281 I 2303 Q 0 -0.0475
2261 G 2294 F 0 -0.0476
2216 T 2293 F 0 -0.0476
2273 S 2313 V 0 -0.0476
2192 S 2315 S 0 -0.0476
2233 G 2244 N 0 -0.0476
2324 Y 2331 S 0 -0.0476
2247 E 2294 F 0 -0.0477
2216 T 2327 I 0 -0.0477
2230 H 2331 S 0 -0.0477
2240 P 2282 S 0 -0.0477
2225 S 2290 W 0 -0.0478
2234 R 2274 M 0 -0.0478
2252 D 2309 F 0 -0.0478
2238 W 2334 H 0 -0.0478
2226 K 2276 V 0 -0.0478
2293 F 2334 H 0 -0.0479
2256 T 2302 F 0 -0.0479
2202 K 2284 S 0 -0.0479
2221 T 2250 Q 0 -0.0479
2224 P 2282 S 0 -0.0479
2195 M 2245 P 0 -0.0480
2262 V 2273 S 0 -0.0480
2213 S 2325 L 0 -0.0480
2263 T 2334 H 0 -0.0480
2207 A 2345 C 0 -0.0480
2258 K 2297 G 0 -0.0480
2259 V 2327 I 0 -0.0480
2283 S 2300 K 0 -0.0480
2256 T 2324 Y 0 -0.0480
2200 E 2233 G 0 -0.0480
2256 T 2294 F 0 -0.0480
2244 N 2303 Q 0 -0.0481
2193 C 2282 S 0 -0.0481
2225 S 2260 T 0 -0.0481
2192 S 2286 D 0 -0.0481
2196 P 2312 V 0 -0.0481
2215 F 2328 H 0 -0.0481
2235 S 2337 A 0 -0.0481
2305 N 2335 Q 0 -0.0481
2253 F 2314 N 0 -0.0481
2198 G 2274 M 0 -0.0482
2244 N 2317 D 0 -0.0482
2281 I 2313 V 0 -0.0482
2228 R 2257 M 0 -0.0482
2204 I 2338 L 0 -0.0482
2274 M 2287 G 0 -0.0482
2295 Q 2339 R 0 -0.0482
2257 M 2270 L 0 -0.0482
2239 R 2314 N 0 -0.0482
2231 L 2318 P 0 -0.0482
2251 V 2289 Q 0 -0.0482
2229 L 2308 S 0 -0.0483
2238 W 2256 T 0 -0.0483
2228 R 2234 R 0 -0.0483
2210 T 2332 W 0 -0.0483
2271 L 2318 P 0 -0.0483
2206 D 2316 L 0 -0.0483
2265 Q 2328 H 0 -0.0483
2248 W 2327 I 0 -0.0484
2292 L 2304 G 0 -0.0484
2197 L 2338 L 0 -0.0484
2237 A 2263 T 0 -0.0485
2235 S 2252 D 0 -0.0485
2228 R 2274 M 0 -0.0485
2325 L 2333 V 0 -0.0485
2235 S 2339 R 0 -0.0485
2200 E 2343 L 0 -0.0485
2202 K 2345 C 0 -0.0485
2252 D 2267 V 0 -0.0485
2204 I 2241 Q 0 -0.0485
2266 G 2294 F 0 -0.0486
2223 S 2332 W 0 -0.0486
2208 Q 2328 H 0 -0.0486
2193 C 2264 T 0 -0.0486
2265 Q 2288 H 0 -0.0486
2215 F 2262 V 0 -0.0486
2223 S 2268 K 0 -0.0486
2262 V 2296 N 0 -0.0486
2206 D 2292 L 0 -0.0486
2253 F 2292 L 0 -0.0486
2280 L 2320 L 0 -0.0486
2196 P 2261 G 0 -0.0486
2243 N 2326 R 0 -0.0486
2224 P 2239 R 0 -0.0487
2233 G 2277 K 0 -0.0487
2213 S 2285 Q 0 -0.0487
2237 A 2290 W 0 -0.0487
2221 T 2295 Q 0 -0.0487
2264 T 2303 Q 0 -0.0488
2275 Y 2303 Q 0 -0.0488
2281 I 2317 D 0 -0.0488
2224 P 2246 K 0 -0.0488
2221 T 2299 V 0 -0.0488
2283 S 2335 Q 0 -0.0488
2284 S 2306 Q 0 -0.0488
2251 V 2310 T 0 -0.0488
2276 V 2300 K 0 -0.0488
2205 S 2303 Q 0 -0.0489
2262 V 2290 W 0 -0.0489
2198 G 2239 R 0 -0.0489
2251 V 2334 H 0 -0.0489
2194 S 2233 G 0 -0.0489
2258 K 2318 P 0 -0.0490
2215 F 2314 N 0 -0.0490
2252 D 2308 S 0 -0.0490
2302 F 2336 I 0 -0.0490
2204 I 2293 F 0 -0.0490
2231 L 2307 D 0 -0.0490
2204 I 2299 V 0 -0.0490
2241 Q 2263 T 0 -0.0490
2223 S 2311 P 0 -0.0490
2253 F 2302 F 0 -0.0490
2286 D 2311 P 0 -0.0490
2229 L 2314 N 0 -0.0491
2235 S 2314 N 0 -0.0491
2221 T 2305 N 0 -0.0491
2196 P 2308 S 0 -0.0491
2206 D 2254 Q 0 -0.0492
2247 E 2289 Q 0 -0.0492
2193 C 2277 K 0 -0.0492
2293 F 2311 P 0 -0.0492
2227 A 2296 N 0 -0.0492
2197 L 2242 V 0 -0.0492
2256 T 2339 R 0 -0.0492
2210 T 2236 N 0 -0.0492
2217 N 2291 T 0 -0.0493
2250 Q 2303 Q 0 -0.0493
2250 Q 2343 L 0 -0.0493
2206 D 2333 V 0 -0.0493
2255 K 2331 S 0 -0.0493
2265 Q 2286 D 0 -0.0493
2247 E 2261 G 0 -0.0493
2195 M 2277 K 0 -0.0493
2281 I 2311 P 0 -0.0494
2272 T 2310 T 0 -0.0494
2245 P 2300 K 0 -0.0494
2286 D 2322 T 0 -0.0494
2200 E 2266 G 0 -0.0494
2230 H 2297 G 0 -0.0494
2230 H 2291 T 0 -0.0494
2211 A 2343 L 0 -0.0494
2234 R 2333 V 0 -0.0495
2313 V 2334 H 0 -0.0495
2197 L 2229 L 0 -0.0495
2249 L 2314 N 0 -0.0495
2199 M 2299 V 0 -0.0495
2205 S 2299 V 0 -0.0495
2222 W 2303 Q 0 -0.0495
2232 Q 2302 F 0 -0.0495
2197 L 2284 S 0 -0.0495
2205 S 2283 S 0 -0.0496
2224 P 2254 Q 0 -0.0496
2202 K 2259 V 0 -0.0496
2238 W 2269 S 0 -0.0496
2210 T 2294 F 0 -0.0496
2240 P 2280 L 0 -0.0496
2210 T 2328 H 0 -0.0497
2214 Y 2250 Q 0 -0.0497
2250 Q 2334 H 0 -0.0497
2250 Q 2281 I 0 -0.0498
2199 M 2337 A 0 -0.0498
2217 N 2285 Q 0 -0.0498
2196 P 2284 S 0 -0.0498
2233 G 2249 L 0 -0.0498
2223 S 2238 W 0 -0.0498
2226 K 2330 Q 0 -0.0498
2280 L 2338 L 0 -0.0498
2212 S 2233 G 0 -0.0498
2232 Q 2322 T 0 -0.0498
2275 Y 2341 E 0 -0.0498
2207 A 2305 N 0 -0.0499
2259 V 2332 W 0 -0.0499
2216 T 2249 L 0 -0.0499
2265 Q 2335 Q 0 -0.0499
2286 D 2325 L 0 -0.0499
2206 D 2276 V 0 -0.0499
2252 D 2301 V 0 -0.0499
2289 Q 2297 G 0 -0.0499
2221 T 2266 G 0 -0.0500
2235 S 2278 E 0 -0.0500
2246 K 2341 E 0 -0.0500
2242 V 2327 I 0 -0.0500
2229 L 2292 L 0 -0.0500
2250 Q 2275 Y 0 -0.0500
2279 F 2310 T 0 -0.0500
2282 S 2339 R 0 -0.0500
2249 L 2328 H 0 -0.0500
2227 A 2310 T 0 -0.0501
2244 N 2265 Q 0 -0.0501
2272 T 2304 G 0 -0.0501
2284 S 2315 S 0 -0.0501
2198 G 2271 L 0 -0.0501
2273 S 2325 L 0 -0.0501
2248 W 2309 F 0 -0.0502
2226 K 2272 T 0 -0.0502
2255 K 2343 L 0 -0.0502
2205 S 2343 L 0 -0.0502
2216 T 2287 G 0 -0.0502
2192 S 2253 F 0 -0.0502
2223 S 2323 R 0 -0.0502
2223 S 2271 L 0 -0.0502
2223 S 2252 D 0 -0.0503
2272 T 2302 F 0 -0.0503
2252 D 2274 M 0 -0.0503
2205 S 2272 T 0 -0.0503
2211 A 2314 N 0 -0.0503
2242 V 2301 V 0 -0.0503
2300 K 2344 G 0 -0.0503
2211 A 2330 Q 0 -0.0503
2246 K 2286 D 0 -0.0503
2192 S 2281 I 0 -0.0503
2199 M 2248 W 0 -0.0504
2199 M 2233 G 0 -0.0504
2253 F 2315 S 0 -0.0504
2196 P 2315 S 0 -0.0504
2227 A 2247 E 0 -0.0504
2292 L 2342 V 0 -0.0505
2268 K 2331 S 0 -0.0505
2257 M 2328 H 0 -0.0505
2258 K 2303 Q 0 -0.0505
2272 T 2305 N 0 -0.0505
2296 N 2324 Y 0 -0.0505
2287 G 2319 P 0 -0.0505
2206 D 2297 G 0 -0.0505
2196 P 2254 Q 0 -0.0505
2201 S 2258 K 0 -0.0506
2241 Q 2286 D 0 -0.0506
2245 P 2341 E 0 -0.0506
2229 L 2342 V 0 -0.0506
2192 S 2299 V 0 -0.0506
2210 T 2285 Q 0 -0.0506
2230 H 2258 K 0 -0.0506
2209 I 2261 G 0 -0.0507
2227 A 2261 G 0 -0.0507
2245 P 2290 W 0 -0.0507
2246 K 2324 Y 0 -0.0507
2280 L 2306 Q 0 -0.0507
2250 Q 2269 S 0 -0.0507
2194 S 2339 R 0 -0.0508
2201 S 2246 K 0 -0.0508
2230 H 2289 Q 0 -0.0508
2247 E 2277 K 0 -0.0508
2274 M 2302 F 0 -0.0508
2273 S 2336 I 0 -0.0508
2208 Q 2236 N 0 -0.0508
2198 G 2217 N 0 -0.0508
2269 S 2338 L 0 -0.0508
2309 F 2340 M 0 -0.0508
2213 S 2335 Q 0 -0.0508
2252 D 2320 L 0 -0.0508
2247 E 2253 F 0 -0.0509
2298 K 2329 P 0 -0.0509
2211 A 2261 G 0 -0.0509
2199 M 2295 Q 0 -0.0509
2245 P 2299 V 0 -0.0509
2225 S 2324 Y 0 -0.0509
2204 I 2318 P 0 -0.0509
2245 P 2309 F 0 -0.0509
2223 S 2324 Y 0 -0.0509
2250 Q 2335 Q 0 -0.0509
2195 M 2288 H 0 -0.0509
2304 G 2325 L 0 -0.0509
2284 S 2318 P 0 -0.0510
2238 W 2294 F 0 -0.0510
2235 S 2259 V 0 -0.0510
2201 S 2325 L 0 -0.0510
2247 E 2302 F 0 -0.0511
2254 Q 2296 N 0 -0.0511
2293 F 2328 H 0 -0.0511
2281 I 2315 S 0 -0.0511
2300 K 2312 V 0 -0.0511
2225 S 2283 S 0 -0.0511
2243 N 2304 G 0 -0.0511
2250 Q 2316 L 0 -0.0511
2311 P 2331 S 0 -0.0511
2203 A 2319 P 0 -0.0511
2247 E 2308 S 0 -0.0511
2244 N 2272 T 0 -0.0511
2274 M 2331 S 0 -0.0511
2200 E 2273 S 0 -0.0512
2206 D 2302 F 0 -0.0512
2293 F 2339 R 0 -0.0512
2222 W 2316 L 0 -0.0512
2271 L 2305 N 0 -0.0512
2200 E 2335 Q 0 -0.0512
2204 I 2310 T 0 -0.0512
2240 P 2261 G 0 -0.0513
2204 I 2331 S 0 -0.0513
2244 N 2267 V 0 -0.0513
2228 R 2312 V 0 -0.0513
2229 L 2282 S 0 -0.0514
2202 K 2228 R 0 -0.0514
2223 S 2320 L 0 -0.0514
2226 K 2307 D 0 -0.0515
2223 S 2321 L 0 -0.0515
2216 T 2245 P 0 -0.0515
2240 P 2252 D 0 -0.0515
2264 T 2328 H 0 -0.0515
2305 N 2343 L 0 -0.0515
2202 K 2344 G 0 -0.0516
2201 S 2311 P 0 -0.0516
2208 Q 2247 E 0 -0.0516
2199 M 2251 V 0 -0.0516
2245 P 2335 Q 0 -0.0517
2260 T 2327 I 0 -0.0517
2209 I 2291 T 0 -0.0517
2229 L 2253 F 0 -0.0517
2201 S 2227 A 0 -0.0517
2231 L 2261 G 0 -0.0517
2206 D 2299 V 0 -0.0517
2210 T 2277 K 0 -0.0517
2239 R 2293 F 0 -0.0518
2237 A 2338 L 0 -0.0518
2250 Q 2298 K 0 -0.0518
2209 I 2342 V 0 -0.0518
2275 Y 2331 S 0 -0.0518
2208 Q 2272 T 0 -0.0518
2295 Q 2311 P 0 -0.0518
2206 D 2344 G 0 -0.0518
2291 T 2314 N 0 -0.0519
2263 T 2269 S 0 -0.0519
2296 N 2331 S 0 -0.0519
2213 S 2341 E 0 -0.0519
2212 S 2263 T 0 -0.0520
2205 S 2312 V 0 -0.0520
2197 L 2321 L 0 -0.0520
2229 L 2297 G 0 -0.0520
2195 M 2280 L 0 -0.0520
2232 Q 2317 D 0 -0.0520
2221 T 2309 F 0 -0.0520
2209 I 2265 Q 0 -0.0521
2267 V 2345 C 0 -0.0521
2262 V 2311 P 0 -0.0521
2239 R 2322 T 0 -0.0521
2263 T 2315 S 0 -0.0521
2276 V 2309 F 0 -0.0521
2225 S 2285 Q 0 -0.0521
2305 N 2330 Q 0 -0.0521
2273 S 2323 R 0 -0.0521
2266 G 2343 L 0 -0.0522
2263 T 2300 K 0 -0.0522
2194 S 2275 Y 0 -0.0522
2226 K 2311 P 0 -0.0522
2271 L 2310 T 0 -0.0522
2232 Q 2328 H 0 -0.0522
2225 S 2269 S 0 -0.0522
2227 A 2264 T 0 -0.0522
2211 A 2339 R 0 -0.0522
2239 R 2328 H 0 -0.0522
2216 T 2317 D 0 -0.0522
2262 V 2337 A 0 -0.0522
2228 R 2323 R 0 -0.0523
2194 S 2248 W 0 -0.0523
2232 Q 2318 P 0 -0.0523
2305 N 2333 V 0 -0.0523
2230 H 2266 G 0 -0.0523
2248 W 2275 Y 0 -0.0523
2204 I 2317 D 0 -0.0523
2212 S 2332 W 0 -0.0523
2226 K 2333 V 0 -0.0523
2234 R 2339 R 0 -0.0524
2232 Q 2324 Y 0 -0.0524
2286 D 2331 S 0 -0.0524
2216 T 2305 N 0 -0.0524
2254 Q 2282 S 0 -0.0524
2267 V 2311 P 0 -0.0524
2196 P 2226 K 0 -0.0524
2270 L 2336 I 0 -0.0524
2248 W 2338 L 0 -0.0524
2295 Q 2303 Q 0 -0.0524
2316 L 2333 V 0 -0.0524
2237 A 2271 L 0 -0.0524
2198 G 2336 I 0 -0.0525
2253 F 2274 M 0 -0.0525
2246 K 2326 R 0 -0.0525
2293 F 2321 L 0 -0.0525
2226 K 2299 V 0 -0.0525
2244 N 2274 M 0 -0.0525
2239 R 2340 M 0 -0.0525
2201 S 2307 D 0 -0.0525
2295 Q 2340 M 0 -0.0525
2202 K 2329 P 0 -0.0525
2252 D 2314 N 0 -0.0525
2208 Q 2226 K 0 -0.0526
2221 T 2255 K 0 -0.0526
2261 G 2336 I 0 -0.0526
2210 T 2251 V 0 -0.0526
2249 L 2286 D 0 -0.0526
2291 T 2301 V 0 -0.0527
2221 T 2307 D 0 -0.0527
2271 L 2326 R 0 -0.0527
2260 T 2326 R 0 -0.0527
2224 P 2242 V 0 -0.0527
2249 L 2287 G 0 -0.0527
2251 V 2280 L 0 -0.0528
2276 V 2341 E 0 -0.0528
2244 N 2304 G 0 -0.0528
2229 L 2247 E 0 -0.0528
2230 H 2244 N 0 -0.0528
2242 V 2281 I 0 -0.0528
2247 E 2296 N 0 -0.0528
2277 K 2299 V 0 -0.0529
2212 S 2302 F 0 -0.0529
2199 M 2244 N 0 -0.0529
2229 L 2335 Q 0 -0.0529
2211 A 2254 Q 0 -0.0529
2210 T 2266 G 0 -0.0529
2208 Q 2301 V 0 -0.0529
2213 S 2286 D 0 -0.0530
2213 S 2257 M 0 -0.0530
2315 S 2341 E 0 -0.0530
2198 G 2321 L 0 -0.0530
2238 W 2310 T 0 -0.0530
2215 F 2317 D 0 -0.0530
2210 T 2283 S 0 -0.0531
2216 T 2258 K 0 -0.0531
2240 P 2264 T 0 -0.0531
2194 S 2306 Q 0 -0.0531
2253 F 2336 I 0 -0.0532
2276 V 2330 Q 0 -0.0532
2249 L 2269 S 0 -0.0532
2239 R 2259 V 0 -0.0532
2275 Y 2340 M 0 -0.0532
2209 I 2312 V 0 -0.0532
2246 K 2281 I 0 -0.0533
2205 S 2284 S 0 -0.0533
2286 D 2309 F 0 -0.0533
2269 S 2320 L 0 -0.0533
2199 M 2304 G 0 -0.0533
2193 C 2223 S 0 -0.0533
2231 L 2273 S 0 -0.0533
2252 D 2282 S 0 -0.0533
2276 V 2334 H 0 -0.0533
2279 F 2307 D 0 -0.0534
2234 R 2288 H 0 -0.0534
2210 T 2249 L 0 -0.0534
2275 Y 2332 W 0 -0.0534
2298 K 2307 D 0 -0.0535
2223 S 2305 N 0 -0.0535
2228 R 2307 D 0 -0.0535
2205 S 2330 Q 0 -0.0535
2195 M 2309 F 0 -0.0535
2239 R 2260 T 0 -0.0535
2247 E 2300 K 0 -0.0535
2277 K 2324 Y 0 -0.0535
2261 G 2303 Q 0 -0.0535
2273 S 2302 F 0 -0.0535
2195 M 2325 L 0 -0.0536
2267 V 2295 Q 0 -0.0536
2240 P 2302 F 0 -0.0536
2244 N 2280 L 0 -0.0536
2252 D 2276 V 0 -0.0536
2284 S 2292 L 0 -0.0536
2323 R 2338 L 0 -0.0536
2194 S 2224 P 0 -0.0537
2249 L 2319 P 0 -0.0537
2233 G 2330 Q 0 -0.0537
2195 M 2253 F 0 -0.0537
2205 S 2230 H 0 -0.0538
2196 P 2272 T 0 -0.0538
2257 M 2343 L 0 -0.0538
2280 L 2302 F 0 -0.0538
2217 N 2238 W 0 -0.0538
2206 D 2267 V 0 -0.0538
2273 S 2305 N 0 -0.0538
2207 A 2273 S 0 -0.0538
2231 L 2254 Q 0 -0.0538
2198 G 2258 K 0 -0.0538
2207 A 2335 Q 0 -0.0538
2225 S 2250 Q 0 -0.0539
2313 V 2336 I 0 -0.0539
2283 S 2332 W 0 -0.0539
2193 C 2241 Q 0 -0.0539
2203 A 2333 V 0 -0.0539
2194 S 2272 T 0 -0.0539
2198 G 2290 W 0 -0.0539
2198 G 2295 Q 0 -0.0539
2265 Q 2296 N 0 -0.0539
2210 T 2342 V 0 -0.0539
2285 Q 2344 G 0 -0.0539
2202 K 2253 F 0 -0.0540
2250 Q 2308 S 0 -0.0540
2264 T 2334 H 0 -0.0541
2233 G 2341 E 0 -0.0541
2312 V 2338 L 0 -0.0541
2242 V 2312 V 0 -0.0541
2209 I 2267 V 0 -0.0541
2255 K 2329 P 0 -0.0541
2296 N 2316 L 0 -0.0541
2197 L 2230 H 0 -0.0541
2206 D 2256 T 0 -0.0541
2195 M 2321 L 0 -0.0542
2238 W 2319 P 0 -0.0542
2240 P 2310 T 0 -0.0542
2234 R 2334 H 0 -0.0542
2195 M 2324 Y 0 -0.0542
2222 W 2287 G 0 -0.0542
2280 L 2326 R 0 -0.0542
2194 S 2300 K 0 -0.0542
2305 N 2334 H 0 -0.0542
2251 V 2301 V 0 -0.0543
2294 F 2304 G 0 -0.0543
2237 A 2301 V 0 -0.0543
2200 E 2334 H 0 -0.0543
2275 Y 2282 S 0 -0.0543
2195 M 2243 N 0 -0.0543
2224 P 2272 T 0 -0.0543
2267 V 2307 D 0 -0.0543
2201 S 2248 W 0 -0.0543
2211 A 2298 K 0 -0.0543
2261 G 2304 G 0 -0.0543
2204 I 2257 M 0 -0.0543
2300 K 2345 C 0 -0.0543
2212 S 2246 K 0 -0.0543
2284 S 2329 P 0 -0.0543
2228 R 2242 V 0 -0.0544
2287 G 2339 R 0 -0.0544
2208 Q 2329 P 0 -0.0544
2212 S 2343 L 0 -0.0544
2226 K 2249 L 0 -0.0544
2199 M 2281 I 0 -0.0544
2312 V 2327 I 0 -0.0544
2225 S 2318 P 0 -0.0544
2212 S 2330 Q 0 -0.0544
2234 R 2331 S 0 -0.0544
2192 S 2305 N 0 -0.0545
2202 K 2334 H 0 -0.0545
2193 C 2323 R 0 -0.0545
2202 K 2248 W 0 -0.0545
2244 N 2290 W 0 -0.0545
2221 T 2340 M 0 -0.0545
2291 T 2340 M 0 -0.0545
2212 S 2342 V 0 -0.0546
2193 C 2303 Q 0 -0.0546
2241 Q 2251 V 0 -0.0546
2269 S 2330 Q 0 -0.0546
2261 G 2310 T 0 -0.0547
2222 W 2332 W 0 -0.0547
2283 S 2330 Q 0 -0.0547
2267 V 2342 V 0 -0.0547
2228 R 2288 H 0 -0.0547
2202 K 2296 N 0 -0.0547
2292 L 2337 A 0 -0.0547
2323 R 2335 Q 0 -0.0547
2243 N 2253 F 0 -0.0547
2208 Q 2339 R 0 -0.0547
2249 L 2323 R 0 -0.0548
2204 I 2267 V 0 -0.0548
2247 E 2301 V 0 -0.0548
2203 A 2227 A 0 -0.0549
2228 R 2269 S 0 -0.0549
2227 A 2277 K 0 -0.0549
2234 R 2337 A 0 -0.0549
2279 F 2332 W 0 -0.0549
2217 N 2284 S 0 -0.0549
2239 R 2264 T 0 -0.0550
2229 L 2337 A 0 -0.0550
2288 H 2336 I 0 -0.0550
2236 N 2273 S 0 -0.0550
2243 N 2339 R 0 -0.0551
2207 A 2267 V 0 -0.0551
2274 M 2342 V 0 -0.0551
2204 I 2249 L 0 -0.0551
2216 T 2248 W 0 -0.0551
2323 R 2342 V 0 -0.0551
2201 S 2296 N 0 -0.0551
2238 W 2295 Q 0 -0.0551
2241 Q 2321 L 0 -0.0552
2247 E 2320 L 0 -0.0552
2217 N 2333 V 0 -0.0552
2258 K 2336 I 0 -0.0552
2232 Q 2294 F 0 -0.0552
2196 P 2326 R 0 -0.0552
2225 S 2314 N 0 -0.0553
2209 I 2262 V 0 -0.0553
2249 L 2308 S 0 -0.0553
2239 R 2332 W 0 -0.0553
2262 V 2272 T 0 -0.0553
2232 Q 2299 V 0 -0.0553
2266 G 2330 Q 0 -0.0553
2230 H 2304 G 0 -0.0554
2212 S 2340 M 0 -0.0554
2311 P 2337 A 0 -0.0554
2199 M 2307 D 0 -0.0554
2247 E 2306 Q 0 -0.0554
2248 W 2254 Q 0 -0.0555
2207 A 2327 I 0 -0.0555
2298 K 2337 A 0 -0.0555
2233 G 2308 S 0 -0.0555
2270 L 2302 F 0 -0.0555
2275 Y 2302 F 0 -0.0555
2194 S 2230 H 0 -0.0555
2197 L 2268 K 0 -0.0555
2193 C 2239 R 0 -0.0555
2296 N 2343 L 0 -0.0555
2208 Q 2306 Q 0 -0.0556
2282 S 2311 P 0 -0.0556
2244 N 2338 L 0 -0.0556
2208 Q 2333 V 0 -0.0556
2228 R 2308 S 0 -0.0556
2227 A 2241 Q 0 -0.0556
2301 V 2339 R 0 -0.0556
2237 A 2323 R 0 -0.0556
2299 V 2329 P 0 -0.0556
2240 P 2262 V 0 -0.0556
2253 F 2310 T 0 -0.0556
2197 L 2312 V 0 -0.0556
2296 N 2327 I 0 -0.0557
2196 P 2332 W 0 -0.0557
2195 M 2236 N 0 -0.0557
2302 F 2315 S 0 -0.0557
2314 N 2338 L 0 -0.0557
2207 A 2290 W 0 -0.0558
2236 N 2345 C 0 -0.0558
2227 A 2314 N 0 -0.0558
2210 T 2324 Y 0 -0.0558
2203 A 2249 L 0 -0.0559
2231 L 2252 D 0 -0.0559
2211 A 2263 T 0 -0.0559
2212 S 2312 V 0 -0.0559
2229 L 2323 R 0 -0.0559
2288 H 2326 R 0 -0.0559
2254 Q 2262 V 0 -0.0559
2287 G 2317 D 0 -0.0559
2238 W 2333 V 0 -0.0560
2238 W 2343 L 0 -0.0560
2223 S 2312 V 0 -0.0560
2254 Q 2305 N 0 -0.0560
2202 K 2288 H 0 -0.0560
2205 S 2271 L 0 -0.0560
2213 S 2291 T 0 -0.0560
2221 T 2311 P 0 -0.0561
2206 D 2298 K 0 -0.0561
2241 Q 2254 Q 0 -0.0561
2214 Y 2293 F 0 -0.0561
2205 S 2298 K 0 -0.0561
2224 P 2235 S 0 -0.0562
2250 Q 2339 R 0 -0.0562
2241 Q 2345 C 0 -0.0562
2222 W 2293 F 0 -0.0562
2213 S 2343 L 0 -0.0562
2215 F 2284 S 0 -0.0562
2215 F 2334 H 0 -0.0563
2256 T 2316 L 0 -0.0563
2211 A 2328 H 0 -0.0563
2261 G 2269 S 0 -0.0563
2229 L 2326 R 0 -0.0563
2267 V 2313 V 0 -0.0563
2213 S 2296 N 0 -0.0564
2271 L 2297 G 0 -0.0564
2269 S 2296 N 0 -0.0564
2268 K 2329 P 0 -0.0564
2267 V 2343 L 0 -0.0564
2193 C 2234 R 0 -0.0565
2210 T 2309 F 0 -0.0565
2217 N 2340 M 0 -0.0565
2319 P 2339 R 0 -0.0565
2205 S 2324 Y 0 -0.0565
2197 L 2289 Q 0 -0.0566
2233 G 2335 Q 0 -0.0566
2215 F 2331 S 0 -0.0566
2197 L 2342 V 0 -0.0566
2231 L 2344 G 0 -0.0566
2290 W 2311 P 0 -0.0566
2237 A 2295 Q 0 -0.0567
2250 Q 2322 T 0 -0.0567
2251 V 2330 Q 0 -0.0567
2200 E 2342 V 0 -0.0567
2289 Q 2325 L 0 -0.0567
2239 R 2344 G 0 -0.0567
2240 P 2279 F 0 -0.0567
2222 W 2302 F 0 -0.0567
2230 H 2272 T 0 -0.0567
2197 L 2240 P 0 -0.0568
2231 L 2290 W 0 -0.0568
2296 N 2336 I 0 -0.0568
2214 Y 2246 K 0 -0.0568
2197 L 2325 L 0 -0.0568
2249 L 2302 F 0 -0.0569
2194 S 2261 G 0 -0.0569
2195 M 2308 S 0 -0.0569
2235 S 2316 L 0 -0.0570
2225 S 2274 M 0 -0.0570
2201 S 2257 M 0 -0.0570
2211 A 2234 R 0 -0.0570
2200 E 2239 R 0 -0.0570
2222 W 2310 T 0 -0.0570
2221 T 2247 E 0 -0.0570
2209 I 2248 W 0 -0.0570
2247 E 2304 G 0 -0.0571
2285 Q 2300 K 0 -0.0571
2223 S 2342 V 0 -0.0571
2231 L 2306 Q 0 -0.0571
2202 K 2327 I 0 -0.0571
2216 T 2254 Q 0 -0.0571
2207 A 2318 P 0 -0.0572
2246 K 2310 T 0 -0.0572
2197 L 2275 Y 0 -0.0572
2236 N 2289 Q 0 -0.0572
2192 S 2303 Q 0 -0.0572
2211 A 2267 V 0 -0.0572
2231 L 2286 D 0 -0.0573
2264 T 2330 Q 0 -0.0573
2228 R 2256 T 0 -0.0573
2226 K 2310 T 0 -0.0573
2246 K 2317 D 0 -0.0574
2210 T 2256 T 0 -0.0574
2200 E 2240 P 0 -0.0574
2306 Q 2343 L 0 -0.0574
2210 T 2257 M 0 -0.0574
2210 T 2327 I 0 -0.0574
2254 Q 2263 T 0 -0.0574
2238 W 2306 Q 0 -0.0574
2198 G 2255 K 0 -0.0574
2198 G 2310 T 0 -0.0575
2280 L 2327 I 0 -0.0575
2274 M 2329 P 0 -0.0575
2290 W 2319 P 0 -0.0575
2239 R 2316 L 0 -0.0575
2202 K 2271 L 0 -0.0575
2235 S 2304 G 0 -0.0576
2241 Q 2319 P 0 -0.0576
2261 G 2305 N 0 -0.0577
2271 L 2320 L 0 -0.0577
2311 P 2327 I 0 -0.0577
2294 F 2326 R 0 -0.0577
2225 S 2271 L 0 -0.0577
2243 N 2344 G 0 -0.0577
2214 Y 2291 T 0 -0.0578
2227 A 2299 V 0 -0.0578
2278 E 2325 L 0 -0.0578
2214 Y 2336 I 0 -0.0578
2225 S 2316 L 0 -0.0578
2198 G 2263 T 0 -0.0578
2234 R 2252 D 0 -0.0579
2193 C 2318 P 0 -0.0579
2217 N 2324 Y 0 -0.0579
2193 C 2261 G 0 -0.0579
2193 C 2246 K 0 -0.0579
2236 N 2336 I 0 -0.0579
2222 W 2283 S 0 -0.0579
2228 R 2276 V 0 -0.0579
2202 K 2282 S 0 -0.0579
2193 C 2258 K 0 -0.0579
2217 N 2265 Q 0 -0.0580
2200 E 2301 V 0 -0.0580
2288 H 2342 V 0 -0.0580
2202 K 2300 K 0 -0.0580
2211 A 2311 P 0 -0.0580
2201 S 2254 Q 0 -0.0580
2232 Q 2327 I 0 -0.0580
2204 I 2215 F 0 -0.0580
2251 V 2328 H 0 -0.0580
2192 S 2242 V 0 -0.0581
2271 L 2335 Q 0 -0.0581
2202 K 2332 W 0 -0.0581
2251 V 2308 S 0 -0.0581
2221 T 2248 W 0 -0.0581
2234 R 2264 T 0 -0.0581
2232 Q 2332 W 0 -0.0581
2197 L 2225 S 0 -0.0581
2194 S 2236 N 0 -0.0581
2202 K 2274 M 0 -0.0582
2255 K 2271 L 0 -0.0582
2194 S 2282 S 0 -0.0582
2210 T 2338 L 0 -0.0582
2281 I 2345 C 0 -0.0582
2210 T 2335 Q 0 -0.0582
2242 V 2287 G 0 -0.0582
2212 S 2288 H 0 -0.0582
2203 A 2236 N 0 -0.0583
2256 T 2320 L 0 -0.0583
2241 Q 2257 M 0 -0.0583
2200 E 2338 L 0 -0.0583
2251 V 2281 I 0 -0.0583
2317 D 2337 A 0 -0.0583
2244 N 2292 L 0 -0.0583
2237 A 2310 T 0 -0.0583
2206 D 2311 P 0 -0.0583
2281 I 2328 H 0 -0.0583
2269 S 2317 D 0 -0.0583
2207 A 2317 D 0 -0.0584
2259 V 2308 S 0 -0.0584
2196 P 2336 I 0 -0.0584
2203 A 2293 F 0 -0.0584
2195 M 2342 V 0 -0.0584
2228 R 2284 S 0 -0.0585
2201 S 2342 V 0 -0.0585
2213 S 2237 A 0 -0.0585
2205 S 2341 E 0 -0.0585
2279 F 2325 L 0 -0.0585
2264 T 2316 L 0 -0.0585
2266 G 2335 Q 0 -0.0585
2197 L 2339 R 0 -0.0585
2285 Q 2326 R 0 -0.0585
2227 A 2268 K 0 -0.0585
2199 M 2293 F 0 -0.0585
2194 S 2266 G 0 -0.0586
2217 N 2275 Y 0 -0.0586
2252 D 2303 Q 0 -0.0586
2211 A 2305 N 0 -0.0586
2213 S 2302 F 0 -0.0586
2214 Y 2283 S 0 -0.0587
2293 F 2333 V 0 -0.0587
2212 S 2239 R 0 -0.0587
2255 K 2330 Q 0 -0.0587
2244 N 2300 K 0 -0.0587
2301 V 2311 P 0 -0.0587
2257 M 2306 Q 0 -0.0587
2242 V 2268 K 0 -0.0587
2212 S 2234 R 0 -0.0587
2283 S 2302 F 0 -0.0587
2282 S 2338 L 0 -0.0588
2243 N 2303 Q 0 -0.0588
2195 M 2311 P 0 -0.0588
2300 K 2322 T 0 -0.0588
2202 K 2272 T 0 -0.0588
2192 S 2266 G 0 -0.0589
2248 W 2313 V 0 -0.0589
2198 G 2230 H 0 -0.0589
2211 A 2309 F 0 -0.0589
2192 S 2263 T 0 -0.0589
2227 A 2252 D 0 -0.0589
2199 M 2242 V 0 -0.0589
2260 T 2322 T 0 -0.0589
2241 Q 2253 F 0 -0.0589
2198 G 2278 E 0 -0.0589
2222 W 2280 L 0 -0.0589
2196 P 2287 G 0 -0.0589
2236 N 2256 T 0 -0.0589
2232 Q 2304 G 0 -0.0589
2243 N 2327 I 0 -0.0589
2198 G 2332 W 0 -0.0589
2235 S 2274 M 0 -0.0590
2242 V 2265 Q 0 -0.0590
2278 E 2313 V 0 -0.0590
2256 T 2345 C 0 -0.0590
2193 C 2308 S 0 -0.0591
2201 S 2326 R 0 -0.0591
2198 G 2312 V 0 -0.0591
2289 Q 2344 G 0 -0.0591
2247 E 2265 Q 0 -0.0591
2199 M 2343 L 0 -0.0591
2192 S 2321 L 0 -0.0591
2276 V 2322 T 0 -0.0591
2256 T 2305 N 0 -0.0591
2217 N 2249 L 0 -0.0591
2233 G 2305 N 0 -0.0592
2274 M 2327 I 0 -0.0592
2207 A 2319 P 0 -0.0592
2230 H 2288 H 0 -0.0592
2210 T 2316 L 0 -0.0592
2257 M 2326 R 0 -0.0592
2236 N 2311 P 0 -0.0592
2232 Q 2312 V 0 -0.0593
2197 L 2308 S 0 -0.0593
2294 F 2335 Q 0 -0.0593
2245 P 2293 F 0 -0.0593
2242 V 2277 K 0 -0.0594
2228 R 2275 Y 0 -0.0594
2210 T 2293 F 0 -0.0594
2233 G 2310 T 0 -0.0594
2223 S 2313 V 0 -0.0594
2195 M 2222 W 0 -0.0594
2299 V 2310 T 0 -0.0594
2250 Q 2333 V 0 -0.0594
2270 L 2318 P 0 -0.0595
2248 W 2294 F 0 -0.0595
2241 Q 2317 D 0 -0.0595
2277 K 2307 D 0 -0.0595
2204 I 2343 L 0 -0.0596
2196 P 2235 S 0 -0.0596
2297 G 2312 V 0 -0.0596
2303 Q 2339 R 0 -0.0596
2251 V 2343 L 0 -0.0597
2236 N 2310 T 0 -0.0597
2196 P 2294 F 0 -0.0597
2229 L 2319 P 0 -0.0597
2240 P 2294 F 0 -0.0597
2206 D 2314 N 0 -0.0597
2205 S 2293 F 0 -0.0597
2198 G 2318 P 0 -0.0597
2201 S 2302 F 0 -0.0597
2197 L 2271 L 0 -0.0598
2240 P 2301 V 0 -0.0598
2212 S 2295 Q 0 -0.0598
2209 I 2343 L 0 -0.0598
2229 L 2332 W 0 -0.0598
2214 Y 2297 G 0 -0.0599
2195 M 2337 A 0 -0.0599
2212 S 2296 N 0 -0.0599
2207 A 2279 F 0 -0.0599
2224 P 2278 E 0 -0.0599
2228 R 2299 V 0 -0.0599
2204 I 2312 V 0 -0.0600
2281 I 2323 R 0 -0.0600
2213 S 2280 L 0 -0.0600
2321 L 2340 M 0 -0.0600
2196 P 2222 W 0 -0.0600
2227 A 2290 W 0 -0.0600
2205 S 2250 Q 0 -0.0600
2274 M 2307 D 0 -0.0601
2252 D 2270 L 0 -0.0601
2229 L 2325 L 0 -0.0602
2212 S 2323 R 0 -0.0602
2294 F 2341 E 0 -0.0602
2231 L 2310 T 0 -0.0602
2197 L 2310 T 0 -0.0602
2227 A 2282 S 0 -0.0602
2258 K 2311 P 0 -0.0603
2209 I 2286 D 0 -0.0603
2265 Q 2278 E 0 -0.0603
2236 N 2333 V 0 -0.0603
2238 W 2272 T 0 -0.0604
2209 I 2333 V 0 -0.0604
2206 D 2304 G 0 -0.0604
2221 T 2336 I 0 -0.0604
2215 F 2282 S 0 -0.0604
2265 Q 2329 P 0 -0.0605
2201 S 2324 Y 0 -0.0605
2194 S 2240 P 0 -0.0605
2229 L 2298 K 0 -0.0605
2250 Q 2330 Q 0 -0.0605
2200 E 2336 I 0 -0.0605
2225 S 2342 V 0 -0.0606
2272 T 2329 P 0 -0.0606
2197 L 2305 N 0 -0.0606
2216 T 2250 Q 0 -0.0606
2221 T 2335 Q 0 -0.0606
2280 L 2334 H 0 -0.0607
2299 V 2305 N 0 -0.0607
2238 W 2273 S 0 -0.0608
2249 L 2335 Q 0 -0.0608
2306 Q 2339 R 0 -0.0608
2267 V 2329 P 0 -0.0608
2257 M 2307 D 0 -0.0608
2261 G 2338 L 0 -0.0608
2239 R 2317 D 0 -0.0608
2225 S 2304 G 0 -0.0609
2233 G 2334 H 0 -0.0609
2266 G 2299 V 0 -0.0609
2277 K 2321 L 0 -0.0609
2196 P 2345 C 0 -0.0609
2195 M 2328 H 0 -0.0609
2215 F 2342 V 0 -0.0609
2212 S 2277 K 0 -0.0609
2221 T 2343 L 0 -0.0610
2232 Q 2334 H 0 -0.0610
2208 Q 2274 M 0 -0.0610
2247 E 2339 R 0 -0.0610
2228 R 2322 T 0 -0.0610
2250 Q 2331 S 0 -0.0611
2289 Q 2323 R 0 -0.0611
2241 Q 2325 L 0 -0.0611
2235 S 2300 K 0 -0.0611
2297 G 2321 L 0 -0.0611
2253 F 2270 L 0 -0.0611
2276 V 2335 Q 0 -0.0612
2214 Y 2304 G 0 -0.0612
2204 I 2328 H 0 -0.0612
2206 D 2274 M 0 -0.0613
2226 K 2297 G 0 -0.0613
2264 T 2343 L 0 -0.0613
2216 T 2277 K 0 -0.0613
2223 S 2264 T 0 -0.0613
2316 L 2343 L 0 -0.0613
2197 L 2307 D 0 -0.0613
2243 N 2299 V 0 -0.0613
2281 I 2329 P 0 -0.0613
2200 E 2310 T 0 -0.0613
2229 L 2295 Q 0 -0.0614
2230 H 2259 V 0 -0.0614
2224 P 2322 T 0 -0.0614
2193 C 2299 V 0 -0.0615
2238 W 2287 G 0 -0.0615
2260 T 2304 G 0 -0.0615
2213 S 2284 S 0 -0.0615
2197 L 2286 D 0 -0.0615
2261 G 2330 Q 0 -0.0616
2241 Q 2305 N 0 -0.0616
2289 Q 2327 I 0 -0.0616
2238 W 2282 S 0 -0.0616
2276 V 2299 V 0 -0.0616
2291 T 2307 D 0 -0.0616
2240 P 2293 F 0 -0.0616
2197 L 2250 Q 0 -0.0617
2228 R 2318 P 0 -0.0617
2204 I 2237 A 0 -0.0617
2295 Q 2333 V 0 -0.0617
2200 E 2331 S 0 -0.0617
2290 W 2321 L 0 -0.0617
2243 N 2323 R 0 -0.0617
2225 S 2270 L 0 -0.0617
2229 L 2291 T 0 -0.0617
2195 M 2260 T 0 -0.0618
2198 G 2298 K 0 -0.0618
2208 Q 2291 T 0 -0.0618
2240 P 2340 M 0 -0.0618
2236 N 2266 G 0 -0.0618
2200 E 2303 Q 0 -0.0618
2208 Q 2233 G 0 -0.0618
2202 K 2305 N 0 -0.0619
2238 W 2258 K 0 -0.0619
2229 L 2333 V 0 -0.0619
2231 L 2319 P 0 -0.0619
2241 Q 2338 L 0 -0.0619
2319 P 2330 Q 0 -0.0620
2209 I 2310 T 0 -0.0620
2268 K 2279 F 0 -0.0620
2277 K 2340 M 0 -0.0621
2211 A 2252 D 0 -0.0621
2216 T 2266 G 0 -0.0621
2238 W 2335 Q 0 -0.0621
2293 F 2332 W 0 -0.0621
2217 N 2315 S 0 -0.0621
2208 Q 2270 L 0 -0.0621
2194 S 2318 P 0 -0.0622
2255 K 2325 L 0 -0.0622
2202 K 2311 P 0 -0.0622
2249 L 2290 W 0 -0.0622
2280 L 2312 V 0 -0.0622
2196 P 2267 V 0 -0.0622
2237 A 2270 L 0 -0.0622
2192 S 2249 L 0 -0.0622
2207 A 2246 K 0 -0.0623
2226 K 2305 N 0 -0.0623
2212 S 2293 F 0 -0.0623
2214 Y 2321 L 0 -0.0623
2214 Y 2338 L 0 -0.0623
2221 T 2316 L 0 -0.0623
2259 V 2336 I 0 -0.0623
2291 T 2316 L 0 -0.0623
2192 S 2310 T 0 -0.0623
2226 K 2315 S 0 -0.0623
2311 P 2329 P 0 -0.0624
2202 K 2322 T 0 -0.0624
2193 C 2265 Q 0 -0.0624
2228 R 2278 E 0 -0.0624
2306 Q 2316 L 0 -0.0624
2241 Q 2265 Q 0 -0.0625
2247 E 2285 Q 0 -0.0625
2254 Q 2331 S 0 -0.0626
2273 S 2280 L 0 -0.0626
2245 P 2326 R 0 -0.0626
2266 G 2313 V 0 -0.0626
2236 N 2286 D 0 -0.0626
2300 K 2309 F 0 -0.0626
2241 Q 2304 G 0 -0.0627
2212 S 2298 K 0 -0.0627
2194 S 2334 H 0 -0.0627
2210 T 2265 Q 0 -0.0627
2295 Q 2336 I 0 -0.0627
2283 S 2338 L 0 -0.0627
2267 V 2341 E 0 -0.0628
2198 G 2215 F 0 -0.0628
2222 W 2292 L 0 -0.0628
2203 A 2292 L 0 -0.0628
2234 R 2302 F 0 -0.0628
2200 E 2300 K 0 -0.0629
2206 D 2308 S 0 -0.0629
2209 I 2304 G 0 -0.0629
2264 T 2324 Y 0 -0.0629
2222 W 2339 R 0 -0.0629
2250 Q 2325 L 0 -0.0629
2206 D 2252 D 0 -0.0629
2205 S 2222 W 0 -0.0630
2257 M 2337 A 0 -0.0630
2197 L 2236 N 0 -0.0630
2199 M 2223 S 0 -0.0630
2197 L 2233 G 0 -0.0630
2249 L 2329 P 0 -0.0631
2208 Q 2224 P 0 -0.0631
2221 T 2318 P 0 -0.0631
2235 S 2266 G 0 -0.0631
2217 N 2258 K 0 -0.0631
2303 Q 2337 A 0 -0.0632
2255 K 2279 F 0 -0.0632
2210 T 2273 S 0 -0.0632
2207 A 2331 S 0 -0.0632
2236 N 2344 G 0 -0.0632
2211 A 2232 Q 0 -0.0633
2201 S 2294 F 0 -0.0633
2276 V 2320 L 0 -0.0633
2196 P 2331 S 0 -0.0633
2257 M 2310 T 0 -0.0633
2202 K 2243 N 0 -0.0633
2214 Y 2245 P 0 -0.0633
2207 A 2272 T 0 -0.0633
2251 V 2336 I 0 -0.0634
2240 P 2316 L 0 -0.0634
2235 S 2247 E 0 -0.0634
2209 I 2270 L 0 -0.0634
2194 S 2283 S 0 -0.0634
2198 G 2232 Q 0 -0.0635
2235 S 2336 I 0 -0.0635
2271 L 2329 P 0 -0.0635
2250 Q 2317 D 0 -0.0635
2237 A 2308 S 0 -0.0635
2193 C 2267 V 0 -0.0636
2216 T 2292 L 0 -0.0636
2207 A 2309 F 0 -0.0636
2215 F 2258 K 0 -0.0636
2229 L 2269 S 0 -0.0636
2282 S 2318 P 0 -0.0637
2222 W 2300 K 0 -0.0637
2235 S 2323 R 0 -0.0637
2192 S 2238 W 0 -0.0637
2206 D 2332 W 0 -0.0637
2265 Q 2297 G 0 -0.0638
2192 S 2273 S 0 -0.0638
2236 N 2315 S 0 -0.0638
2216 T 2332 W 0 -0.0638
2216 T 2345 C 0 -0.0639
2222 W 2312 V 0 -0.0639
2203 A 2259 V 0 -0.0640
2198 G 2317 D 0 -0.0640
2238 W 2291 T 0 -0.0640
2267 V 2296 N 0 -0.0640
2243 N 2295 Q 0 -0.0640
2318 P 2329 P 0 -0.0640
2201 S 2340 M 0 -0.0640
2267 V 2327 I 0 -0.0640
2257 M 2318 P 0 -0.0640
2222 W 2327 I 0 -0.0641
2194 S 2326 R 0 -0.0641
2204 I 2268 K 0 -0.0641
2212 S 2310 T 0 -0.0641
2230 H 2345 C 0 -0.0641
2196 P 2335 Q 0 -0.0641
2240 P 2249 L 0 -0.0641
2299 V 2341 E 0 -0.0641
2230 H 2317 D 0 -0.0641
2201 S 2274 M 0 -0.0641
2240 P 2315 S 0 -0.0642
2237 A 2313 V 0 -0.0642
2232 Q 2262 V 0 -0.0642
2321 L 2333 V 0 -0.0642
2285 Q 2305 N 0 -0.0642
2202 K 2270 L 0 -0.0642
2226 K 2332 W 0 -0.0642
2193 C 2287 G 0 -0.0642
2195 M 2335 Q 0 -0.0642
2221 T 2261 G 0 -0.0643
2203 A 2316 L 0 -0.0643
2264 T 2298 K 0 -0.0643
2264 T 2289 Q 0 -0.0643
2246 K 2259 V 0 -0.0643
2229 L 2336 I 0 -0.0644
2203 A 2222 W 0 -0.0644
2223 S 2334 H 0 -0.0644
2271 L 2338 L 0 -0.0645
2231 L 2281 I 0 -0.0645
2202 K 2287 G 0 -0.0645
2207 A 2323 R 0 -0.0645
2217 N 2257 M 0 -0.0645
2246 K 2283 S 0 -0.0645
2248 W 2289 Q 0 -0.0645
2202 K 2267 V 0 -0.0646
2307 D 2328 H 0 -0.0646
2243 N 2330 Q 0 -0.0646
2263 T 2321 L 0 -0.0646
2233 G 2278 E 0 -0.0646
2222 W 2322 T 0 -0.0647
2244 N 2343 L 0 -0.0647
2199 M 2270 L 0 -0.0647
2253 F 2319 P 0 -0.0647
2221 T 2264 T 0 -0.0648
2212 S 2303 Q 0 -0.0648
2239 R 2301 V 0 -0.0648
2265 Q 2298 K 0 -0.0648
2228 R 2314 N 0 -0.0648
2282 S 2307 D 0 -0.0648
2235 S 2301 V 0 -0.0649
2207 A 2298 K 0 -0.0649
2282 S 2302 F 0 -0.0649
2232 Q 2320 L 0 -0.0649
2275 Y 2319 P 0 -0.0649
2235 S 2281 I 0 -0.0649
2206 D 2335 Q 0 -0.0650
2209 I 2234 R 0 -0.0650
2226 K 2264 T 0 -0.0651
2233 G 2316 L 0 -0.0651
2192 S 2322 T 0 -0.0651
2195 M 2229 L 0 -0.0651
2212 S 2338 L 0 -0.0651
2233 G 2343 L 0 -0.0652
2239 R 2302 F 0 -0.0652
2275 Y 2286 D 0 -0.0652
2251 V 2288 H 0 -0.0652
2207 A 2311 P 0 -0.0652
2302 F 2328 H 0 -0.0652
2217 N 2248 W 0 -0.0653
2248 W 2311 P 0 -0.0653
2215 F 2261 G 0 -0.0653
2206 D 2273 S 0 -0.0653
2205 S 2308 S 0 -0.0653
2210 T 2235 S 0 -0.0654
2213 S 2288 H 0 -0.0654
2262 V 2328 H 0 -0.0654
2232 Q 2305 N 0 -0.0654
2233 G 2306 Q 0 -0.0654
2260 T 2270 L 0 -0.0654
2246 K 2304 G 0 -0.0654
2282 S 2308 S 0 -0.0654
2230 H 2334 H 0 -0.0654
2210 T 2258 K 0 -0.0654
2201 S 2239 R 0 -0.0655
2197 L 2272 T 0 -0.0655
2229 L 2299 V 0 -0.0655
2199 M 2276 V 0 -0.0655
2197 L 2232 Q 0 -0.0655
2203 A 2322 T 0 -0.0655
2233 G 2260 T 0 -0.0655
2238 W 2324 Y 0 -0.0655
2197 L 2328 H 0 -0.0655
2294 F 2337 A 0 -0.0656
2291 T 2328 H 0 -0.0656
2224 P 2280 L 0 -0.0656
2272 T 2290 W 0 -0.0656
2208 Q 2332 W 0 -0.0656
2234 R 2255 K 0 -0.0656
2216 T 2255 K 0 -0.0656
2230 H 2343 L 0 -0.0657
2313 V 2339 R 0 -0.0657
2207 A 2252 D 0 -0.0657
2249 L 2333 V 0 -0.0657
2270 L 2326 R 0 -0.0658
2214 Y 2256 T 0 -0.0658
2225 S 2319 P 0 -0.0658
2200 E 2320 L 0 -0.0658
2228 R 2303 Q 0 -0.0659
2230 H 2279 F 0 -0.0659
2208 Q 2342 V 0 -0.0659
2208 Q 2256 T 0 -0.0659
2202 K 2303 Q 0 -0.0659
2306 Q 2344 G 0 -0.0659
2294 F 2329 P 0 -0.0659
2200 E 2282 S 0 -0.0659
2226 K 2325 L 0 -0.0659
2209 I 2252 D 0 -0.0659
2231 L 2326 R 0 -0.0659
2243 N 2284 S 0 -0.0659
2258 K 2337 A 0 -0.0659
2284 S 2317 D 0 -0.0660
2245 P 2303 Q 0 -0.0660
2238 W 2263 T 0 -0.0660
2311 P 2345 C 0 -0.0660
2211 A 2320 L 0 -0.0660
2216 T 2315 S 0 -0.0660
2211 A 2296 N 0 -0.0660
2296 N 2342 V 0 -0.0660
2224 P 2290 W 0 -0.0661
2199 M 2321 L 0 -0.0661
2216 T 2275 Y 0 -0.0661
2211 A 2269 S 0 -0.0661
2246 K 2264 T 0 -0.0661
2232 Q 2252 D 0 -0.0661
2214 Y 2316 L 0 -0.0661
2239 R 2343 L 0 -0.0661
2215 F 2248 W 0 -0.0661
2209 I 2290 W 0 -0.0661
2281 I 2298 K 0 -0.0662
2196 P 2327 I 0 -0.0662
2243 N 2329 P 0 -0.0662
2222 W 2291 T 0 -0.0662
2212 S 2333 V 0 -0.0662
2200 E 2224 P 0 -0.0662
2229 L 2272 T 0 -0.0662
2194 S 2270 L 0 -0.0662
2301 V 2316 L 0 -0.0663
2208 Q 2246 K 0 -0.0663
2285 Q 2335 Q 0 -0.0663
2233 G 2297 G 0 -0.0663
2228 R 2334 H 0 -0.0663
2214 Y 2324 Y 0 -0.0663
2239 R 2263 T 0 -0.0663
2204 I 2280 L 0 -0.0663
2200 E 2265 Q 0 -0.0665
2199 M 2284 S 0 -0.0665
2208 Q 2330 Q 0 -0.0665
2227 A 2319 P 0 -0.0665
2212 S 2328 H 0 -0.0665
2194 S 2328 H 0 -0.0665
2282 S 2327 I 0 -0.0665
2260 T 2273 S 0 -0.0666
2237 A 2320 L 0 -0.0666
2232 Q 2310 T 0 -0.0666
2230 H 2319 P 0 -0.0666
2217 N 2329 P 0 -0.0666
2236 N 2258 K 0 -0.0666
2210 T 2340 M 0 -0.0667
2286 D 2340 M 0 -0.0667
2241 Q 2270 L 0 -0.0667
2254 Q 2307 D 0 -0.0667
2271 L 2322 T 0 -0.0667
2209 I 2268 K 0 -0.0667
2196 P 2233 G 0 -0.0667
2225 S 2305 N 0 -0.0667
2228 R 2331 S 0 -0.0668
2228 R 2268 K 0 -0.0668
2279 F 2337 A 0 -0.0668
2228 R 2285 Q 0 -0.0668
2252 D 2271 L 0 -0.0668
2243 N 2328 H 0 -0.0668
2228 R 2289 Q 0 -0.0668
2196 P 2337 A 0 -0.0669
2225 S 2291 T 0 -0.0669
2214 Y 2332 W 0 -0.0669
2200 E 2294 F 0 -0.0669
2231 L 2302 F 0 -0.0669
2281 I 2340 M 0 -0.0669
2202 K 2306 Q 0 -0.0670
2226 K 2295 Q 0 -0.0670
2291 T 2332 W 0 -0.0670
2201 S 2271 L 0 -0.0671
2202 K 2268 K 0 -0.0671
2192 S 2338 L 0 -0.0671
2224 P 2298 K 0 -0.0671
2249 L 2334 H 0 -0.0671
2194 S 2305 N 0 -0.0671
2227 A 2275 Y 0 -0.0672
2228 R 2333 V 0 -0.0672
2196 P 2310 T 0 -0.0672
2229 L 2259 V 0 -0.0672
2251 V 2331 S 0 -0.0672
2228 R 2247 E 0 -0.0672
2240 P 2292 L 0 -0.0673
2195 M 2249 L 0 -0.0673
2249 L 2343 L 0 -0.0673
2240 P 2339 R 0 -0.0673
2263 T 2316 L 0 -0.0673
2198 G 2337 A 0 -0.0674
2232 Q 2330 Q 0 -0.0674
2226 K 2289 Q 0 -0.0674
2251 V 2263 T 0 -0.0674
2243 N 2250 Q 0 -0.0674
2202 K 2241 Q 0 -0.0674
2193 C 2243 N 0 -0.0674
2278 E 2308 S 0 -0.0675
2246 K 2319 P 0 -0.0675
2259 V 2299 V 0 -0.0676
2232 Q 2316 L 0 -0.0676
2271 L 2343 L 0 -0.0676
2226 K 2345 C 0 -0.0676
2210 T 2319 P 0 -0.0676
2222 W 2315 S 0 -0.0676
2209 I 2309 F 0 -0.0676
2260 T 2297 G 0 -0.0677
2213 S 2292 L 0 -0.0677
2305 N 2317 D 0 -0.0677
2223 S 2247 E 0 -0.0677
2233 G 2281 I 0 -0.0677
2225 S 2243 N 0 -0.0677
2202 K 2238 W 0 -0.0677
2230 H 2329 P 0 -0.0677
2270 L 2341 E 0 -0.0677
2206 D 2293 F 0 -0.0678
2238 W 2331 S 0 -0.0678
2290 W 2301 V 0 -0.0678
2236 N 2320 L 0 -0.0678
2201 S 2245 P 0 -0.0679
2249 L 2297 G 0 -0.0679
2260 T 2314 N 0 -0.0680
2268 K 2320 L 0 -0.0680
2263 T 2335 Q 0 -0.0681
2253 F 2308 S 0 -0.0681
2324 Y 2337 A 0 -0.0681
2215 F 2250 Q 0 -0.0681
2249 L 2296 N 0 -0.0681
2206 D 2291 T 0 -0.0681
2196 P 2245 P 0 -0.0681
2247 E 2311 P 0 -0.0682
2194 S 2254 Q 0 -0.0682
2274 M 2341 E 0 -0.0682
2256 T 2331 S 0 -0.0682
2288 H 2304 G 0 -0.0682
2225 S 2293 F 0 -0.0682
2268 K 2336 I 0 -0.0682
2210 T 2290 W 0 -0.0682
2222 W 2301 V 0 -0.0683
2198 G 2283 S 0 -0.0683
2225 S 2265 Q 0 -0.0684
2204 I 2302 F 0 -0.0684
2204 I 2291 T 0 -0.0684
2274 M 2320 L 0 -0.0684
2255 K 2266 G 0 -0.0684
2230 H 2301 V 0 -0.0684
2213 S 2315 S 0 -0.0685
2226 K 2258 K 0 -0.0685
2195 M 2261 G 0 -0.0685
2198 G 2222 W 0 -0.0686
2228 R 2258 K 0 -0.0686
2199 M 2262 V 0 -0.0686
2227 A 2242 V 0 -0.0686
2214 Y 2308 S 0 -0.0687
2257 M 2320 L 0 -0.0688
2231 L 2299 V 0 -0.0688
2241 Q 2326 R 0 -0.0688
2193 C 2333 V 0 -0.0688
2213 S 2272 T 0 -0.0688
2229 L 2300 K 0 -0.0688
2286 D 2335 Q 0 -0.0689
2238 W 2274 M 0 -0.0689
2271 L 2303 Q 0 -0.0689
2272 T 2320 L 0 -0.0689
2206 D 2320 L 0 -0.0689
2216 T 2339 R 0 -0.0690
2231 L 2320 L 0 -0.0690
2194 S 2317 D 0 -0.0690
2221 T 2319 P 0 -0.0690
2249 L 2295 Q 0 -0.0690
2247 E 2325 L 0 -0.0690
2208 Q 2243 N 0 -0.0690
2213 S 2342 V 0 -0.0691
2208 Q 2250 Q 0 -0.0691
2314 N 2345 C 0 -0.0691
2232 Q 2314 N 0 -0.0691
2271 L 2294 F 0 -0.0691
2205 S 2257 M 0 -0.0692
2200 E 2283 S 0 -0.0692
2224 P 2328 H 0 -0.0692
2204 I 2311 P 0 -0.0692
2212 S 2314 N 0 -0.0692
2269 S 2321 L 0 -0.0693
2237 A 2300 K 0 -0.0693
2227 A 2291 T 0 -0.0693
2247 E 2343 L 0 -0.0693
2212 S 2232 Q 0 -0.0694
2227 A 2274 M 0 -0.0694
2193 C 2311 P 0 -0.0694
2207 A 2268 K 0 -0.0694
2212 S 2289 Q 0 -0.0695
2196 P 2247 E 0 -0.0695
2192 S 2307 D 0 -0.0695
2237 A 2299 V 0 -0.0695
2243 N 2298 K 0 -0.0696
2217 N 2263 T 0 -0.0696
2194 S 2250 Q 0 -0.0696
2222 W 2263 T 0 -0.0696
2204 I 2309 F 0 -0.0697
2245 P 2345 C 0 -0.0697
2208 Q 2241 Q 0 -0.0697
2245 P 2286 D 0 -0.0697
2294 F 2307 D 0 -0.0697
2197 L 2278 E 0 -0.0697
2251 V 2299 V 0 -0.0697
2208 Q 2251 V 0 -0.0697
2204 I 2295 Q 0 -0.0697
2248 W 2280 L 0 -0.0698
2236 N 2295 Q 0 -0.0698
2290 W 2323 R 0 -0.0698
2232 Q 2341 E 0 -0.0699
2199 M 2252 D 0 -0.0699
2212 S 2273 S 0 -0.0699
2246 K 2290 W 0 -0.0699
2237 A 2297 G 0 -0.0699
2257 M 2267 V 0 -0.0699
2270 L 2319 P 0 -0.0699
2287 G 2307 D 0 -0.0699
2248 W 2331 S 0 -0.0699
2227 A 2329 P 0 -0.0699
2217 N 2251 V 0 -0.0699
2295 Q 2345 C 0 -0.0700
2252 D 2273 S 0 -0.0700
2198 G 2221 T 0 -0.0700
2242 V 2279 F 0 -0.0700
2239 R 2299 V 0 -0.0700
2197 L 2335 Q 0 -0.0700
2224 P 2341 E 0 -0.0700
2214 Y 2329 P 0 -0.0700
2211 A 2244 N 0 -0.0700
2270 L 2344 G 0 -0.0701
2225 S 2320 L 0 -0.0701
2207 A 2334 H 0 -0.0701
2259 V 2267 V 0 -0.0701
2222 W 2317 D 0 -0.0701
2208 Q 2235 S 0 -0.0701
2304 G 2342 V 0 -0.0702
2216 T 2325 L 0 -0.0702
2193 C 2230 H 0 -0.0702
2203 A 2213 S 0 -0.0702
2266 G 2315 S 0 -0.0702
2192 S 2209 I 0 -0.0702
2268 K 2332 W 0 -0.0702
2211 A 2260 T 0 -0.0703
2279 F 2287 G 0 -0.0703
2294 F 2327 I 0 -0.0703
2214 Y 2247 E 0 -0.0703
2234 R 2329 P 0 -0.0703
2258 K 2307 D 0 -0.0703
2253 F 2316 L 0 -0.0704
2202 K 2229 L 0 -0.0704
2256 T 2278 E 0 -0.0704
2204 I 2324 Y 0 -0.0705
2192 S 2326 R 0 -0.0705
2256 T 2325 L 0 -0.0705
2238 W 2298 K 0 -0.0705
2239 R 2300 K 0 -0.0705
2213 S 2289 Q 0 -0.0706
2228 R 2271 L 0 -0.0706
2263 T 2330 Q 0 -0.0707
2251 V 2315 S 0 -0.0707
2223 S 2260 T 0 -0.0707
2227 A 2298 K 0 -0.0707
2197 L 2296 N 0 -0.0708
2228 R 2293 F 0 -0.0708
2234 R 2284 S 0 -0.0708
2288 H 2329 P 0 -0.0708
2266 G 2321 L 0 -0.0708
2239 R 2281 I 0 -0.0708
2197 L 2299 V 0 -0.0708
2261 G 2301 V 0 -0.0708
2244 N 2258 K 0 -0.0709
2227 A 2301 V 0 -0.0709
2197 L 2330 Q 0 -0.0709
2226 K 2263 T 0 -0.0709
2192 S 2336 I 0 -0.0709
2231 L 2284 S 0 -0.0709
2261 G 2307 D 0 -0.0709
2206 D 2275 Y 0 -0.0709
2207 A 2316 L 0 -0.0710
2197 L 2265 Q 0 -0.0710
2275 Y 2342 V 0 -0.0710
2200 E 2272 T 0 -0.0710
2216 T 2323 R 0 -0.0710
2212 S 2269 S 0 -0.0710
2221 T 2296 N 0 -0.0711
2193 C 2296 N 0 -0.0711
2222 W 2321 L 0 -0.0711
2229 L 2258 K 0 -0.0711
2252 D 2295 Q 0 -0.0712
2208 Q 2238 W 0 -0.0712
2257 M 2278 E 0 -0.0712
2272 T 2337 A 0 -0.0712
2251 V 2324 Y 0 -0.0712
2239 R 2345 C 0 -0.0712
2201 S 2244 N 0 -0.0713
2231 L 2331 S 0 -0.0713
2198 G 2273 S 0 -0.0713
2235 S 2312 V 0 -0.0714
2258 K 2341 E 0 -0.0714
2194 S 2245 P 0 -0.0714
2239 R 2262 V 0 -0.0714
2221 T 2291 T 0 -0.0715
2299 V 2327 I 0 -0.0715
2222 W 2344 G 0 -0.0715
2235 S 2253 F 0 -0.0715
2205 S 2332 W 0 -0.0716
2211 A 2283 S 0 -0.0716
2192 S 2317 D 0 -0.0716
2197 L 2303 Q 0 -0.0716
2224 P 2255 K 0 -0.0717
2226 K 2329 P 0 -0.0718
2221 T 2268 K 0 -0.0718
2213 S 2252 D 0 -0.0718
2235 S 2343 L 0 -0.0718
2243 N 2316 L 0 -0.0718
2241 Q 2302 F 0 -0.0718
2199 M 2268 K 0 -0.0718
2249 L 2272 T 0 -0.0719
2209 I 2308 S 0 -0.0719
2198 G 2260 T 0 -0.0719
2199 M 2320 L 0 -0.0720
2194 S 2292 L 0 -0.0720
2207 A 2329 P 0 -0.0720
2199 M 2324 Y 0 -0.0720
2201 S 2339 R 0 -0.0720
2253 F 2338 L 0 -0.0720
2205 S 2323 R 0 -0.0721
2295 Q 2305 N 0 -0.0721
2239 R 2297 G 0 -0.0721
2256 T 2306 Q 0 -0.0721
2210 T 2325 L 0 -0.0721
2213 S 2340 M 0 -0.0722
2279 F 2311 P 0 -0.0722
2278 E 2320 L 0 -0.0722
2224 P 2291 T 0 -0.0722
2250 Q 2274 M 0 -0.0722
2225 S 2339 R 0 -0.0722
2225 S 2266 G 0 -0.0722
2264 T 2340 M 0 -0.0723
2199 M 2344 G 0 -0.0723
2244 N 2323 R 0 -0.0723
2260 T 2335 Q 0 -0.0724
2256 T 2264 T 0 -0.0724
2206 D 2260 T 0 -0.0724
2276 V 2317 D 0 -0.0724
2227 A 2323 R 0 -0.0724
2234 R 2323 R 0 -0.0724
2298 K 2338 L 0 -0.0724
2227 A 2293 F 0 -0.0724
2202 K 2240 P 0 -0.0724
2223 S 2297 G 0 -0.0724
2193 C 2336 I 0 -0.0725
2254 Q 2300 K 0 -0.0725
2203 A 2309 F 0 -0.0726
2239 R 2334 H 0 -0.0726
2195 M 2323 R 0 -0.0727
2207 A 2322 T 0 -0.0727
2209 I 2330 Q 0 -0.0727
2231 L 2269 S 0 -0.0727
2198 G 2282 S 0 -0.0727
2233 G 2344 G 0 -0.0727
2239 R 2296 N 0 -0.0727
2244 N 2333 V 0 -0.0727
2236 N 2292 L 0 -0.0728
2250 Q 2327 I 0 -0.0728
2206 D 2264 T 0 -0.0728
2269 S 2314 N 0 -0.0728
2208 Q 2281 I 0 -0.0728
2192 S 2269 S 0 -0.0728
2222 W 2249 L 0 -0.0729
2275 Y 2313 V 0 -0.0729
2261 G 2345 C 0 -0.0729
2266 G 2292 L 0 -0.0729
2198 G 2303 Q 0 -0.0729
2288 H 2341 E 0 -0.0730
2200 E 2293 F 0 -0.0730
2242 V 2323 R 0 -0.0730
2213 S 2267 V 0 -0.0730
2224 P 2296 N 0 -0.0730
2225 S 2282 S 0 -0.0731
2217 N 2286 D 0 -0.0731
2294 F 2345 C 0 -0.0731
2203 A 2344 G 0 -0.0731
2282 S 2340 M 0 -0.0731
2259 V 2335 Q 0 -0.0731
2234 R 2324 Y 0 -0.0731
2221 T 2322 T 0 -0.0731
2200 E 2259 V 0 -0.0731
2198 G 2225 S 0 -0.0731
2284 S 2320 L 0 -0.0732
2235 S 2342 V 0 -0.0732
2293 F 2338 L 0 -0.0732
2243 N 2343 L 0 -0.0732
2213 S 2253 F 0 -0.0732
2273 S 2319 P 0 -0.0732
2250 Q 2278 E 0 -0.0732
2211 A 2301 V 0 -0.0733
2257 M 2312 V 0 -0.0733
2235 S 2276 V 0 -0.0733
2288 H 2324 Y 0 -0.0734
2198 G 2285 Q 0 -0.0734
2198 G 2236 N 0 -0.0734
2274 M 2310 T 0 -0.0734
2253 F 2298 K 0 -0.0734
2227 A 2273 S 0 -0.0734
2271 L 2340 M 0 -0.0735
2246 K 2266 G 0 -0.0735
2211 A 2341 E 0 -0.0735
2198 G 2293 F 0 -0.0735
2230 H 2262 V 0 -0.0735
2236 N 2342 V 0 -0.0736
2193 C 2270 L 0 -0.0736
2217 N 2343 L 0 -0.0736
2223 S 2303 Q 0 -0.0736
2240 P 2258 K 0 -0.0736
2242 V 2329 P 0 -0.0737
2284 S 2328 H 0 -0.0737
2227 A 2288 H 0 -0.0737
2263 T 2312 V 0 -0.0737
2208 Q 2337 A 0 -0.0737
2245 P 2305 N 0 -0.0737
2236 N 2302 F 0 -0.0737
2200 E 2327 I 0 -0.0737
2237 A 2291 T 0 -0.0737
2264 T 2336 I 0 -0.0737
2201 S 2238 W 0 -0.0737
2242 V 2344 G 0 -0.0738
2226 K 2265 Q 0 -0.0738
2211 A 2313 V 0 -0.0738
2216 T 2251 V 0 -0.0738
2281 I 2296 N 0 -0.0738
2231 L 2316 L 0 -0.0738
2201 S 2241 Q 0 -0.0739
2292 L 2339 R 0 -0.0739
2245 P 2310 T 0 -0.0739
2210 T 2343 L 0 -0.0739
2201 S 2333 V 0 -0.0739
2271 L 2341 E 0 -0.0739
2297 G 2328 H 0 -0.0739
2254 Q 2340 M 0 -0.0740
2216 T 2300 K 0 -0.0740
2199 M 2264 T 0 -0.0740
2276 V 2306 Q 0 -0.0741
2205 S 2237 A 0 -0.0741
2216 T 2312 V 0 -0.0741
2296 N 2338 L 0 -0.0741
2239 R 2278 E 0 -0.0741
2199 M 2310 T 0 -0.0741
2238 W 2309 F 0 -0.0742
2222 W 2254 Q 0 -0.0742
2213 S 2329 P 0 -0.0742
2247 E 2324 Y 0 -0.0742
2247 E 2298 K 0 -0.0743
2294 F 2323 R 0 -0.0743
2257 M 2304 G 0 -0.0743
2196 P 2241 Q 0 -0.0743
2226 K 2292 L 0 -0.0744
2252 D 2280 L 0 -0.0744
2242 V 2339 R 0 -0.0744
2222 W 2343 L 0 -0.0744
2203 A 2315 S 0 -0.0745
2222 W 2262 V 0 -0.0745
2199 M 2239 R 0 -0.0745
2279 F 2342 V 0 -0.0745
2277 K 2325 L 0 -0.0745
2247 E 2334 H 0 -0.0745
2246 K 2322 T 0 -0.0746
2206 D 2247 E 0 -0.0746
2212 S 2257 M 0 -0.0746
2230 H 2253 F 0 -0.0746
2224 P 2332 W 0 -0.0746
2230 H 2318 P 0 -0.0747
2227 A 2234 R 0 -0.0747
2194 S 2252 D 0 -0.0747
2225 S 2275 Y 0 -0.0747
2234 R 2325 L 0 -0.0747
2232 Q 2338 L 0 -0.0747
2308 S 2327 I 0 -0.0747
2212 S 2270 L 0 -0.0747
2231 L 2276 V 0 -0.0748
2203 A 2228 R 0 -0.0748
2198 G 2231 L 0 -0.0748
2276 V 2294 F 0 -0.0748
2267 V 2332 W 0 -0.0748
2239 R 2319 P 0 -0.0749
2236 N 2260 T 0 -0.0749
2210 T 2282 S 0 -0.0749
2199 M 2247 E 0 -0.0749
2193 C 2313 V 0 -0.0749
2198 G 2311 P 0 -0.0749
2221 T 2298 K 0 -0.0750
2269 S 2316 L 0 -0.0750
2221 T 2330 Q 0 -0.0750
2205 S 2320 L 0 -0.0751
2233 G 2263 T 0 -0.0751
2245 P 2338 L 0 -0.0751
2232 Q 2323 R 0 -0.0751
2224 P 2310 T 0 -0.0751
2203 A 2340 M 0 -0.0751
2207 A 2338 L 0 -0.0751
2271 L 2288 H 0 -0.0751
2216 T 2329 P 0 -0.0751
2248 W 2270 L 0 -0.0751
2250 Q 2300 K 0 -0.0751
2206 D 2249 L 0 -0.0751
2206 D 2338 L 0 -0.0751
2202 K 2310 T 0 -0.0751
2199 M 2294 F 0 -0.0752
2243 N 2266 G 0 -0.0752
2200 E 2275 Y 0 -0.0752
2209 I 2258 K 0 -0.0752
2234 R 2265 Q 0 -0.0752
2224 P 2247 E 0 -0.0752
2287 G 2305 N 0 -0.0753
2248 W 2299 V 0 -0.0753
2203 A 2310 T 0 -0.0753
2195 M 2284 S 0 -0.0753
2211 A 2273 S 0 -0.0753
2248 W 2295 Q 0 -0.0753
2192 S 2340 M 0 -0.0754
2201 S 2303 Q 0 -0.0754
2225 S 2322 T 0 -0.0754
2264 T 2297 G 0 -0.0754
2233 G 2303 Q 0 -0.0754
2240 P 2345 C 0 -0.0754
2270 L 2339 R 0 -0.0754
2264 T 2331 S 0 -0.0755
2229 L 2330 Q 0 -0.0755
2240 P 2331 S 0 -0.0755
2246 K 2305 N 0 -0.0755
2246 K 2337 A 0 -0.0755
2213 S 2322 T 0 -0.0755
2252 D 2327 I 0 -0.0755
2257 M 2332 W 0 -0.0756
2213 S 2313 V 0 -0.0756
2232 Q 2340 M 0 -0.0756
2253 F 2303 Q 0 -0.0756
2234 R 2277 K 0 -0.0756
2243 N 2325 L 0 -0.0757
2230 H 2281 I 0 -0.0757
2235 S 2292 L 0 -0.0757
2231 L 2315 S 0 -0.0757
2274 M 2298 K 0 -0.0757
2206 D 2237 A 0 -0.0757
2207 A 2328 H 0 -0.0758
2203 A 2266 G 0 -0.0758
2201 S 2310 T 0 -0.0758
2199 M 2245 P 0 -0.0758
2234 R 2328 H 0 -0.0759
2281 I 2326 R 0 -0.0759
2282 S 2331 S 0 -0.0759
2226 K 2266 G 0 -0.0760
2225 S 2310 T 0 -0.0760
2244 N 2322 T 0 -0.0760
2210 T 2336 I 0 -0.0760
2202 K 2264 T 0 -0.0760
2214 Y 2337 A 0 -0.0760
2223 S 2310 T 0 -0.0760
2221 T 2253 F 0 -0.0760
2209 I 2313 V 0 -0.0761
2254 Q 2320 L 0 -0.0761
2254 Q 2297 G 0 -0.0761
2276 V 2324 Y 0 -0.0761
2210 T 2279 F 0 -0.0762
2238 W 2300 K 0 -0.0762
2294 F 2332 W 0 -0.0762
2192 S 2318 P 0 -0.0762
2280 L 2311 P 0 -0.0763
2196 P 2281 I 0 -0.0763
2275 Y 2344 G 0 -0.0763
2234 R 2314 N 0 -0.0763
2204 I 2286 D 0 -0.0763
2198 G 2234 R 0 -0.0763
2200 E 2290 W 0 -0.0763
2206 D 2243 N 0 -0.0763
2193 C 2289 Q 0 -0.0764
2231 L 2339 R 0 -0.0764
2226 K 2296 N 0 -0.0765
2259 V 2313 V 0 -0.0765
2232 Q 2301 V 0 -0.0765
2217 N 2309 F 0 -0.0765
2193 C 2335 Q 0 -0.0765
2200 E 2297 G 0 -0.0765
2231 L 2338 L 0 -0.0765
2211 A 2323 R 0 -0.0766
2222 W 2299 V 0 -0.0766
2230 H 2330 Q 0 -0.0767
2240 P 2304 G 0 -0.0767
2276 V 2289 Q 0 -0.0767
2203 A 2307 D 0 -0.0767
2293 F 2310 T 0 -0.0767
2215 F 2313 V 0 -0.0768
2296 N 2307 D 0 -0.0768
2240 P 2341 E 0 -0.0768
2284 S 2303 Q 0 -0.0768
2202 K 2343 L 0 -0.0769
2231 L 2251 V 0 -0.0769
2201 S 2263 T 0 -0.0769
2294 F 2325 L 0 -0.0769
2254 Q 2321 L 0 -0.0769
2234 R 2286 D 0 -0.0770
2225 S 2267 V 0 -0.0770
2194 S 2264 T 0 -0.0770
2249 L 2257 M 0 -0.0770
2246 K 2272 T 0 -0.0770
2292 L 2305 N 0 -0.0771
2224 P 2260 T 0 -0.0771
2287 G 2333 V 0 -0.0771
2231 L 2249 L 0 -0.0772
2194 S 2307 D 0 -0.0772
2199 M 2286 D 0 -0.0772
2223 S 2315 S 0 -0.0772
2205 S 2319 P 0 -0.0772
2199 M 2263 T 0 -0.0773
2225 S 2301 V 0 -0.0773
2231 L 2303 Q 0 -0.0774
2261 G 2333 V 0 -0.0774
2194 S 2289 Q 0 -0.0774
2202 K 2236 N 0 -0.0774
2196 P 2246 K 0 -0.0774
2277 K 2344 G 0 -0.0774
2285 Q 2342 V 0 -0.0774
2194 S 2260 T 0 -0.0774
2285 Q 2320 L 0 -0.0775
2296 N 2325 L 0 -0.0775
2227 A 2294 F 0 -0.0775
2269 S 2329 P 0 -0.0775
2221 T 2254 Q 0 -0.0776
2272 T 2319 P 0 -0.0776
2236 N 2327 I 0 -0.0776
2259 V 2296 N 0 -0.0777
2228 R 2273 S 0 -0.0777
2229 L 2318 P 0 -0.0778
2249 L 2271 L 0 -0.0778
2235 S 2282 S 0 -0.0778
2274 M 2328 H 0 -0.0778
2294 F 2333 V 0 -0.0778
2274 M 2326 R 0 -0.0778
2287 G 2297 G 0 -0.0778
2199 M 2232 Q 0 -0.0778
2242 V 2342 V 0 -0.0778
2195 M 2264 T 0 -0.0779
2260 T 2334 H 0 -0.0779
2222 W 2295 Q 0 -0.0779
2195 M 2332 W 0 -0.0779
2208 Q 2344 G 0 -0.0779
2282 S 2345 C 0 -0.0779
2239 R 2342 V 0 -0.0779
2203 A 2308 S 0 -0.0780
2244 N 2320 L 0 -0.0780
2245 P 2329 P 0 -0.0781
2209 I 2298 K 0 -0.0781
2254 Q 2326 R 0 -0.0781
2211 A 2300 K 0 -0.0781
2248 W 2281 I 0 -0.0781
2280 L 2342 V 0 -0.0781
2214 Y 2333 V 0 -0.0781
2285 Q 2341 E 0 -0.0781
2280 L 2314 N 0 -0.0782
2238 W 2292 L 0 -0.0782
2309 F 2326 R 0 -0.0782
2277 K 2345 C 0 -0.0782
2225 S 2247 E 0 -0.0782
2201 S 2337 A 0 -0.0783
2271 L 2316 L 0 -0.0783
2207 A 2248 W 0 -0.0783
2207 A 2239 R 0 -0.0784
2194 S 2238 W 0 -0.0784
2206 D 2248 W 0 -0.0784
2201 S 2309 F 0 -0.0784
2206 D 2289 Q 0 -0.0784
2230 H 2300 K 0 -0.0784
2203 A 2283 S 0 -0.0784
2224 P 2297 G 0 -0.0784
2229 L 2264 T 0 -0.0785
2297 G 2344 G 0 -0.0785
2225 S 2273 S 0 -0.0785
2258 K 2304 G 0 -0.0785
2255 K 2302 F 0 -0.0785
2210 T 2311 P 0 -0.0785
2262 V 2309 F 0 -0.0786
2240 P 2273 S 0 -0.0786
2252 D 2331 S 0 -0.0786
2216 T 2282 S 0 -0.0786
2243 N 2287 G 0 -0.0787
2240 P 2309 F 0 -0.0787
2261 G 2308 S 0 -0.0787
2245 P 2252 D 0 -0.0788
2207 A 2296 N 0 -0.0788
2203 A 2284 S 0 -0.0788
2215 F 2283 S 0 -0.0788
2239 R 2341 E 0 -0.0788
2192 S 2334 H 0 -0.0788
2223 S 2341 E 0 -0.0789
2208 Q 2309 F 0 -0.0789
2276 V 2303 Q 0 -0.0789
2238 W 2297 G 0 -0.0789
2197 L 2320 L 0 -0.0790
2208 Q 2296 N 0 -0.0790
2298 K 2325 L 0 -0.0790
2214 Y 2239 R 0 -0.0790
2203 A 2253 F 0 -0.0790
2199 M 2274 M 0 -0.0790
2195 M 2238 W 0 -0.0790
2202 K 2247 E 0 -0.0790
2250 Q 2272 T 0 -0.0790
2200 E 2285 Q 0 -0.0790
2204 I 2246 K 0 -0.0791
2201 S 2265 Q 0 -0.0791
2209 I 2242 V 0 -0.0791
2229 L 2275 Y 0 -0.0791
2251 V 2337 A 0 -0.0791
2217 N 2320 L 0 -0.0791
2250 Q 2296 N 0 -0.0791
2213 S 2298 K 0 -0.0792
2197 L 2269 S 0 -0.0792
2214 Y 2341 E 0 -0.0793
2208 Q 2271 L 0 -0.0793
2243 N 2265 Q 0 -0.0793
2266 G 2314 N 0 -0.0793
2215 F 2238 W 0 -0.0793
2237 A 2332 W 0 -0.0793
2291 T 2343 L 0 -0.0793
2248 W 2286 D 0 -0.0793
2217 N 2342 V 0 -0.0793
2300 K 2327 I 0 -0.0793
2207 A 2265 Q 0 -0.0793
2206 D 2337 A 0 -0.0794
2273 S 2327 I 0 -0.0794
2257 M 2287 G 0 -0.0794
2216 T 2344 G 0 -0.0794
2308 S 2325 L 0 -0.0794
2215 F 2298 K 0 -0.0794
2194 S 2329 P 0 -0.0795
2196 P 2277 K 0 -0.0795
2246 K 2336 I 0 -0.0795
2234 R 2297 G 0 -0.0795
2264 T 2270 L 0 -0.0795
2206 D 2307 D 0 -0.0796
2235 S 2332 W 0 -0.0796
2193 C 2286 D 0 -0.0796
2254 Q 2336 I 0 -0.0796
2233 G 2320 L 0 -0.0796
2230 H 2309 F 0 -0.0797
2201 S 2329 P 0 -0.0798
2263 T 2310 T 0 -0.0798
2205 S 2243 N 0 -0.0798
2240 P 2290 W 0 -0.0798
2197 L 2263 T 0 -0.0798
2237 A 2319 P 0 -0.0798
2197 L 2247 E 0 -0.0798
2245 P 2327 I 0 -0.0798
2228 R 2343 L 0 -0.0799
2230 H 2290 W 0 -0.0799
2214 Y 2318 P 0 -0.0799
2231 L 2341 E 0 -0.0799
2299 V 2345 C 0 -0.0799
2214 Y 2268 K 0 -0.0799
2194 S 2324 Y 0 -0.0799
2234 R 2300 K 0 -0.0800
2237 A 2316 L 0 -0.0800
2201 S 2334 H 0 -0.0800
2205 S 2263 T 0 -0.0800
2225 S 2341 E 0 -0.0800
2253 F 2289 Q 0 -0.0800
2241 Q 2296 N 0 -0.0800
2227 A 2285 Q 0 -0.0800
2224 P 2301 V 0 -0.0801
2197 L 2334 H 0 -0.0801
2192 S 2341 E 0 -0.0801
2208 Q 2318 P 0 -0.0801
2207 A 2281 I 0 -0.0801
2224 P 2307 D 0 -0.0802
2240 P 2306 Q 0 -0.0802
2280 L 2343 L 0 -0.0802
2206 D 2301 V 0 -0.0802
2233 G 2265 Q 0 -0.0802
2254 Q 2343 L 0 -0.0803
2236 N 2293 F 0 -0.0803
2217 N 2322 T 0 -0.0803
2228 R 2270 L 0 -0.0803
2247 E 2333 V 0 -0.0803
2236 N 2261 G 0 -0.0804
2209 I 2316 L 0 -0.0804
2196 P 2319 P 0 -0.0804
2229 L 2285 Q 0 -0.0804
2221 T 2293 F 0 -0.0804
2299 V 2339 R 0 -0.0805
2246 K 2332 W 0 -0.0805
2203 A 2267 V 0 -0.0805
2223 S 2302 F 0 -0.0805
2194 S 2253 F 0 -0.0805
2292 L 2312 V 0 -0.0805
2206 D 2250 Q 0 -0.0806
2204 I 2332 W 0 -0.0806
2307 D 2343 L 0 -0.0806
2263 T 2333 V 0 -0.0806
2282 S 2305 N 0 -0.0806
2224 P 2295 Q 0 -0.0807
2228 R 2336 I 0 -0.0807
2211 A 2308 S 0 -0.0807
2291 T 2336 I 0 -0.0807
2239 R 2257 M 0 -0.0808
2272 T 2341 E 0 -0.0808
2195 M 2302 F 0 -0.0808
2275 Y 2298 K 0 -0.0809
2275 Y 2330 Q 0 -0.0809
2214 Y 2238 W 0 -0.0809
2281 I 2310 T 0 -0.0810
2228 R 2260 T 0 -0.0810
2249 L 2289 Q 0 -0.0810
2200 E 2344 G 0 -0.0810
2212 S 2315 S 0 -0.0811
2284 S 2331 S 0 -0.0811
2226 K 2290 W 0 -0.0811
2197 L 2315 S 0 -0.0811
2215 F 2339 R 0 -0.0811
2299 V 2326 R 0 -0.0812
2230 H 2337 A 0 -0.0812
2201 S 2260 T 0 -0.0812
2198 G 2306 Q 0 -0.0812
2264 T 2282 S 0 -0.0812
2249 L 2331 S 0 -0.0813
2214 Y 2284 S 0 -0.0813
2269 S 2322 T 0 -0.0813
2210 T 2308 S 0 -0.0813
2241 Q 2312 V 0 -0.0814
2238 W 2296 N 0 -0.0814
2198 G 2289 Q 0 -0.0814
2278 E 2342 V 0 -0.0815
2232 Q 2337 A 0 -0.0815
2192 S 2320 L 0 -0.0815
2206 D 2329 P 0 -0.0815
2275 Y 2325 L 0 -0.0816
2263 T 2320 L 0 -0.0816
2260 T 2315 S 0 -0.0816
2203 A 2336 I 0 -0.0816
2229 L 2331 S 0 -0.0816
2225 S 2337 A 0 -0.0816
2242 V 2345 C 0 -0.0816
2248 W 2304 G 0 -0.0816
2222 W 2248 W 0 -0.0816
2272 T 2328 H 0 -0.0817
2291 T 2337 A 0 -0.0817
2246 K 2316 L 0 -0.0817
2198 G 2288 H 0 -0.0817
2211 A 2262 V 0 -0.0817
2239 R 2307 D 0 -0.0817
2235 S 2279 F 0 -0.0817
2222 W 2276 V 0 -0.0818
2199 M 2318 P 0 -0.0818
2198 G 2245 P 0 -0.0819
2214 Y 2261 G 0 -0.0819
2221 T 2327 I 0 -0.0819
2296 N 2326 R 0 -0.0819
2258 K 2328 H 0 -0.0819
2238 W 2318 P 0 -0.0819
2216 T 2238 W 0 -0.0820
2201 S 2341 E 0 -0.0820
2205 S 2307 D 0 -0.0820
2208 Q 2335 Q 0 -0.0820
2207 A 2284 S 0 -0.0820
2278 E 2345 C 0 -0.0820
2216 T 2311 P 0 -0.0820
2233 G 2304 G 0 -0.0820
2213 S 2318 P 0 -0.0820
2193 C 2221 T 0 -0.0820
2276 V 2311 P 0 -0.0820
2216 T 2302 F 0 -0.0821
2200 E 2332 W 0 -0.0821
2222 W 2246 K 0 -0.0821
2234 R 2307 D 0 -0.0821
2283 S 2303 Q 0 -0.0822
2232 Q 2300 K 0 -0.0822
2282 S 2312 V 0 -0.0822
2221 T 2262 V 0 -0.0823
2232 Q 2274 M 0 -0.0823
2245 P 2339 R 0 -0.0823
2237 A 2251 V 0 -0.0823
2198 G 2269 S 0 -0.0823
2213 S 2337 A 0 -0.0823
2226 K 2314 N 0 -0.0823
2205 S 2288 H 0 -0.0823
2245 P 2259 V 0 -0.0823
2204 I 2260 T 0 -0.0823
2243 N 2321 L 0 -0.0823
2260 T 2339 R 0 -0.0823
2248 W 2308 S 0 -0.0824
2238 W 2321 L 0 -0.0825
2236 N 2321 L 0 -0.0825
2244 N 2281 I 0 -0.0825
2214 Y 2288 H 0 -0.0825
2212 S 2334 H 0 -0.0826
2213 S 2300 K 0 -0.0826
2197 L 2282 S 0 -0.0826
2243 N 2257 M 0 -0.0826
2227 A 2289 Q 0 -0.0827
2233 G 2312 V 0 -0.0827
2261 G 2318 P 0 -0.0827
2194 S 2273 S 0 -0.0827
2205 S 2256 T 0 -0.0827
2230 H 2299 V 0 -0.0827
2229 L 2290 W 0 -0.0828
2195 M 2266 G 0 -0.0828
2253 F 2337 A 0 -0.0828
2243 N 2311 P 0 -0.0828
2194 S 2284 S 0 -0.0828
2267 V 2323 R 0 -0.0829
2211 A 2270 L 0 -0.0829
2227 A 2306 Q 0 -0.0829
2281 I 2294 F 0 -0.0830
2239 R 2318 P 0 -0.0830
2210 T 2292 L 0 -0.0830
2241 Q 2309 F 0 -0.0830
2195 M 2345 C 0 -0.0831
2236 N 2300 K 0 -0.0831
2214 Y 2300 K 0 -0.0831
2211 A 2334 H 0 -0.0831
2292 L 2322 T 0 -0.0831
2200 E 2250 Q 0 -0.0832
2222 W 2330 Q 0 -0.0832
2241 Q 2262 V 0 -0.0832
2206 D 2330 Q 0 -0.0832
2239 R 2321 L 0 -0.0832
2231 L 2321 L 0 -0.0833
2231 L 2277 K 0 -0.0833
2208 Q 2343 L 0 -0.0833
2271 L 2342 V 0 -0.0833
2245 P 2266 G 0 -0.0833
2241 Q 2297 G 0 -0.0833
2241 Q 2339 R 0 -0.0833
2262 V 2275 Y 0 -0.0833
2223 S 2295 Q 0 -0.0834
2195 M 2304 G 0 -0.0834
2224 P 2342 V 0 -0.0834
2248 W 2316 L 0 -0.0835
2269 S 2345 C 0 -0.0835
2284 S 2309 F 0 -0.0835
2205 S 2329 P 0 -0.0836
2293 F 2341 E 0 -0.0836
2215 F 2263 T 0 -0.0836
2212 S 2311 P 0 -0.0836
2217 N 2276 V 0 -0.0837
2196 P 2333 V 0 -0.0837
2209 I 2328 H 0 -0.0838
2207 A 2308 S 0 -0.0838
2195 M 2247 E 0 -0.0838
2215 F 2320 L 0 -0.0838
2226 K 2326 R 0 -0.0838
2193 C 2245 P 0 -0.0838
2242 V 2310 T 0 -0.0838
2203 A 2263 T 0 -0.0838
2192 S 2283 S 0 -0.0839
2290 W 2299 V 0 -0.0840
2258 K 2325 L 0 -0.0840
2247 E 2318 P 0 -0.0841
2234 R 2332 W 0 -0.0841
2232 Q 2319 P 0 -0.0841
2203 A 2251 V 0 -0.0841
2214 Y 2290 W 0 -0.0842
2283 S 2305 N 0 -0.0842
2212 S 2280 L 0 -0.0843
2200 E 2254 Q 0 -0.0843
2202 K 2250 Q 0 -0.0843
2204 I 2244 N 0 -0.0843
2244 N 2341 E 0 -0.0844
2227 A 2325 L 0 -0.0844
2208 Q 2264 T 0 -0.0845
2233 G 2317 D 0 -0.0846
2212 S 2260 T 0 -0.0846
2248 W 2322 T 0 -0.0846
2241 Q 2313 V 0 -0.0847
2243 N 2340 M 0 -0.0847
2260 T 2274 M 0 -0.0847
2212 S 2317 D 0 -0.0847
2301 V 2340 M 0 -0.0848
2267 V 2302 F 0 -0.0848
2292 L 2343 L 0 -0.0848
2257 M 2335 Q 0 -0.0848
2212 S 2261 G 0 -0.0848
2198 G 2270 L 0 -0.0848
2297 G 2327 I 0 -0.0848
2223 S 2314 N 0 -0.0848
2197 L 2313 V 0 -0.0849
2195 M 2320 L 0 -0.0849
2276 V 2310 T 0 -0.0849
2233 G 2340 M 0 -0.0850
2199 M 2217 N 0 -0.0850
2268 K 2304 G 0 -0.0851
2290 W 2328 H 0 -0.0851
2226 K 2251 V 0 -0.0851
2196 P 2285 Q 0 -0.0851
2202 K 2338 L 0 -0.0851
2232 Q 2276 V 0 -0.0851
2225 S 2278 E 0 -0.0851
2245 P 2317 D 0 -0.0851
2205 S 2238 W 0 -0.0852
2223 S 2293 F 0 -0.0852
2263 T 2272 T 0 -0.0852
2229 L 2255 K 0 -0.0852
2238 W 2285 Q 0 -0.0853
2193 C 2274 M 0 -0.0853
2209 I 2233 G 0 -0.0854
2199 M 2269 S 0 -0.0854
2270 L 2312 V 0 -0.0854
2226 K 2300 K 0 -0.0854
2226 K 2294 F 0 -0.0854
2193 C 2297 G 0 -0.0856
2198 G 2254 Q 0 -0.0856
2223 S 2290 W 0 -0.0856
2193 C 2300 K 0 -0.0856
2224 P 2261 G 0 -0.0856
2206 D 2312 V 0 -0.0857
2231 L 2292 L 0 -0.0857
2234 R 2266 G 0 -0.0857
2271 L 2299 V 0 -0.0857
2272 T 2345 C 0 -0.0858
2192 S 2282 S 0 -0.0858
2294 F 2312 V 0 -0.0858
2197 L 2245 P 0 -0.0859
2206 D 2296 N 0 -0.0859
2298 K 2332 W 0 -0.0860
2214 Y 2327 I 0 -0.0860
2255 K 2341 E 0 -0.0860
2209 I 2335 Q 0 -0.0860
2204 I 2290 W 0 -0.0861
2224 P 2333 V 0 -0.0861
2236 N 2328 H 0 -0.0861
2284 S 2316 L 0 -0.0861
2271 L 2312 V 0 -0.0861
2234 R 2276 V 0 -0.0862
2267 V 2278 E 0 -0.0862
2285 Q 2343 L 0 -0.0862
2207 A 2336 I 0 -0.0862
2226 K 2306 Q 0 -0.0863
2209 I 2340 M 0 -0.0863
2224 P 2327 I 0 -0.0864
2224 P 2263 T 0 -0.0864
2214 Y 2279 F 0 -0.0865
2246 K 2339 R 0 -0.0865
2217 N 2262 V 0 -0.0866
2238 W 2288 H 0 -0.0866
2251 V 2270 L 0 -0.0866
2196 P 2268 K 0 -0.0866
2217 N 2330 Q 0 -0.0866
2224 P 2276 V 0 -0.0867
2318 P 2332 W 0 -0.0867
2228 R 2261 G 0 -0.0867
2214 Y 2325 L 0 -0.0867
2318 P 2327 I 0 -0.0868
2198 G 2313 V 0 -0.0868
2233 G 2298 K 0 -0.0868
2254 Q 2335 Q 0 -0.0869
2244 N 2309 F 0 -0.0870
2209 I 2292 L 0 -0.0870
2192 S 2228 R 0 -0.0870
2271 L 2317 D 0 -0.0871
2198 G 2328 H 0 -0.0871
2215 F 2344 G 0 -0.0872
2223 S 2250 Q 0 -0.0872
2247 E 2280 L 0 -0.0872
2213 S 2328 H 0 -0.0873
2280 L 2336 I 0 -0.0873
2204 I 2255 K 0 -0.0874
2210 T 2278 E 0 -0.0874
2205 S 2279 F 0 -0.0874
2205 S 2248 W 0 -0.0875
2203 A 2237 A 0 -0.0875
2233 G 2299 V 0 -0.0875
2196 P 2288 H 0 -0.0875
2194 S 2209 I 0 -0.0875
2225 S 2238 W 0 -0.0877
2253 F 2276 V 0 -0.0877
2196 P 2292 L 0 -0.0878
2204 I 2337 A 0 -0.0878
2199 M 2330 Q 0 -0.0878
2267 V 2328 H 0 -0.0880
2257 M 2327 I 0 -0.0880
2318 P 2345 C 0 -0.0880
2199 M 2314 N 0 -0.0880
2245 P 2304 G 0 -0.0880
2268 K 2345 C 0 -0.0880
2207 A 2344 G 0 -0.0881
2232 Q 2250 Q 0 -0.0881
2275 Y 2288 H 0 -0.0881
2228 R 2332 W 0 -0.0882
2252 D 2291 T 0 -0.0883
2256 T 2283 S 0 -0.0883
2242 V 2249 L 0 -0.0883
2195 M 2305 N 0 -0.0884
2214 Y 2320 L 0 -0.0884
2249 L 2309 F 0 -0.0884
2205 S 2318 P 0 -0.0884
2237 A 2294 F 0 -0.0884
2196 P 2301 V 0 -0.0884
2211 A 2324 Y 0 -0.0884
2193 C 2332 W 0 -0.0885
2213 S 2255 K 0 -0.0885
2246 K 2302 F 0 -0.0886
2237 A 2285 Q 0 -0.0886
2240 P 2298 K 0 -0.0886
2242 V 2320 L 0 -0.0886
2242 V 2292 L 0 -0.0886
2225 S 2330 Q 0 -0.0886
2243 N 2291 T 0 -0.0886
2196 P 2330 Q 0 -0.0887
2327 I 2335 Q 0 -0.0887
2208 Q 2297 G 0 -0.0887
2227 A 2292 L 0 -0.0888
2235 S 2263 T 0 -0.0888
2199 M 2260 T 0 -0.0888
2210 T 2295 Q 0 -0.0888
2259 V 2331 S 0 -0.0888
2207 A 2294 F 0 -0.0889
2298 K 2326 R 0 -0.0889
2222 W 2264 T 0 -0.0889
2258 K 2342 V 0 -0.0890
2211 A 2259 V 0 -0.0890
2200 E 2306 Q 0 -0.0890
2193 C 2294 F 0 -0.0890
2229 L 2274 M 0 -0.0891
2240 P 2317 D 0 -0.0891
2275 Y 2315 S 0 -0.0891
2249 L 2270 L 0 -0.0891
2214 Y 2342 V 0 -0.0892
2197 L 2234 R 0 -0.0892
2222 W 2252 D 0 -0.0892
2202 K 2227 A 0 -0.0893
2290 W 2330 Q 0 -0.0893
2212 S 2313 V 0 -0.0893
2254 Q 2341 E 0 -0.0893
2252 D 2316 L 0 -0.0894
2204 I 2334 H 0 -0.0895
2210 T 2303 Q 0 -0.0896
2195 M 2334 H 0 -0.0896
2230 H 2283 S 0 -0.0896
2295 Q 2329 P 0 -0.0896
2247 E 2288 H 0 -0.0897
2198 G 2309 F 0 -0.0897
2252 D 2340 M 0 -0.0898
2231 L 2262 V 0 -0.0898
2269 S 2325 L 0 -0.0898
2239 R 2333 V 0 -0.0899
2236 N 2297 G 0 -0.0899
2196 P 2328 H 0 -0.0899
2269 S 2328 H 0 -0.0900
2240 P 2254 Q 0 -0.0900
2267 V 2289 Q 0 -0.0900
2259 V 2309 F 0 -0.0901
2279 F 2289 Q 0 -0.0901
2227 A 2322 T 0 -0.0901
2231 L 2300 K 0 -0.0901
2195 M 2257 M 0 -0.0902
2294 F 2342 V 0 -0.0902
2239 R 2338 L 0 -0.0902
2258 K 2312 V 0 -0.0903
2261 G 2340 M 0 -0.0903
2235 S 2320 L 0 -0.0903
2251 V 2317 D 0 -0.0903
2288 H 2344 G 0 -0.0904
2202 K 2336 I 0 -0.0905
2240 P 2312 V 0 -0.0905
2236 N 2325 L 0 -0.0905
2206 D 2323 R 0 -0.0906
2278 E 2314 N 0 -0.0906
2215 F 2341 E 0 -0.0906
2261 G 2270 L 0 -0.0906
2206 D 2269 S 0 -0.0907
2230 H 2316 L 0 -0.0907
2213 S 2334 H 0 -0.0907
2198 G 2243 N 0 -0.0908
2250 Q 2301 V 0 -0.0910
2229 L 2256 T 0 -0.0910
2209 I 2278 E 0 -0.0911
2228 R 2320 L 0 -0.0911
2242 V 2284 S 0 -0.0911
2234 R 2305 N 0 -0.0911
2233 G 2258 K 0 -0.0912
2204 I 2292 L 0 -0.0912
2222 W 2340 M 0 -0.0913
2196 P 2278 E 0 -0.0913
2199 M 2328 H 0 -0.0913
2200 E 2341 E 0 -0.0913
2198 G 2242 V 0 -0.0913
2241 Q 2341 E 0 -0.0914
2208 Q 2290 W 0 -0.0914
2301 V 2345 C 0 -0.0915
2276 V 2291 T 0 -0.0915
2204 I 2333 V 0 -0.0916
2278 E 2304 G 0 -0.0917
2222 W 2307 D 0 -0.0917
2211 A 2294 F 0 -0.0917
2239 R 2315 S 0 -0.0917
2201 S 2343 L 0 -0.0917
2212 S 2253 F 0 -0.0918
2233 G 2332 W 0 -0.0918
2237 A 2293 F 0 -0.0918
2233 G 2322 T 0 -0.0919
2232 Q 2275 Y 0 -0.0919
2244 N 2340 M 0 -0.0919
2223 S 2299 V 0 -0.0919
2287 G 2301 V 0 -0.0919
2203 A 2327 I 0 -0.0919
2209 I 2311 P 0 -0.0920
2203 A 2301 V 0 -0.0921
2229 L 2287 G 0 -0.0921
2232 Q 2265 Q 0 -0.0921
2296 N 2305 N 0 -0.0921
2202 K 2317 D 0 -0.0922
2199 M 2309 F 0 -0.0923
2259 V 2338 L 0 -0.0924
2193 C 2315 S 0 -0.0924
2209 I 2273 S 0 -0.0925
2236 N 2301 V 0 -0.0925
2198 G 2314 N 0 -0.0925
2192 S 2265 Q 0 -0.0925
2192 S 2250 Q 0 -0.0925
2227 A 2317 D 0 -0.0925
2295 Q 2342 V 0 -0.0926
2198 G 2235 S 0 -0.0926
2209 I 2240 P 0 -0.0927
2278 E 2307 D 0 -0.0927
2247 E 2327 I 0 -0.0927
2209 I 2282 S 0 -0.0927
2231 L 2243 N 0 -0.0928
2235 S 2340 M 0 -0.0928
2214 Y 2265 Q 0 -0.0928
2222 W 2345 C 0 -0.0928
2209 I 2295 Q 0 -0.0928
2212 S 2299 V 0 -0.0929
2227 A 2330 Q 0 -0.0929
2215 F 2287 G 0 -0.0930
2221 T 2345 C 0 -0.0930
2325 L 2337 A 0 -0.0930
2232 Q 2343 L 0 -0.0931
2241 Q 2344 G 0 -0.0932
2214 Y 2307 D 0 -0.0933
2256 T 2307 D 0 -0.0933
2233 G 2318 P 0 -0.0933
2275 Y 2327 I 0 -0.0933
2263 T 2298 K 0 -0.0933
2196 P 2342 V 0 -0.0934
2293 F 2340 M 0 -0.0935
2226 K 2250 Q 0 -0.0935
2194 S 2335 Q 0 -0.0935
2308 S 2322 T 0 -0.0937
2225 S 2264 T 0 -0.0937
2258 K 2326 R 0 -0.0937
2200 E 2308 S 0 -0.0937
2212 S 2331 S 0 -0.0938
2193 C 2269 S 0 -0.0938
2234 R 2318 P 0 -0.0938
2204 I 2300 K 0 -0.0939
2238 W 2303 Q 0 -0.0939
2247 E 2340 M 0 -0.0939
2226 K 2293 F 0 -0.0940
2199 M 2259 V 0 -0.0940
2194 S 2340 M 0 -0.0940
2221 T 2252 D 0 -0.0940
2248 W 2306 Q 0 -0.0940
2283 S 2331 S 0 -0.0941
2216 T 2247 E 0 -0.0942
2258 K 2302 F 0 -0.0942
2225 S 2303 Q 0 -0.0943
2210 T 2333 V 0 -0.0943
2237 A 2298 K 0 -0.0943
2233 G 2285 Q 0 -0.0944
2195 M 2339 R 0 -0.0944
2239 R 2323 R 0 -0.0944
2279 F 2321 L 0 -0.0944
2192 S 2280 L 0 -0.0944
2197 L 2324 Y 0 -0.0945
2198 G 2267 V 0 -0.0945
2226 K 2338 L 0 -0.0946
2213 S 2319 P 0 -0.0946
2239 R 2327 I 0 -0.0947
2203 A 2324 Y 0 -0.0947
2232 Q 2295 Q 0 -0.0949
2194 S 2341 E 0 -0.0949
2243 N 2305 N 0 -0.0949
2233 G 2283 S 0 -0.0949
2194 S 2327 I 0 -0.0950
2210 T 2331 S 0 -0.0950
2211 A 2271 L 0 -0.0950
2214 Y 2326 R 0 -0.0950
2241 Q 2287 G 0 -0.0950
2199 M 2273 S 0 -0.0950
2230 H 2336 I 0 -0.0951
2227 A 2335 Q 0 -0.0951
2237 A 2311 P 0 -0.0951
2274 M 2313 V 0 -0.0952
2238 W 2299 V 0 -0.0953
2202 K 2262 V 0 -0.0953
2257 M 2311 P 0 -0.0954
2297 G 2319 P 0 -0.0955
2225 S 2332 W 0 -0.0955
2224 P 2314 N 0 -0.0955
2202 K 2340 M 0 -0.0955
2217 N 2344 G 0 -0.0955
2207 A 2237 A 0 -0.0955
2200 E 2328 H 0 -0.0956
2264 T 2285 Q 0 -0.0956
2209 I 2322 T 0 -0.0956
2249 L 2288 H 0 -0.0957
2210 T 2329 P 0 -0.0957
2245 P 2314 N 0 -0.0957
2213 S 2273 S 0 -0.0958
2193 C 2321 L 0 -0.0958
2196 P 2298 K 0 -0.0959
2245 P 2322 T 0 -0.0960
2260 T 2309 F 0 -0.0960
2217 N 2266 G 0 -0.0960
2253 F 2273 S 0 -0.0960
2277 K 2323 R 0 -0.0961
2203 A 2305 N 0 -0.0961
2193 C 2328 H 0 -0.0961
2205 S 2340 M 0 -0.0962
2251 V 2298 K 0 -0.0962
2271 L 2301 V 0 -0.0964
2255 K 2339 R 0 -0.0964
2208 Q 2334 H 0 -0.0964
2203 A 2238 W 0 -0.0965
2203 A 2325 L 0 -0.0965
2241 Q 2316 L 0 -0.0965
2239 R 2336 I 0 -0.0965
2197 L 2337 A 0 -0.0966
2214 Y 2263 T 0 -0.0966
2239 R 2311 P 0 -0.0967
2193 C 2242 V 0 -0.0967
2195 M 2300 K 0 -0.0967
2258 K 2323 R 0 -0.0968
2214 Y 2343 L 0 -0.0968
2242 V 2309 F 0 -0.0969
2246 K 2325 L 0 -0.0969
2253 F 2330 Q 0 -0.0969
2267 V 2316 L 0 -0.0970
2205 S 2267 V 0 -0.0970
2211 A 2245 P 0 -0.0970
2293 F 2336 I 0 -0.0971
2199 M 2289 Q 0 -0.0971
2299 V 2318 P 0 -0.0972
2205 S 2252 D 0 -0.0972
2198 G 2246 K 0 -0.0973
2205 S 2301 V 0 -0.0973
2209 I 2303 Q 0 -0.0973
2207 A 2238 W 0 -0.0974
2212 S 2292 L 0 -0.0975
2210 T 2237 A 0 -0.0975
2193 C 2268 K 0 -0.0975
2230 H 2287 G 0 -0.0975
2255 K 2337 A 0 -0.0976
2205 S 2310 T 0 -0.0976
2262 V 2335 Q 0 -0.0977
2247 E 2297 G 0 -0.0977
2247 E 2323 R 0 -0.0977
2200 E 2311 P 0 -0.0977
2214 Y 2340 M 0 -0.0978
2211 A 2293 F 0 -0.0978
2310 T 2345 C 0 -0.0978
2244 N 2314 N 0 -0.0978
2215 F 2302 F 0 -0.0978
2268 K 2306 Q 0 -0.0979
2197 L 2295 Q 0 -0.0979
2238 W 2313 V 0 -0.0980
2263 T 2329 P 0 -0.0980
2204 I 2297 G 0 -0.0981
2200 E 2279 F 0 -0.0981
2270 L 2329 P 0 -0.0981
2234 R 2311 P 0 -0.0982
2251 V 2316 L 0 -0.0982
2196 P 2228 R 0 -0.0982
2286 D 2316 L 0 -0.0982
2200 E 2241 Q 0 -0.0983
2281 I 2342 V 0 -0.0983
2249 L 2291 T 0 -0.0984
2234 R 2301 V 0 -0.0984
2285 Q 2310 T 0 -0.0985
2193 C 2334 H 0 -0.0987
2201 S 2316 L 0 -0.0987
2216 T 2256 T 0 -0.0988
2213 S 2295 Q 0 -0.0988
2225 S 2279 F 0 -0.0989
2203 A 2339 R 0 -0.0990
2297 G 2338 L 0 -0.0991
2275 Y 2343 L 0 -0.0991
2264 T 2317 D 0 -0.0991
2231 L 2322 T 0 -0.0992
2288 H 2339 R 0 -0.0992
2207 A 2274 M 0 -0.0993
2295 Q 2310 T 0 -0.0993
2242 V 2343 L 0 -0.0993
2208 Q 2288 H 0 -0.0994
2251 V 2274 M 0 -0.0995
2232 Q 2296 N 0 -0.0995
2269 S 2302 F 0 -0.0995
2201 S 2253 F 0 -0.0996
2210 T 2268 K 0 -0.0997
2247 E 2262 V 0 -0.0997
2279 F 2335 Q 0 -0.0998
2199 M 2280 L 0 -0.0998
2210 T 2315 S 0 -0.0998
2272 T 2344 G 0 -0.0998
2223 S 2339 R 0 -0.0998
2231 L 2343 L 0 -0.0999
2217 N 2292 L 0 -0.0999
2196 P 2303 Q 0 -0.1001
2262 V 2330 Q 0 -0.1001
2197 L 2256 T 0 -0.1002
2195 M 2329 P 0 -0.1002
2230 H 2250 Q 0 -0.1004
2277 K 2285 Q 0 -0.1005
2209 I 2255 K 0 -0.1005
2221 T 2238 W 0 -0.1006
2200 E 2298 K 0 -0.1007
2201 S 2289 Q 0 -0.1007
2223 S 2273 S 0 -0.1007
2211 A 2274 M 0 -0.1007
2229 L 2321 L 0 -0.1007
2208 Q 2307 D 0 -0.1008
2262 V 2306 Q 0 -0.1008
2216 T 2252 D 0 -0.1008
2222 W 2325 L 0 -0.1008
2255 K 2342 V 0 -0.1010
2239 R 2280 L 0 -0.1011
2231 L 2333 V 0 -0.1012
2217 N 2341 E 0 -0.1012
2256 T 2337 A 0 -0.1012
2201 S 2259 V 0 -0.1013
2241 Q 2279 F 0 -0.1013
2201 S 2234 R 0 -0.1014
2260 T 2337 A 0 -0.1014
2215 F 2279 F 0 -0.1016
2255 K 2290 W 0 -0.1016
2214 Y 2299 V 0 -0.1017
2244 N 2318 P 0 -0.1018
2247 E 2286 D 0 -0.1018
2254 Q 2330 Q 0 -0.1020
2198 G 2333 V 0 -0.1021
2209 I 2314 N 0 -0.1021
2231 L 2305 N 0 -0.1021
2221 T 2290 W 0 -0.1021
2203 A 2281 I 0 -0.1023
2286 D 2304 G 0 -0.1023
2280 L 2287 G 0 -0.1023
2215 F 2265 Q 0 -0.1023
2244 N 2342 V 0 -0.1023
2211 A 2265 Q 0 -0.1023
2215 F 2259 V 0 -0.1024
2198 G 2244 N 0 -0.1024
2237 A 2340 M 0 -0.1025
2249 L 2312 V 0 -0.1025
2193 C 2330 Q 0 -0.1027
2197 L 2248 W 0 -0.1028
2211 A 2256 T 0 -0.1028
2253 F 2313 V 0 -0.1028
2230 H 2252 D 0 -0.1029
2200 E 2262 V 0 -0.1029
2293 F 2323 R 0 -0.1029
2287 G 2322 T 0 -0.1029
2216 T 2260 T 0 -0.1029
2232 Q 2290 W 0 -0.1029
2196 P 2253 F 0 -0.1031
2257 M 2297 G 0 -0.1031
2236 N 2306 Q 0 -0.1031
2209 I 2271 L 0 -0.1031
2226 K 2343 L 0 -0.1032
2230 H 2294 F 0 -0.1032
2241 Q 2328 H 0 -0.1033
2297 G 2341 E 0 -0.1033
2194 S 2344 G 0 -0.1034
2214 Y 2287 G 0 -0.1034
2194 S 2229 L 0 -0.1035
2293 F 2303 Q 0 -0.1036
2217 N 2299 V 0 -0.1037
2229 L 2306 Q 0 -0.1038
2227 A 2334 H 0 -0.1039
2214 Y 2294 F 0 -0.1040
2198 G 2308 S 0 -0.1040
2278 E 2290 W 0 -0.1041
2228 R 2335 Q 0 -0.1042
2226 K 2257 M 0 -0.1042
2279 F 2309 F 0 -0.1042
2289 Q 2316 L 0 -0.1042
2239 R 2270 L 0 -0.1043
2224 P 2274 M 0 -0.1043
2254 Q 2279 F 0 -0.1043
2232 Q 2282 S 0 -0.1044
2226 K 2302 F 0 -0.1044
2291 T 2339 R 0 -0.1045
2225 S 2331 S 0 -0.1045
2243 N 2341 E 0 -0.1046
2239 R 2304 G 0 -0.1046
2192 S 2344 G 0 -0.1046
2233 G 2337 A 0 -0.1047
2290 W 2314 N 0 -0.1047
2247 E 2342 V 0 -0.1048
2259 V 2306 Q 0 -0.1048
2257 M 2334 H 0 -0.1048
2215 F 2295 Q 0 -0.1049
2232 Q 2277 K 0 -0.1049
2277 K 2342 V 0 -0.1051
2209 I 2285 Q 0 -0.1051
2221 T 2297 G 0 -0.1052
2196 P 2314 N 0 -0.1052
2261 G 2300 K 0 -0.1053
2227 A 2283 S 0 -0.1053
2198 G 2256 T 0 -0.1053
2195 M 2267 V 0 -0.1053
2282 S 2310 T 0 -0.1055
2214 Y 2344 G 0 -0.1055
2244 N 2301 V 0 -0.1055
2217 N 2302 F 0 -0.1056
2196 P 2344 G 0 -0.1056
2223 S 2300 K 0 -0.1056
2261 G 2328 H 0 -0.1056
2240 P 2318 P 0 -0.1057
2193 C 2309 F 0 -0.1059
2289 Q 2341 E 0 -0.1059
2234 R 2344 G 0 -0.1059
2210 T 2272 T 0 -0.1061
2271 L 2324 Y 0 -0.1061
2235 S 2249 L 0 -0.1061
2273 S 2343 L 0 -0.1062
2215 F 2310 T 0 -0.1063
2212 S 2300 K 0 -0.1063
2230 H 2344 G 0 -0.1063
2259 V 2311 P 0 -0.1064
2236 N 2318 P 0 -0.1064
2216 T 2267 V 0 -0.1064
2192 S 2247 E 0 -0.1064
2240 P 2325 L 0 -0.1065
2242 V 2325 L 0 -0.1066
2234 R 2338 L 0 -0.1066
2231 L 2323 R 0 -0.1066
2256 T 2326 R 0 -0.1066
2234 R 2250 Q 0 -0.1066
2224 P 2319 P 0 -0.1066
2216 T 2307 D 0 -0.1067
2284 S 2311 P 0 -0.1067
2252 D 2330 Q 0 -0.1067
2244 N 2345 C 0 -0.1071
2213 S 2263 T 0 -0.1071
2197 L 2340 M 0 -0.1071
2194 S 2336 I 0 -0.1071
2240 P 2299 V 0 -0.1072
2213 S 2338 L 0 -0.1073
2232 Q 2335 Q 0 -0.1075
2296 N 2339 R 0 -0.1076
2248 W 2297 G 0 -0.1076
2240 P 2297 G 0 -0.1076
2198 G 2296 N 0 -0.1076
2272 T 2342 V 0 -0.1077
2277 K 2326 R 0 -0.1077
2211 A 2299 V 0 -0.1077
2214 Y 2248 W 0 -0.1079
2230 H 2320 L 0 -0.1080
2197 L 2333 V 0 -0.1081
2204 I 2330 Q 0 -0.1081
2227 A 2320 L 0 -0.1082
2204 I 2261 G 0 -0.1082
2217 N 2247 E 0 -0.1082
2221 T 2341 E 0 -0.1082
2250 Q 2315 S 0 -0.1082
2223 S 2279 F 0 -0.1082
2289 Q 2345 C 0 -0.1083
2231 L 2336 I 0 -0.1085
2221 T 2302 F 0 -0.1085
2207 A 2264 T 0 -0.1087
2221 T 2323 R 0 -0.1088
2277 K 2317 D 0 -0.1088
2208 Q 2308 S 0 -0.1088
2269 S 2327 I 0 -0.1088
2198 G 2294 F 0 -0.1088
2229 L 2313 V 0 -0.1090
2205 S 2289 Q 0 -0.1090
2228 R 2321 L 0 -0.1090
2207 A 2343 L 0 -0.1090
2248 W 2333 V 0 -0.1091
2209 I 2269 S 0 -0.1091
2226 K 2341 E 0 -0.1091
2213 S 2331 S 0 -0.1091
2234 R 2343 L 0 -0.1091
2279 F 2298 K 0 -0.1091
2205 S 2258 K 0 -0.1092
2208 Q 2267 V 0 -0.1093
2280 L 2345 C 0 -0.1093
2211 A 2335 Q 0 -0.1095
2298 K 2341 E 0 -0.1095
2226 K 2331 S 0 -0.1095
2256 T 2312 V 0 -0.1096
2257 M 2295 Q 0 -0.1097
2222 W 2253 F 0 -0.1099
2278 E 2327 I 0 -0.1099
2276 V 2308 S 0 -0.1100
2235 S 2262 V 0 -0.1100
2193 C 2288 H 0 -0.1100
2224 P 2330 Q 0 -0.1101
2221 T 2251 V 0 -0.1101
2222 W 2342 V 0 -0.1101
2204 I 2285 Q 0 -0.1102
2206 D 2272 T 0 -0.1102
2197 L 2280 L 0 -0.1102
2234 R 2327 I 0 -0.1104
2222 W 2256 T 0 -0.1104
2223 S 2308 S 0 -0.1105
2237 A 2343 L 0 -0.1106
2192 S 2300 K 0 -0.1106
2203 A 2247 E 0 -0.1107
2204 I 2320 L 0 -0.1109
2299 V 2337 A 0 -0.1111
2250 Q 2299 V 0 -0.1112
2259 V 2330 Q 0 -0.1112
2221 T 2344 G 0 -0.1112
2209 I 2241 Q 0 -0.1112
2223 S 2291 T 0 -0.1114
2248 W 2321 L 0 -0.1114
2232 Q 2281 I 0 -0.1114
2203 A 2326 R 0 -0.1115
2245 P 2344 G 0 -0.1115
2221 T 2265 Q 0 -0.1115
2290 W 2313 V 0 -0.1116
2295 Q 2337 A 0 -0.1118
2193 C 2272 T 0 -0.1119
2244 N 2268 K 0 -0.1121
2210 T 2260 T 0 -0.1121
2255 K 2301 V 0 -0.1121
2240 P 2322 T 0 -0.1122
2227 A 2309 F 0 -0.1122
2226 K 2344 G 0 -0.1123
2275 Y 2317 D 0 -0.1124
2198 G 2272 T 0 -0.1126
2214 Y 2328 H 0 -0.1127
2285 Q 2304 G 0 -0.1128
2223 S 2319 P 0 -0.1130
2223 S 2343 L 0 -0.1130
2296 N 2332 W 0 -0.1131
2247 E 2279 F 0 -0.1131
2203 A 2329 P 0 -0.1132
2199 M 2334 H 0 -0.1132
2195 M 2252 D 0 -0.1133
2211 A 2258 K 0 -0.1135
2205 S 2311 P 0 -0.1136
2247 E 2291 T 0 -0.1136
2238 W 2315 S 0 -0.1139
2196 P 2300 K 0 -0.1140
2242 V 2340 M 0 -0.1140
2211 A 2288 H 0 -0.1141
2243 N 2320 L 0 -0.1142
2216 T 2253 F 0 -0.1144
2205 S 2321 L 0 -0.1144
2222 W 2265 Q 0 -0.1144
2227 A 2267 V 0 -0.1144
2261 G 2337 A 0 -0.1145
2205 S 2336 I 0 -0.1146
2255 K 2336 I 0 -0.1146
2293 F 2335 Q 0 -0.1146
2226 K 2342 V 0 -0.1147
2216 T 2340 M 0 -0.1148
2225 S 2340 M 0 -0.1148
2207 A 2295 Q 0 -0.1148
2252 D 2328 H 0 -0.1150
2240 P 2342 V 0 -0.1150
2248 W 2273 S 0 -0.1150
2250 Q 2332 W 0 -0.1152
2224 P 2285 Q 0 -0.1152
2288 H 2305 N 0 -0.1152
2221 T 2338 L 0 -0.1153
2256 T 2327 I 0 -0.1155
2231 L 2328 H 0 -0.1156
2246 K 2338 L 0 -0.1157
2274 M 2345 C 0 -0.1157
2227 A 2303 Q 0 -0.1158
2213 S 2317 D 0 -0.1159
2209 I 2296 N 0 -0.1161
2242 V 2324 Y 0 -0.1162
2274 M 2343 L 0 -0.1162
2199 M 2236 N 0 -0.1164
2293 F 2307 D 0 -0.1166
2243 N 2283 S 0 -0.1168
2232 Q 2292 L 0 -0.1171
2205 S 2265 Q 0 -0.1172
2207 A 2341 E 0 -0.1173
2298 K 2336 I 0 -0.1174
2250 Q 2289 Q 0 -0.1174
2195 M 2248 W 0 -0.1175
2247 E 2314 N 0 -0.1176
2215 F 2324 Y 0 -0.1177
2242 V 2274 M 0 -0.1178
2228 R 2272 T 0 -0.1178
2225 S 2311 P 0 -0.1178
2249 L 2315 S 0 -0.1179
2204 I 2235 S 0 -0.1179
2281 I 2306 Q 0 -0.1180
2217 N 2337 A 0 -0.1181
2290 W 2334 H 0 -0.1181
2199 M 2287 G 0 -0.1184
2227 A 2315 S 0 -0.1187
2205 S 2295 Q 0 -0.1187
2198 G 2299 V 0 -0.1188
2254 Q 2329 P 0 -0.1188
2201 S 2255 K 0 -0.1188
2244 N 2326 R 0 -0.1190
2197 L 2332 W 0 -0.1192
2202 K 2251 V 0 -0.1193
2212 S 2321 L 0 -0.1194
2208 Q 2331 S 0 -0.1194
2198 G 2315 S 0 -0.1196
2244 N 2310 T 0 -0.1197
2257 M 2303 Q 0 -0.1197
2223 S 2275 Y 0 -0.1198
2239 R 2324 Y 0 -0.1199
2193 C 2291 T 0 -0.1200
2204 I 2308 S 0 -0.1201
2217 N 2261 G 0 -0.1202
2246 K 2279 F 0 -0.1202
2209 I 2337 A 0 -0.1203
2205 S 2304 G 0 -0.1203
2195 M 2338 L 0 -0.1203
2194 S 2265 Q 0 -0.1206
2288 H 2338 L 0 -0.1207
2237 A 2330 Q 0 -0.1207
2289 Q 2326 R 0 -0.1208
2251 V 2318 P 0 -0.1209
2235 S 2264 T 0 -0.1210
2225 S 2344 G 0 -0.1211
2199 M 2237 A 0 -0.1212
2244 N 2313 V 0 -0.1213
2216 T 2264 T 0 -0.1214
2204 I 2269 S 0 -0.1214
2206 D 2336 I 0 -0.1219
2236 N 2291 T 0 -0.1220
2249 L 2310 T 0 -0.1221
2253 F 2306 Q 0 -0.1222
2195 M 2265 Q 0 -0.1223
2230 H 2296 N 0 -0.1224
2291 T 2345 C 0 -0.1226
2217 N 2305 N 0 -0.1226
2223 S 2344 G 0 -0.1228
2195 M 2326 R 0 -0.1229
2201 S 2321 L 0 -0.1229
2231 L 2329 P 0 -0.1229
2297 G 2323 R 0 -0.1230
2208 Q 2338 L 0 -0.1230
2284 S 2334 H 0 -0.1232
2222 W 2297 G 0 -0.1236
2223 S 2280 L 0 -0.1238
2216 T 2297 G 0 -0.1238
2225 S 2262 V 0 -0.1239
2199 M 2332 W 0 -0.1239
2263 T 2336 I 0 -0.1239
2279 F 2294 F 0 -0.1240
2200 E 2337 A 0 -0.1244
2222 W 2313 V 0 -0.1245
2233 G 2328 H 0 -0.1245
2273 S 2316 L 0 -0.1246
2243 N 2322 T 0 -0.1247
2299 V 2343 L 0 -0.1247
2193 C 2306 Q 0 -0.1250
2297 G 2337 A 0 -0.1251
2248 W 2296 N 0 -0.1251
2253 F 2335 Q 0 -0.1252
2272 T 2338 L 0 -0.1254
2231 L 2345 C 0 -0.1259
2268 K 2327 I 0 -0.1260
2278 E 2337 A 0 -0.1261
2232 Q 2264 T 0 -0.1261
2215 F 2345 C 0 -0.1262
2232 Q 2336 I 0 -0.1262
2216 T 2295 Q 0 -0.1264
2288 H 2337 A 0 -0.1264
2242 V 2304 G 0 -0.1271
2245 P 2308 S 0 -0.1274
2296 N 2344 G 0 -0.1274
2277 K 2327 I 0 -0.1276
2270 L 2305 N 0 -0.1279
2200 E 2268 K 0 -0.1284
2205 S 2285 Q 0 -0.1287
2199 M 2311 P 0 -0.1287
2226 K 2327 I 0 -0.1296
2195 M 2341 E 0 -0.1300
2263 T 2328 H 0 -0.1303
2237 A 2325 L 0 -0.1304
2216 T 2324 Y 0 -0.1306
2237 A 2278 E 0 -0.1306
2207 A 2332 W 0 -0.1306
2237 A 2342 V 0 -0.1306
2224 P 2318 P 0 -0.1307
2240 P 2320 L 0 -0.1309
2223 S 2327 I 0 -0.1310
2208 Q 2286 D 0 -0.1313
2224 P 2267 V 0 -0.1316
2255 K 2338 L 0 -0.1319
2209 I 2307 D 0 -0.1325
2216 T 2281 I 0 -0.1326
2298 K 2339 R 0 -0.1329
2223 S 2265 Q 0 -0.1329
2195 M 2336 I 0 -0.1332
2246 K 2274 M 0 -0.1334
2197 L 2314 N 0 -0.1342
2236 N 2330 Q 0 -0.1342
2259 V 2289 Q 0 -0.1342
2205 S 2328 H 0 -0.1343
2195 M 2228 R 0 -0.1344
2224 P 2299 V 0 -0.1347
2201 S 2224 P 0 -0.1348
2241 Q 2293 F 0 -0.1349
2201 S 2320 L 0 -0.1353
2275 Y 2324 Y 0 -0.1354
2239 R 2298 K 0 -0.1357
2241 Q 2322 T 0 -0.1363
2247 E 2315 S 0 -0.1363
2203 A 2265 Q 0 -0.1366
2290 W 2306 Q 0 -0.1368
2209 I 2334 H 0 -0.1368
2235 S 2327 I 0 -0.1370
2225 S 2345 C 0 -0.1371
2199 M 2283 S 0 -0.1372
2197 L 2298 K 0 -0.1373
2245 P 2340 M 0 -0.1374
2193 C 2273 S 0 -0.1374
2207 A 2275 Y 0 -0.1375
2239 R 2261 G 0 -0.1378
2204 I 2247 E 0 -0.1378
2204 I 2296 N 0 -0.1380
2198 G 2268 K 0 -0.1381
2213 S 2314 N 0 -0.1384
2240 P 2300 K 0 -0.1385
2226 K 2322 T 0 -0.1387
2229 L 2273 S 0 -0.1388
2204 I 2272 T 0 -0.1396
2203 A 2345 C 0 -0.1400
2272 T 2314 N 0 -0.1402
2247 E 2313 V 0 -0.1411
2233 G 2336 I 0 -0.1419
2237 A 2317 D 0 -0.1419
2262 V 2308 S 0 -0.1425
2239 R 2325 L 0 -0.1430
2254 Q 2345 C 0 -0.1431
2292 L 2327 I 0 -0.1434
2197 L 2254 Q 0 -0.1443
2209 I 2274 M 0 -0.1446
2223 S 2316 L 0 -0.1452
2194 S 2228 R 0 -0.1456
2236 N 2331 S 0 -0.1459
2227 A 2259 V 0 -0.1462
2235 S 2345 C 0 -0.1468
2225 S 2338 L 0 -0.1470
2244 N 2335 Q 0 -0.1471
2233 G 2274 M 0 -0.1481
2221 T 2314 N 0 -0.1483
2215 F 2327 I 0 -0.1488
2222 W 2279 F 0 -0.1496
2227 A 2280 L 0 -0.1497
2241 Q 2327 I 0 -0.1508
2292 L 2345 C 0 -0.1515
2230 H 2328 H 0 -0.1515
2245 P 2325 L 0 -0.1515
2223 S 2284 S 0 -0.1516
2211 A 2315 S 0 -0.1520
2279 F 2288 H 0 -0.1520
2240 P 2289 Q 0 -0.1529
2233 G 2292 L 0 -0.1535
2199 M 2272 T 0 -0.1538
2221 T 2342 V 0 -0.1539
2243 N 2342 V 0 -0.1544
2204 I 2306 Q 0 -0.1559
2246 K 2345 C 0 -0.1566
2203 A 2341 E 0 -0.1568
2289 Q 2337 A 0 -0.1568
2204 I 2313 V 0 -0.1571
2226 K 2340 M 0 -0.1608
2295 Q 2320 L 0 -0.1619
2199 M 2291 T 0 -0.1621
2251 V 2313 V 0 -0.1680
2259 V 2318 P 0 -0.1683
2259 V 2337 A 0 -0.1724
2209 I 2306 Q 0 -0.1727
2288 H 2340 M 0 -0.1800
