# Supplementary material for: Population-specific design of de-immunized protein biotherapeutics
Source: PLoS Comput Biol. 2018 Mar 2;14(3):e1005983. doi: 10.1371/journal.pcbi.1005983 (PMC5851651; doi:10.1371/journal.pcbi.1005983)
Supplement: S1 Material — (GZ) [file pcbi.1005983.s001.gz › supplementary_S1/FA8_HUMAN_hmmer_plm_n5_m50_f70_t0.1_g_r2188-2345_e20.a2m]

>FA8_HUMAN/2188-2345
cdlnSCSMPLGMESKAISDAQITASSYFTNmfaTWSPSKARLHLQGRSNAWRPQVNNPKEWLQVDFQKTMKVTGVTTQGV
KSLLTSMYVKEFLISSSQDGHQWTLFFQNGKVKVFQGNQDSFTPVVNSLDPPLLTRYLRIHPQSWVHQIALRMEVLGC
>up|C3Z8P2|C3Z8P2_BRAFL/12403-12559
..vdVCQEPLGMEGGQIRPDQITSSSQLDD...QHRPQEGTLNNKPGSGVWSPAVDDKNPYLQVDLGTPTHVTGFITQGH
PT--QPEWVTTYYITYSNDGVNFVPYTDFGNPVIFNGNTDNTTPVTNLLDRPITAQYFQIHPQDFNNQISLQFEPLGC
>up|C3Z8P2|C3Z8P2_BRAFL/6636-6795
....PCQEPLGMESGEIKPEQITASSVYPDpiiSHGPEQAILNNVDGIGAWSPSPDDVNPYLQVDLGELVQVTGFITQGR
PQYTPEQYVTEYTVYYSTDGVNFIPYTDTNTPVVFNANTDTTTPVTNLISRPILAQYVQIHPQSYNEYPSMQLEILGC
>up|C3Z8P2|C3Z8P2_BRAFL/13242-13398
..ttVCQEPLGMEGGQIRPDQITSSTQLDD...QHKPDQGTLNNKPGSGVWSPAVDDKNPYLQVDLGTPTHVTGFITQGH
PT--QPEWVTTYYITYSNDGVNFVTYTDLGNPVLFTANTDNTTPVTNLLDRPITAQYIQIHPQDFNNQISLQFEPLGC
>up|C3Z8P2|C3Z8P2_BRAFL/12631-12787
..ttVCQEPLGMEGGQIRPDQITSSSQLDD...QHSPDQGTLNNKPGSGVWSPAVDDKNPYLQVDLGTPTHVTGFITQGH
PT--QPEWVTTYYITYSNDGVNFVPYTDFGNTVLFTANTDGTTPVTNLLDRPITAQYIQIHPQDFNNQISLQFEPLGC
>up|C3Z8P2|C3Z8P2_BRAFL/12209-12361
....--QEPLGMEGGQIRPDQITSSSQLDD...QHRPQEGTLNNRPGSGVWSPAVDDTTPFLQVDLGEPTHVTGFITQGH
PT--QPEWVTTYYITYSNDGVNFVPYTDFGNPVIFNGNTDNTTPVTNLLDRPITAQYFQIHPQDFNNQISLQFEPLGC
>up|C3Z8P2|C3Z8P2_BRAFL/6421-6572
.nneVCTEPLGMEGGQIKPDQITASSQLDD...QHKPEDGVLNN---PSAWKPDDTDVNPYIQIDLLEPTHVTGFITQGK
PE--TNEFVTTYTVYFSNDGVNFLPYTDFNRPVTFTANSDSTTPVTNLLDRPVTAQYFQIHPTTFNEDIAMQVEVLGC
>up|C3Z8P2|C3Z8P2_BRAFL/4193-4344
.nnePCREPMGLENGLVKPDQITASSHLDD...QHKPEDGVLNN--PTGSWRPVTNDQTQYLQVDLGELVHVTGFITQGE
PE--TTDFVTTYYVTFSTDGVNFVPYTDDGKVVTFPANSDSTTPVTNLLDRPITAQYIQIHPVTWNDNIALQAEILGC
>up|C3Z8P2|C3Z8P2_BRAFL/5579-5729
..neVCTEPLGMEGGQIKPDQITASSQLDD...QHKPEDGVLNN---PSAWKPDDTDVNPYIQIDLQEPTHVTGFITQGK
PE--TNEFVTTYTVYFSTDGVNFEPYTDFNRPVTFTGNSDSTTPVTNLLDRPITAQYFQIHPTTFNEDIAMQVEVLGC
>up|C3Z8P2|C3Z8P2_BRAFL/5786-5945
....PCQEPLGMESGEIKPEQITASSVYPDpieSHGPEQAILNNMDGTGAWSPSPDDVNPYLQVDLGELVQVTGFITQGR
PQYTPEQYVTEYTVYYSTDGINFIPYTDTNTPVVFNANTDTTTPVTNLISRPILAQYVQIHPQSYNEYPSMQLEILGC
>up|C3Z8P2|C3Z8P2_BRAFL/11828-11984
..veVCQEPLGMEGGQIRPDQITSSTQLDD...QHSPDQGTLNNKPGSGVWSPAVDDKNPYLQVDLGTPTHVTGFITQGH
PT--QPEWVTTYYITYSNDGVNFVPYTDFGNPVLFTANTDNTTPVTNLLDRPIAAQYIQIHPQDFNNQISLQFEPLGC
>up|C3Z8P2|C3Z8P2_BRAFL/8443-8593
..neVCTEPMGMENGLIKPDQITASSQQDD...QHKPEDGVLNN---PSAWKPDDTDVNPYIQIDLLEPTHVTGFITQGK
PE--TNEFVTTYTVYFSNDGVNFLPYTDFNRPVTFTANSDSTTPVTNLLDRPITAQYFQIHPTTFSEDIAMQVEILGC
>up|C3Z8P2|C3Z8P2_BRAFL/12818-12975
...gPCQDPMGLENGLISSNMISVSSQLLP...TSGADSGRLNTPESAGGWVPAVNDQSQWIEINLGQPTQITGLITQGR
DSVTADQWVTSYKIMYSVNGQTWQYYNSAGTPQIFPANSDENTPNRQLFDNPIYAEYIRIQPVTWHEWPSMRVEILGC
>up|C3Z8P2|C3Z8P2_BRAFL/6056-6207
.nnePCREPMGLENGLVKPDQITASSHLDD...QHKPEDGVLNN--PTGSWRPVTNDQTQYLQVDLGELVHVTGFITQGE
PE--TTDFVTTYYVTFSTDGVNFVPYTDDGKVVTFAANSDSSTPVTNLLDRPITAQYIQIHPVTWNDNIALQAEILGC
>up|C3Z8P2|C3Z8P2_BRAFL/12009-12165
..vdVCQEPLGMEGGQIRPDQITSSSQLDD...QHRPQEGTLNNKPGSGVWSPAVDDTTPFLQVDLGEPTHVTGFITQGH
PT--QPEWVTTYYITYSNDGVNFVPYTDFGNPVIFNGNTDNTTPVTNLLDRPITAQYFQIHPQDFNNQISLQFEPLGC
>up|C3Z8P2|C3Z8P2_BRAFL/5117-5268
.nnePCREPMGLENGLVKPDQITASSHLDD...QHKPEDGVLNN--PTGSWRPVTNDQTQYLQVDLGELVHVTGFITQGE
PE--TTNFVTTYYVTFSTDGVNFVPYTDDGKVVTFPANSDSTTPVTNLLDRPITAQYIQIHPVTWNDNIALQAEILGC
>up|C3Z8P2|C3Z8P2_BRAFL/4847-5006
....PCQEPLGMESGEIKPEQITASSVYPDpivSHGPEQAILNNVDGTGAWSPSPDDVNPYLQVDLGELVQVTGFITQGR
PEHTPEQYVTEYTVYYSTDGINFIPYTDTNTPVVFNANTDTTTPVTNLISRPILAQYVQIHPQSYNEYPSMQLEILGC
>up|C3Z8P2|C3Z8P2_BRAFL/4655-4805
..neVCTEPLGMEGGQIKPDQITASSQQDD...QHKPEDGVLNN---PSAWKPDDTDVNPYIQIDLQEPTHVTGFITQGK
PE--TNEFVTTYTVYFSTDGVNFEPYTDFDKPVIFTANSDSTTPVTNLLDNPITTQYIQLRPTSWNEDIAMQVEVLGC
>up|C3Z8P2|C3Z8P2_BRAFL/1894-2049
....HCDQPMNVANGAIRDNMITSSSERP-...DRPADDGRLDH--PTSSWVPAIQDANQWIEVNLGEKVELTGIITQGQ
EVEPMPAWVTSYVVLYSTDGVNFFAVPDYGNPQQFQGNYDSDSHVQHIFNAPIEAQYIRIQPLTWEQHISFRFELLGC
>up|C3YKW0|C3YKW0_BRAFL/620-764
....-----------------MTSSTELSEktsVTRAKFLCVETATEAGAWCAATNDDKQFLLIDLESAQLVTGIVTQGR
NSSPTQQWVTSYKISYGLENGDETEYKKNGETLIFKGNVDTDTPVSHAFKATFTARYIKIHVLTWHEHIAMRADVI--
>up|C3YKW0|C3YKW0_BRAFL/1708-1858
....-----------SVTMVSVTTSTELDVrytVTQAKFGVVETKDEAGAWCAATNDDKQFLLIDLEQEKLVTGIVTQGR
NSSPTSHWVTSYTLSYGLGNGDENEYKDKGELKVFKGNKDTDTPVTHNFAEPFNARYVKIHPVTWNDHICMRADMI--
>up|C3YKW0|C3YKW0_BRAFL/1523-1673
....-----------SVTMVSVTTSTELDVrytVTQAKFGVVETKDEAGAWCAATNDDKQFLLIDLEQEKLVTGIVTQGR
NSSPTSHWVTSYTLSYGLENGDENEYKDKGELKIFKGNKDTDTPVTHNFAEPFNARYVKIHPVTWNDHICMRADMI--
>up|C3YKW0|C3YKW0_BRAFL/2054-2204
....-----------SVTMVSVTTSTELDVrytVTQAKFGIVETKDEAGAWCAATNDDKQFLLIDLEQEKLVTGIVTQGR
NSSPTSHWVTSYTLSYGLENGDENEYKDKGELKIFKGNKDTDTPVTHNFAEPFIARYVKIHPVTWNDHICMRADMI--
>up|C3YKW0|C3YKW0_BRAFL/1893-2043
....-----------SVTMVSVTTSTELDVrytVTQAKFGVVETKDEAGAWCAATNDDKQFLLIDLEQEKLVTGIVTQGR
NSSPTSHWVTSYTLSYGLENGDENEYKDKGELKIFKGNKDTDTPVTHNFAEPFNARYVKIHPVTWNDHICMRADMI--
>up|C3YKW0|C3YKW0_BRAFL/2242-2389
....--------------TVSVTTSTELDVrytVTQAKFGVVETKDEAGAWCAATNDDKQFLLIDLEQEKLVTGIVTQGR
NSSPTSHWVTSYTLSYGLENGDENEYKDKGELKVFKGNKDTDTPVTHNFAEPFNARYVKIHPVTWNDHICMRADMI--
>up|C3YKW0|C3YKW0_BRAFL/3724-3870
....---------------VSVTTSTELDVrytVTQAKFGVVETKDEAGAWCAATNDDKQFLLIDLEQEKLVTGIVTQGR
NSSPTSHWVTSYTLSYGVENGDENEYKDKGELLVFPGNKDTDTPVTNDLLKSFKARYVKIHPVTWNDHICMRADLV--
>up|C3YKW0|C3YKW0_BRAFL/1328-1478
....-----------SVTVVSVTTSTELDMrytVTQAKFGVVETKDEAGAWCAATNDDKQFLLIDLEQEKLVTGIVTQGR
NSSPTSHWVTSYTLSYGLENGDENEYKDKGELKIFKGNKDTDTPVTHNFAEPFNARYVKIHPVTWNDHICMRADMI--
>up|C3YKW0|C3YKW0_BRAFL/3325-3475
....-----------SVTMVSVTTSTELDVrytVTQAKFGVVETKDEAGAWCAATNDDKQFLLIDLEQEKLVTGIVTQGR
NSSPTSHWVTSYTLSYGLENGDENQYNDDGQLLVFDGNKDRDTPVTHNLADPFKARYVKIHPVTWNDHICMRADMI--
>up|C3YKW0|C3YKW0_BRAFL/3160-3314
....------VMASSSIT-VSVTTSTELDVrytVTQAKFGVMETKDEAGAWCAATNDDKQFLLIDLEQEKLVTGIVTQGR
NSSPTSHWVTSYTLSYGLENGDENEYKDKGELKIFKGNKDTDTPVTHNFAEPFNARFVKIHPVTWNDHICMRADMI--
>up|C3YKW0|C3YKW0_BRAFL/2428-2574
....---------------VSVTTSTELDVrytVTQAKFGVVETKDEAGAWCAATNDDKQFLLIDLEQEKLVTGIVTQGR
NSSPTSHWVTSYTLSYGLENGDENEYKDKGELKIFKGNKDTDTPVTHNFAEPFNARYIKIHPVTWNDHICMRADMI--
>up|C3YKW0|C3YKW0_BRAFL/2979-3129
....-----------SVTMVSVTTSTELDVrytVTQAKFGVVETKDEAGAWCAATNDDKQFLLIDLEQEKLVTGIVTQGR
NSSPTSHWVTSYTLSYGLENGDENEYKDKGELKIFKGNKDTDTPVTHNFAEPFNARYVKIHPVTWNDHICMRADMI--
>up|C3YKW0|C3YKW0_BRAFL/1167-1317
....-----------SVTMVSVTTSTELDVrytVTQAKFGVVETKDEAGAWCAATNDDKQFLLIDLEQEKLVTGIVTQGR
NSSPTSHWVTSYTLSYGLENGDENEYKDKGELKIFKGNKDTDTPVTHNFAESFNARYVKIHPVTWNDHICMRADMI--
>up|C3YKW0|C3YKW0_BRAFL/987-1132
....----------------VVTTSTELDVrytVTQAKFGVVETKDEAGAWCAATNDDKQFLLIDLEQEKLVTGIVTQGR
NSSPTSHWVTSYTLSYGLENGDENQYKDKGELKIFKGNKDTDTPVTHNFAEPFNARYVKIHPVTWNDHICMRADMI--
>up|C3YKW0|C3YKW0_BRAFL/434-579
....----------------VMTSSTELSEktsVTRAKFSCVETATEAGAWCAATNDDKQFLLIDLESAQLVTGIVTQGR
NSSPTQQWVTSYKISYGLENGDETEYKKNGEALIFKGNADTDTPVSHAFKTTFTARYIKIHVLTWHEHIAMRADVI--
>up|C3YKW0|C3YKW0_BRAFL/2794-2944
....-----------SVTMVSVTTSTELDVrytVTQAKFGVVETKDEAGAWCAATNDDKQFLLIDLEQEKLVTGIVTQGR
NSSPTSHWVTSYTLSYGLENGDENEYKDKGELKVFKGNKDTDTPVTHNFAEPFNARYVKIHPVTWNDHICMRADMI--
>up|C3YKW0|C3YKW0_BRAFL/3531-3685
....------VMASSSIT-VSVTTSTELDVrytVTQAKFGVVETKDEAGAWCAATNDDKQFLLIDLEQEKLVTGIVTQGR
NSSPTSHWVTSYTLSYGLENGDENEYKDKGELQVFNGNTDTDTPVTNSFDQSFKARYVKIHPVTWNDHICMRADMI--
>up|C3YKW0|C3YKW0_BRAFL/807-951
....-----------------MTTSTELSVqtsVTRAKFSCVETATEAGAWCAATNDDKQFLLIDLESAQLVTGIVTQGR
NSSPTQQWVTSYTLSYGLENGDETEYKDKGELLIFKANVDTDTPVSHSFKATFTARYIKIHIVTWHEHIAMRADII--
>up|C3YKW0|C3YKW0_BRAFL/4053-4194
....--------------------SSEMSV...HHAVSHSKLECVEEAGAWVAKTSDEKQFLLIDLGSRKVATEVITKGR
NSNVTSQWVTSYTISYGVETGDETEYKDNGKLVVFEGNVDRDSAVVHSFAETFYARFVKIRPVTWHEHIAMRAEIV--
>up|C3YKW0|C3YKW0_BRAFL/2608-2759
....----------SSVTMVSVTTSTELDVrytVTQAKFGVVETKDEAGAWCAATNDDKQFLLIDLEQEKLVTGIVTQGR
NSSPTSHWVTSYTLSYGLENGDENEYKDKGELKVFKGNKDTDTPVTHNFAEPFNARYVKIHPVTWNDHICMRADMI--
>up|H3IWW5|H3IWW5_STRPU/1655-1805
....----PLGLERYIIPDSSLTASSEYNA...DHGANRGRLNLARLKGSWSARANDANQWIQVDLADIYRITSVATQGR
PE--ASQWVTSYKLACSTDGKTFHTVQDSTYDKVFTGNVDRNTIVTNILPVPQICRYVRLMPVKWFGHISLRMEIYG-
>up|H3IWW5|H3IWW5_STRPU/1253-1403
....----PLGLERYIIPDSSLTASSEYNA...DHGANRGRLNLARLKGSWSARANDANQWIQVDLADIYRITSVATQGR
PE--ASQWVTSYKLACSTDGKTFHTVQDSTYDKVFTGNVDRNTIVTNILPVPQICRYVRLMPVKWFGHISLRMEIYG-
>up|H3IWW5|H3IWW5_STRPU/1052-1202
....----PLGLERYIIPDSSLTASSEYNA...DHGANRGRLNLARLKGGWSARANDANQWIQVDLLDIYRITSVATQGR
QE--SSQWVTSYKLACSTDGTTFYTVQGSSAVTVFTGNVDRNTIVTNILPVPQICRYVRLMPVKWFRHISLRMEIYG-
>up|H3IWW5|H3IWW5_STRPU/247-398
....---GPLGLESYIIPDSSLTASSEYSA...DHGVKRGRLNLVRLKGGWIARSRDANQWIQVDLLDLYRITSVATQGR
QD--YSQWVKSYKLACSTDGKTFHTVQDSTYDKVFTGNVDRNTIVTNTLPVPQICRYVRLMPVKWFDRISLRMEIYG-
>up|H3IWW5|H3IWW5_STRPU/448-599
....---GPLGLERYIIPDSSMTASSEYSA...DHAANRGRLNLARLKGGWSARANDANQWIQVDLADIYRITSVATQGR
QE--SSQWVTSYELACSTDGTTFHTVQDSTYDKVFTGNVDRNTIVTNILPVPQICRYVRLMPVKWFGHISLRMEIYG-
>up|H3IWW5|H3IWW5_STRPU/650-800
....----PLGLESYIIPDSSLTASSEYSA...DHGVKRGRLNLVRLKGGWIARTRDANQWIQVDLLDLYRITSVATQGR
QD--YSEWVKSYKLACSTDGTTFHTVQDSTYDKVFTGNVDRNTILTNILPVPQICRYVRLMPVKWFGRISLRMEIYG-
>up|H3IWW5|H3IWW5_STRPU/155-240
....----PLGLESYFIPDSSLTASSEYGA...DNGAKRGRLNLARLNGGWSAGANNANQWIQVDLLDLYRITSVATQGR
QE--SSQWVTSYKLAC--------------------------------------------------------------
>up|H3IWW5|H3IWW5_STRPU/9-104
....--------------------------...------------------------------VDLLDLYRITSVATQGR
QD--SSQWVKSYKLACSTDGTTFHTVQDSTYDKIFTGNVDRNTIVTNILPVPQICRYVRLMPVKWFGYISLRMEIYG-
>up|H3IWW5|H3IWW5_STRPU/851-1001
....----PLGLESYIIPDSSLTASSEYSA...DHGVKRVRLNLVRLKGGWIARTRDANQWIQVDLLDLYRITSVATQGR
QD--YSQWVKSYKLACSTDGTTFHTVQDSTYDKVFTGNVDRNTIKTNILPVPQICRYVRLMPVKWFDRISLRMEIYG-
>up|H3IWW5|H3IWW5_STRPU/1454-1604
....----PLGLESYIIPDSSLTASSEYSA...DKGVKRGRLNLVRLKGGWIARTRDANQWIQVDLLDLYRITSVATQGR
QD--YSEWVKSYKLACSTDGKTFHTVQDSTYDKVFTGNVDRNTIKTNILPVPQICRYVRLMPIKWFGRISLRMEIYG-
>up|H3J051|H3J051_STRPU/848-999
....----PLGLESYFIPDSSLTASSEISA...DMGANRGRLNLGRLTGAWIARIDDRNPWIQVDLLDLHRVTSVATQGR
QE--SDQWVTSYKLACSTDGKTFYTVQDTNNDRIFIGNDDRNTIVTNTLLVPQICRYVRLMPLTAYGHVCLRMEIYG-
>up|H3J051|H3J051_STRPU/1476-1619
....------------------TASSTYRSesgNFTANKGRLNL--AETAWGAETEDTEQWIQVDLLEPYRIIAVATQGN
GKPGFYEWVKSYKLACRTDDTPFHTVLDNGDDSIFTGNFDKNTIVTNTLSVPQVCRYVRLMPVTWHSYIALRMEIYG-
>up|H3J051|H3J051_STRPU/1248-1399
....----GLGLESYVIPDSSLTASSAYRSesgNFTANKGRLNL--AETAWGAETEDTEQWIQVDLLEPYRIIAVATQGN
GKTGYREWVTSYKLACRTDDTPFHTVLDNGDDSIFTGNFDKNTIVTNTLSVPQVCRYVRLMPVTWHSYIALRMEIYG-
>up|H3J051|H3J051_STRPU/42-193
....----PLGLESYFIPDSSLTASSEYSA...DQGAKRGRLNLGRLKGAWSALIYDRKQWIQVDLADIYRITSVATQGR
QD--ENQWVTSYRLACSTDGTTFYTVQGSAVRKIFTGNADRNTIVTNTLPVSQICRYVRLMPVSWYGHISLRMEIYG-
>up|H3J051|H3J051_STRPU/244-395
....----PLGLESYFIPDSSLTASSEYNA...DHGAKRGRLNLARLRGAWSARPTDAKPWIQVDLADIYRITSVATQGR
QD--ENQWITSYRLACSTDGTTFYTVQGSAVRKIFTGNADRNTIVTNTLPVSQICRYVRLMPVSWYGHISLRMEIYG-
>up|H3J051|H3J051_STRPU/446-596
....----PLGLESYFIPDSSLTASSEYNA...DHGAKRGRLNLARLRGAWSARPTDAKPWIQVDLADIYRITSVATQGR
QD--MNQWVTRYKLSCSTDGTTFYTVQDSTYDEVFTGNVDRNTIVTNTLPVPQICRYVRLMPVSWFGHVSLRMEIYG-
>up|H3J051|H3J051_STRPU/1696-1783
....--------------------------...----------------------------------------TVATQGN
GKTGYREWVTSYKLACRTDDTPFHTVLDNGDDSIFTGNFDKNTIVTNTLSVPQVCRYVRLMPVTWHSYIALRMEIYG-
>up|H3J051|H3J051_STRPU/647-797
....----PLGLESYFIPDSSLTASSEYSA...DQGAKRGRLNLGRLKGAWSALIYDRKQWIQVDLLDLYRVTSVATQGR
QE--SNQWVTGYKLACSIDGTNFYTVQDRNNDRIFIGNDDRNTIVTNTLHVPQICRYVRLMPFTAVGHISLRMEIYG-
>up|A7SV43|A7SV43_NEMVE/177-323
...eDCAAPLGMTDHSIADSSITASSSSGG...STLPSQGRLYNRKFTGAWLAKYNDME---QIDLKTMTKITRVATQGR
PD--SNQWVKSYRLEYSYNDAYYQPYSD---GKSMPGNTNRDDVHVNILEPVIITRYIRVCPMLYQSHIAMRVEMYGC
>up|A7SV43|A7SV43_NEMVE/490-641
....ECMSPMGLRTGQIPDRKITASSEYNS...AYRAGNGRLYFYKRFSTWLAKQNDDKQWLQVDFSNIIKITRVATQGT
PD--SDWWVKTYLLEFSRDGIFWEFYQQGASIAELNGNDDRHTVVLHELVTPIFARYVRTRPKTWKTRISLREELYGC
>up|A7SV43|A7SV43_NEMVE/340-479
....-----------DMKDSQMTASSQHST...SSKPQHARLYTQAGYGAWMASVNDGFQFLQFDLGQVTKVTRVSTQGR
RG--ASQWVTKYSLEYSLDDAIFTPHNDNNKLKVFDGNKNYYDVVSHVITPAIIAHFIRIRPQSWSGHIAMRAEFYGC
>up|A7SV43|A7SV43_NEMVE/649-800
..keNCTTALGLENKNIPDSGLTASSEWNK...YFTAARARLNINKLFGAWSTKTNDGSQWLQVNLGNITMVTRIATQGR
QD--HNQWVESYTLSSNLQGHYFTPYND---HEVLEGNKDRNTIVGHILKPTIFALLLRVHPHSWLGHISMRMELYGC
>up|A7SV43|A7SV43_NEMVE/28-168
....PCKAAMGMETGQIKDQQISASSYHSK...SLNPQNSRLNG---DRSWSAKMNGKDQWIQVDFMQTAKITQVATQGR
AD--ADQWVTSYRLEYSRDFIVWQSYA-----TEFKGNDDRSTVQTNDVDPAIIARFVRIHPTKWRSYLSLRAEFFGC
>up|A7SV43|A7SV43_NEMVE/967-1120
...pKCVKQLGCQCLSIKDSQFSASSEYSV...TLKAGNARLHLDGRGGGWAAKNNDNKQWLQLDFDSYKTVTRIATQGR
QD--ANQWVTSYSVKYSQDGSVFSPYQHNGKDVIFTGNRDRGSVVLHSFDPPITVRMLRLLPLTWHSHISLRLEFYSC
>up|A7SV43|A7SV43_NEMVE/818-957
....------------LPDARITASSEANS...AHRASNGRLHHLARTGAWSAGSNDQYQYLEFQFSHPTKVTRVATQGR
QD--SAQWVKSYTIEYSLDGALFTAFKQNRKTHIFTGNTDQHHIVSHVISPAVIARFIRIHPQTWHSHISLRAEFYGC
>up|C3ZGF6|C3ZGF6_BRAFL/253-402
...sACSDPLGMESGTIPDGSIIASTFLV-...NYEPYLARLNVVAGRGAWRARFTNIGQWLQVDLGEMKRVTGTIIQGR
PT--DDQWVTSYKLEYSTNQITWATYADNGSEMVFPGNVDRNTPVTNLLDNPVDARYVRFVVQSWEWRIAMRVEIVGC
>up|C3ZGF6|C3ZGF6_BRAFL/927-1077
...nICSIPLGMETGAIPDDSITASSSMRA...WYGPYRGRLNGVDAGGSWVSKYNNIRQWLQVDLGEMKRVAGTIIQGQ
PT--DDQWVTSYKLEYSTDRITWTTHADLGSEMVFPGNCDRNTSVTNLLDNPVDARFVRFAIQSWYGAIAMRVEVVGC
>up|C3ZGF6|C3ZGF6_BRAFL/1085-1234
....ACPRLLGMESGAIPDGSITASSYFGP...GAEPYRGRFNGAVGAGAWAAEHDIIGQWLQVDLGEVKNVSGIIIQGQ
LT--NDQWVTSYKLRYSTDRLSWTTYANDGSEMVFPGNVDRNTPVTNLLDNPVDARYVRLVVQSWTRHIAMRVEIVGC
>up|C3ZGF6|C3ZGF6_BRAFL/41-143
....--------------------------...-----------------------DYKFLLKVDFKAMKRVTGTVIQGR
LGPIYQQWVTSYKLQYSTDWVNWTPYTDNGSDVVFPGNTDINTPVTNLLNYSVDARFVRFLPQSWNLHIAMRAEVLGC
>up|A7S2T0|A7S2T0_NEMVE/1214-1370
...hECKEDLGMQTSMISDSSVTASSIRNL...GYKPNFARIGRHYGNGAWCAATDAKGEYLQVDLGVLYRVTGVALQAK
LKDTQEAWVKLFKIVHSSDGITWNEHKEESTAKEFPGPSSKYDTSKVNFTPAVYTRFIRIVALSWETHVCMRIELYGC
>up|A7S2T0|A7S2T0_NEMVE/924-1070
....YCGNSLGLESQHIPDSAIRASSSTDG...---PRFVRLNLYDRHQTF--QTHLPGEFMDIDLGPAKRVSGFAIQGG
IL--AFGFVTKVAVAYSKDGIKYLPYLDGTKEKVFNGAWGRYLAFKRRIYPHVFARYIRIIVKSVFRSASIHVEIYGC
>up|A7S2T0|A7S2T0_NEMVE/199-378
....VCDEPLGMEEFHITREQLLESTGRNLissPNRPDLGRLNY-KHMSGWGTKTNNEKKWLQVDLDSEAYVTAVATQGD
RK-YAYNGIAKYILSFSLNQLDWSDYQEEWETRIFEAERPAFQVTKIYLKHKTRTRYIRFWTEEQIREMVMSVEVFGC
>up|A7S2T0|A7S2T0_NEMVE/33-197
....DCNDDMGLERYELPDKSLSASSIYYA...GHEPWLGRLWDQRGEGAWCALENDGNQYLQLDFGHPVHVRGVATQGK
YRKKEYAWVKTYKLSYAEYIGRWMFYTEGSTHKVFSGNTGFDT-VRHMLSKKVITRYLRFVPSTYQGWTCLRVEVFGC
>up|A7S2T0|A7S2T0_NEMVE/1372-1517
....ACGDALGLEDFRVPDGAFTSSGVASP...YHLPHYGRLGH---QYGYVPINKNFEDYLQVDLGKEKVITGVATSPY
RD--RLFELTEYALEYSQDGRAWTMHKNTTGDVILKGHRHRMETVRNDLDQNITARYVRLRPKAWLYDLNIMMELYGC
>up|A7S2T0|A7S2T0_NEMVE/766-922
...eECMDALGMQEWRIPRSAVSASSRIST...NYMPWMARLDSTEFGGAWCARRNAVGEYLQIDLGLMARVTAIVLQGK
EAALPEAWVEKYVLWYSDDGLMWEEYKEDGTTKEFQGNNDGKAKSTSQMNSKLFTRFLRIYPKSWRNHICMRADIIGC
>ur|UPI0002653DBA|UniRef100_UPI0002653DBA/824-974
....----PLGLESYVIQDSSLTASSEFNA...DHGAKRGRLNLARLRGAWSALANNANQWIQVDLLDPYRIISIATQGR
QD--VSQWVTSYKLACSTDGTTFATVQGPGADRIFNGNVDRDTLVTNTLPVPQVCRYVRLMPVSWFGHISLRMELYG-
>ur|UPI0002653DBA|UniRef100_UPI0002653DBA/180-331
....GLQKALGMKDGQIPDSAITSSTQYDG...NHGPERSRLDTVARTGAWSARTNDVNQWLQVDLNSFYIITGVITQGR
QD--TDQWVTAFKVSSSDDGTNWNIIQADGNDKVFSGNTDRNSKVTNTFDRPIVGRFLRIHPTTWNNHISMRLEILG-
>ur|UPI0002653DBA|UniRef100_UPI0002653DBA/503-651
....---GKLGIEDGRVDTTSLSASSCWDG...DHCVARSRLNQPQLRGAWSALTNDVNQWIQVDLRAAFEVTGVITQGR
NS--HDQWVMSYQISYSIDGKDWTLVKNADGAKIFPGNSDRDSRVENGISPPVTARFIRLHPVTWGNHISLRWELIG-
>ur|UPI0002653DBA|UniRef100_UPI0002653DBA/344-492
....----KLGMEDGQIADSQLSSSTCYDS...NHCVDRARLNQVAKTGAWSAQTNDHSQWIQVDLLSDYKLSGIVIQGR
SD--YDQWVTSFRFQYRPDGSALIDVVDNGAIVTFTGNSDRDSLVINMLPLPVAARYVRILPQTWTNHISMRFELLG-
>ur|UPI0002653DBA|UniRef100_UPI0002653DBA/19-172
...sSAQEQLGMQDGRITDAQITASSCYDQ...NHCTDRARLNQPRKTGAWSARTNTPDQFIQADLRQLHEVSGIMSQGR
NG--YTQWVTSFRVLYSIDGLTWTAVQNMAGSNVFTGNDDRDTVVTNDFSSNIVARFIRIEPLTWTNHISMRFDILG-
>ur|UPI0002653DBA|UniRef100_UPI0002653DBA/661-811
....--SEKLGLEDYRITDGAMTASTQYDS...NHGPRRARLNLPVLKGGWSALTLDHSQWLQVDLSGTYRVAGIITQGR
AD--ANQWVTSYRVAHSLNGIDFNTIQISQQEKVFIGNSDRTTQVTHYFSPPLTARFIRVLPTMWFGHISLRMELLG-
>up|Q70JA0|Q70JA0_PARLI/23-173
....--QAQLGMEDGRLTDVQITASSCFDG...NHCTDRARLNQNGKTGAWSARTNDQDQYIQVDLRQLHEVSGVMTQGR
NG--YSQWVTSFRVLSSLDGLTFTPIPNMAGSDIFNGNSDRDTIVTNDFSANIVSRFIRFEPVTWANHISMRFEVLG-
>up|Q70JA0|Q70JA0_PARLI/180-332
...eGPQKALGMKFGQIPDNAITASTEYDA...NHGAERSRLDTAAKTGAWSARTNNVNQWLQVDLNSFYIITGVITQGR
QD--ANQWVTGFRVESSDDGVTFNPILDSGNQQVFTGNADRNTKVTTEFARPITGRFLRIRPSSWNGHISMRLEILG-
>up|Q70JA0|Q70JA0_PARLI/345-493
....----KLGMEDGRIADSQLSSSTCYDV...NHCVDRARLNQVARTGAWSAQVNDHSQWIEVDLLTDFMFSGVVIQGR
SD--ANQWVTGYSLQYRPDGTTLIDIVDNGAAQIFSGSSDRDSLVISMLPLPVTARYVRIHPETWSGHISMRFELLG-
>up|Q70JA0|Q70JA0_PARLI/504-654
....---GKLGIEDGRVAASSLSASSCYDG...NHCVDRSRLNQPRFTGAWSARTNDLDQWIQVDLRQAFEVTGIITQGR
NGWPHGQWVQSYQMSYSIDGKDWILVKGLAETQIFPGNFDADSLVENAISPPVTARFFRLHPVRWNNHISLRWELIG-
>up|Q70JA0|Q70JA0_PARLI/663-815
....-SSRKLGLEDYRIPDSAITASTQFDA...NHGPQRARLNLGALKGAWSALTLDHSQWLQVDLQGNYRVTGIITQGR
AS--ADQWVTMYKVAYSRNGEDFTTISSPGQDKVFDGNSDRSTQVTNYFAPPFTARFIRVLPDEWHGHISMRIEILG-
>up|Q70JA0|Q70JA0_PARLI/828-978
....----PLGLESTVIPDSSLTASSEWDP...DHGAKRARLNLARLRGAWSARTNNVNQWIQVDLLSPYRIFAVATQGR
QD--LNQWVTSYKIACSNDGATFDTVQGTNADRIFTANTDRNTIVTNSLPVPQVCRFVRLLPATWNSHISLRMELYG-
>ur|UPI000265396F|UniRef100_UPI000265396F/508-658
....---GKIGIEDGRVDTTSISASSCHDN...NHCVARSRLNQPQLMGAWSASTNDVNQWIQVDLRAAFEITGVITQGR
KSSIFRQWVTSYQISYSIDGKDWTLVKNDGGPKIFPGNSDGDSLIENGISPPVAARFIRLHPVTWYSHISLRWELIG-
>ur|UPI000265396F|UniRef100_UPI000265396F/181-336
....GFQKSLGMKDQQIPDSAITASTQYDG...NHGPERSRLDTVAGGGAWSALTNDVNQWLQVDLNSFYILTGVITQGR
QD--ADQWVTAFKVSYSDDGTNWKIIQTDGDKVVFNGNIDNNSKITTAFGRPIVGRFLRIHPTTWNSHISMRLEILG-
>ur|UPI000265396F|UniRef100_UPI000265396F/349-497
....----KLGMEDGHIADSQLSASTCYDT...NSCADRARLNQVAKTGAWTAQTNDNSQWIQVDLLSDFELSGIVIQGR
SD--TDEWVTSFRFQYRPDGAALIDVVDNGANVTFTGNSDGDSLVINMLPLPVAARYVRILPQTWNSYISMRFELLG-
>ur|UPI000265396F|UniRef100_UPI000265396F/831-982
....---VPLGLESNVIPDSSLTASSEFNA...DQGAKRGRLNLARLRGAWSALVNNANQWIQVDLLDPYRIISVATQGR
QD--ESQWITSYKLACSTDGTTFDTVQGPGADRIFTGNVDRNTIVTSTLPVPQVCRYVRLMPVSWSGQISLRMEIYG-
>ur|UPI000265396F|UniRef100_UPI000265396F/19-173
...sSAQEQLGMQDGRITDAQITASSCYEE...NYCPDRARLNQLRKSGAWSARTLNQDQFIQADLRQLHEVSGVMTQGR
NV-QYSQWVTSFRVLYSIDGLTWTAVQNMAGSEVFTGNTDMETVVTNDFSPTVVARFIRIQPLTWRRHISMRFEILG-
>ur|UPI000265396F|UniRef100_UPI000265396F/668-819
....--SEKLGLEDYRIPDGAMTASTQYDS...NTGPRRARLNLPVLKGGWSALTLDQSQWLQVDLRGTYRVTGIITQGR
AD--ANEWVTSYNVAHSLNGINFNIIQIQQKNRAFTGNSDRTTQVTNYFSPPLTTRFIRVLPTMWFGHISLRMELLG-
>up|H3IYY5|H3IYY5_STRPU/1221-1372
....---VPLGLESNVIPDSSLTASSEFNA...DQGAKRGRLNLARLRGAWSALVNNANQWIQVDLLDPYRIISVATQGR
QD--ESQWITSYKLACSTDGTTFDTVQGPGADRIFTGNVDRNTIVTSTLPVPQVCRYVRLMPVSWSGQISLRMEIYG-
>up|H3IYY5|H3IYY5_STRPU/1050-1209
....--SEKLGLEDYRIPDGAMTASTQYDS...NTGPRRARLNLPVLKGGWSALTLDQSQWLQVDLRGTYRVTGIITQGR
AD--ANEWVTSYNVAHSLNGINFNIIQISQQKKYFTGNSDRTTQVTNYFSPPLTTRFIRVLPTMWFGHISLRMELLG-
>up|H3IYY5|H3IYY5_STRPU/566-720
....GFQKSLGMKDQQIPDSAITASTQYDG...NHGPERSRLDTVAGGGAWSALTNDVNQWLQVDLNSFYILTGVITQGR
QD--ADQWVTAFKVSYSDDGTNWKIIQTDGYDKVFNGNIDNNSKITTAFGRPIVGRFLRIHPTTWNSHISMRLEILG-
>up|H3IYY5|H3IYY5_STRPU/19-122
...sSAQEQLGMQDGRITDAQITASSCYEE...NYCPDRARLNQLRKSGAWSARTLNQDQFIQADLRQLHEVSGVMTQGR
NV-QYSQWVTSFRVLYSIDGLTWTAVQN--------------------------------------------------
>up|H3IYY5|H3IYY5_STRPU/733-881
....----KLGMEDGHIADSQLSASTCYDT...NSCADRARLNQVAKTGAWTAQTNDNSQWIQVDLLSDFELSGIVIQGR
SD--TDEWVTSFRFQYRPDGAALIDVVDNGANVTYTGNSDSDSPETNMLPLLVAARYVRILPQTWNNRISLRFELLG-
>up|H3IYY5|H3IYY5_STRPU/892-1042
....---GKIGIEDGRVDTTSISASSCHDN...NHCVARSRLNQPQLMGAWSASTNDVNQWIQVDLRAAFEITGVITQGR
KSSIFRQWVTSYQISYSIDGKDWTLVKNDGGPKIFPGNSDGDSLIENGISPPVAARFIRLHPVTWYSHISLRWELIG-
>up|C3ZG80|C3ZG80_BRAFL/939-1088
....ICSDPLGMEFGAIPDGSITASSSLRA...WYGPYRGRLNIVSGGGAWVAKYNNIRQWLQVDLGEMKNVSGTIIQGQ
PT--NNQWVTSYKLQYSTDRLSWTTYADDGSEMVFPGNVDRNTPVTNLLDNPVDARYVRIVVLSWRLHIAMRVEIVGC
>up|C3ZG80|C3ZG80_BRAFL/207-300
....--------------------------...------------------------------VDLGEMKRVTSTIIQGR
PT--DDQWVTSYKLEYSTDRITWTTYVGNGSEMVFPGNVDRNTPVTNLLDIPVDARYVRFVVQSWQWQIAMRVEIMGC
>up|C3ZG80|C3ZG80_BRAFL/102-205
....ACLNPLGMESGAIPNDSITASSYYDH...DLAPYLGRFNGVAGGAAWAASTNAIGQWLQVDLGGLKRVRVTIIQGR
GI--SNEWVRSYKLQYSTDGNSFRTYTDDGSD----------------------------------------------
>up|C3ZG80|C3ZG80_BRAFL/784-936
....ACHIPVGMESGAIPDSNIAASSSYS-...SSPSYHGRLNGVRGYGAWVAFNKSVGQWLQVDLGQMKHIAGTIIQGR
HRSLNVQFVTSYKLQYSADGSSWTTYAGNGSDEVFPGNCDRNTSVTNLLDNPVDARYVRFLPQSWSGAIAMRVEITGC
>up|C3ZG80|C3ZG80_BRAFL/1095-1169
....--------------------------...-----------------------------------------------
----NNQWVTSYKLQYSTDRLSWTTYADDGSEMVFPGNVDRNTPVTNLLDNPVDARYVRFVVLSWRLHIAMRVEIVGC
>up|O76470|O76470_LYTVA/702-852
....----PLGLESYVIPDSSLTASSEWNA...DHGAKRARLNLARLRGAWSAQTNNANQWIQVDLSGTYRIISVATQGR
QD--VSQWVTGYKLACSTDGTTFDTVQGSGADRIFTANSDRDTIVTNTLPVPQNCRYVRLMPVTWYSHISLRMELYG-
>up|O76470|O76470_LYTVA/61-209
....---IALGMKDSQIPDSAITASSEYDA...NHGAERARLDTVARTGAWSARTNNVDQWLQVDLNSFYMITGVITQGR
QD--TNQWVTTFNVSSSGDGTTWTYILDDGEPKTFDGNVDRNSKVTTEFDRPVIGRFLRIHPTSWNNHISMRLEVLG-
>up|O76470|O76470_LYTVA/382-529
....----KLGIEDGSIESTRLSASSCWDS...DHCVDRSRLNQPQLRGAWSALTNNENQWIQVDLLAAFEVTGVITQGR
NS--GNQWVESYGISYSIDGKDWILVDDDREPKTFVANFDSDSLVENGISPPVTARFFRIHPLTWHNHISLRWELLG-
>up|O76470|O76470_LYTVA/537-689
....DASHILGLEDYRIPDGSITASTEFDS...NHAARRARLNLGALKGGWSASTLDHSQWLQVDLRGTYRVTGVITQGR
SD--ANQWVTEYKVAHSLNGLIFDTIRASTQDKVFDGNSDRSTQVTNYFSPPLITRFIRILPTMWYGHISMRMELLG-
>up|O76470|O76470_LYTVA/221-370
....---MKLGMEDGGIADDQLSASTCYDS...NHCVDRARLNQVAKTGAWSAQVLDHSQWYQVDLEVDYELRGIVLQGR
SD--LNQWVTGYKVQYRPDGSTFTDIEDDGDAITFTGNSDRNTPVTSMFPLPVVTRYVRILPASWHGYISMRFELLG-
>ur|UPI0002654FF1|UniRef100_UPI0002654FF1/2820-2967
....---TELGIVNQDITDSQLSESSCSSA...AQCGSAARLDSSTAADCWIPANSTTSEWLEVNLTDSVTLVGMAIQGR
SS--DDLYVTSYYMYYWKDSSRFKGYKDTKTKMLFQGNVDNTNAVRYDLDGLDDVTFVRFEPQSWNGSICMRVALYG-
>ur|UPI0002654FF1|UniRef100_UPI0002654FF1/3365-3537
..ctDCYEPLGMYDGRIADAQISASNERYN..dTNLAVHSRIENTAE-------GNFTDYWLQIDLLTPISVSMIGVQGG
GT--IERWVNYYNLSLSTDGIEWYDYQEDGETKTFYGNIDKSTIVRSTLDTVQSITSLRIIPVAWEGGPCLRAEVYGC
>ur|UPI0002654FF1|UniRef100_UPI0002654FF1/1612-1743
....--------------QISFNASSSQP-...DMGPSNAGVYNDNNTMGWVPLNSTDGEWLEIDFGQYVALTGMDTRGR
PC--CDGYVTGYYLKYSSDGVNWNYYG-SGATKLIQGNMDSTSVVRHSLDPVEGVRYVRVEPKTWNTAISFRAAFYG-
>ur|UPI0002654FF1|UniRef100_UPI0002654FF1/2550-2695
....---SGLGMELGNITDSSLTESECSAS..nDSCATWARLNDADSSHCWMPPNGTEGVWLQIELQYPVTLKGVATSGR
PS--DDSYVTEYDVMYSTDGEEWYYVMEGNSSKVFRGNYNNTNVVRHDVNVSAEVSYVKFLPTSWNDAVCMRVELYG-
>ur|UPI0002654FF1|UniRef100_UPI0002654FF1/4321-4477
..qqDCVLAFGMADKTIRNDQLEVSSTKMLsslDSFKWDGRLHD--PYGAWVASDKETQQWFQVDFERVMRVRKFATQGH
PR--YDYWTSRYALDYTVDDGSWNAYEEEGEKRIFVGNNDSSTVVYQYLTHFMYARYIRLLPLNWTNEMSLRLEVYGC
>ur|UPI0002654FF1|UniRef100_UPI0002654FF1/3091-3240
....--DYSLEVSDATNSDIRLSASSKLSS...TLAPSNARLGASDTNSAWTPDDDDDKPYLEIMLPDIVNLNRVATEGR
LGSDSKSWVETYYISYKTNDTSWKKYKENGFKKIFQGNFDESTAVYNELDPMVEITHVRFYPQDYNGSIAMRVDLLG-
>ur|UPI0002654FD2|UniRef100_UPI0002654FD2/1871-2003
....--------------QISFNASSSQP-...DMGPSNAGVYNDNNTMGWVPANSSDGEWLEIDFGQYVALTGMDTRGR
PC--CDGYVTGYYLKYSSDGVNWSYYG-SGATKLIQGNMDSTSVVRHSLDPVEGVRYVRVEPKTWNTAISFRAAFYG-
>ur|UPI0002654FD2|UniRef100_UPI0002654FD2/4423-4579
..qqDCVLAFGMADKTIRNDQLEVSSTKMLsslDSFKWDGRLHD--PYGAWVASDKETQQWFQVDFERVMRVRKFATQGH
PR--YDYWTSRYALDYTVDDGSWNSYEEEGEKRVFVGNNDSSTVVYQYLTHFMYARYIRLLPLNWTNEMSLRLEVYGC
>ur|UPI0002654FD2|UniRef100_UPI0002654FD2/2798-2943
....---SGLGMEAGNITDSSLTESECSAS..nDSCATWARLNDADSSHCWMPPNGTEGVWLQIELQYPVTLKGVATSGR
PS--DDSYVTEYDVMYSTDGEEWYYVMEGNSLKVFRGNYNNTNVVRHDVNVSAEVSYVQFLPTSWNDAVCMRVELYG-
>ur|UPI0002654FD2|UniRef100_UPI0002654FD2/25-184
....---PPVGLEDGTIPLSSISMSSYMGGeeiDISKDHVRLNS---PGGWCADENNITEWIQVDFSEPKMIGAVSTQGF
NHPLASIYCSQYYLTYRFTDTYWVIYEESGSTMMFDGNANSNGIVNNTLATPVKATSIRLHPTECQNHPCMRLEFYGC
>ur|UPI0002654FD2|UniRef100_UPI0002654FD2/3068-3215
....---TELGIVNQDITDSQLSESSCSSA...AQCGSAARLDSSTAADCWIPANSTTSEWLEVNLTDSVTLVGMAIQGR
SS--DDLYVTSYYMYYWKDSSRFKGYKDTKTKMLFQGNVDNTNAVRYDLDGLDDITFVRFEPQSWNGSICLRVALYG-
>ur|UPI0002654FD2|UniRef100_UPI0002654FD2/3339-3488
....--DYSLEVSDATNSDIRLSASSKLSS...TLAPSNARLGASDTNSAWTPDDDDDKPYLEIMLPDIVNLNRVATEGR
LGSDSKSWVETYYISYKTNDTSWKKYKENGFKKIFQGNFDESTAVYNELDPMVEITHVRFYPQDYNGSIAMRVDLLG-
>up|C3ZGE9|C3ZGE9_BRAFL/673-825
....ACPQPLGMESGAIPDGSITAPSSLINsvvGLEPYKGRLNG---RAAWTSHHNYIGQWLQVDLGEMKLVMGTIIQGR
LS-HEYQWVTSYKLQYSTDRITWIYADSDGSDMVFPGNSYMSLPVTNLLNNPVDARYVRFVVQSWHNQISMRVEIVGC
>up|C3ZGE9|C3ZGE9_BRAFL/1-145
....-------MESGAIPDSDITASSSHR-...DFAPYQGRLNGVAGHGAWAARANEIGQWLQVDLGEIKRVTGTVIQGR
RTTDYDQFVTSYKLQYRAVWNSWTTYTSDGSDKVFTGNTNALSPVTNLLDNPVNASHVRFVVQSWHTHICMRVEVLVC
>up|A7S5M8|A7S5M8_NEMVE/519-667
....KCAAPLGMKDKSIPDKSITASSEWDA...NHSPDRSRLDTARKTGAWSARHNNRAQWLQIDFGKATQVTGIVTQGR
ND--SNQWVQGYKLEFSQDNIHFESYE---GGKVLKGNSDRDSKVSHILEPAIIARYVRLRPQSWYGHISMRLELYGC
>up|A7S5M8|A7S5M8_NEMVE/203-351
....KCAAPLGMKDKSIPDKSITASSEWDA...NHSPDRSRLDTARKTGAWSARHNNRAQWLQIDFGKATQVTGIVTQGR
ND--SNQWVQGYKLEFSQDNIHFESYE---GGKVLKGNSDRDSKVSHILEPAIIARYVRLRPQSWYGHISMRLELYGC
>up|A7S5M8|A7S5M8_NEMVE/676-821
....-CHHSLGVQSGFIKDSQMSASTIWDI...NHGAENARLNGEKKTGAWSARYNNAEQWLQVDLGELSEVYKVATQGR
QD--LNQWVKSYTLAYSRDGALFQYLP-----KLLSGNKDRDTVEFNSVG-KIHARYLRFYPKTWFGHISMRVEVYGC
>up|A7S5M8|A7S5M8_NEMVE/54-198
....-CHHSLGVQSGFIKDSQMSASTIWDI...NHGAENARLNGEKKTGAWSARYNNAEQWLQVDLGELSEVYKVATQGR
QD--LNQWVKSYTLAYSRDGALFQYLP-----KVLSGNKDRDTVQFYSVG-KIYARYLRFYPKTWFAHISMRVEVYG-
>up|A7S5M8|A7S5M8_NEMVE/360-460
....-CHHSLGVQSGFIKDSQMSASTIWDI...NHGAENARLNGEKKTGAWSARYNNAEQWLQVDLGELSEVYKVATQGR
QD--LNQWVKSYTLAYSRDGALFQYLP---------------------------------------------------
>ur|UPI0002652CCB|UniRef100_UPI0002652CCB/496-646
....----PLGLESYFIPDSSLTASSEYNA...DHGAKRGRLNLARLRGAWSARPTDAKPWIQVDLADIYRITSVATQGR
QD--ENQWITSYRLACSTDGTTFYTVQGPRAVRVFTGNVDRNTIVTNTLPVPQICRYVRLMPVSWFGHVSLRMEIYG-
>ur|UPI0002652CCB|UniRef100_UPI0002652CCB/822-973
....----PLGLESYFIPDSSLTASSEISA...DMGANRGRLNLGRLTGAWIARIDDRNPWIQVDLLDLHRVTSVATQGR
QE--SDQWVTSYKLACSTDGKTFYTVQDTNNDRIFIGNDDRNTIVTNTLLVPQICRYVRLMPLTAYGHVCLRMEIYG-
>ur|UPI0002652CCB|UniRef100_UPI0002652CCB/109-260
....----PLGLESYFIPDSSLTASSEYSA...DQGAKRGRLNLGRLKGAWSALIYDRKQWIQVDLADIYRITSVATQGR
QD--ENQWVTSYRLACSTDGTTFYTVQGSAVRKIFTGNADRNTIVTNTLPVSQICRYVRLMPVSWYGHISLRMEIYG-
>ur|UPI0002652CCB|UniRef100_UPI0002652CCB/273-423
....----PLGLESYFIPDSSLTASSEYNA...DHGAKRGRLNLARLRGAWSARPTDAKPWIQVDLADIYRITSVATQGR
QD--ENQWITSYRLACSTDGTTFYTVQGPRAVRIFTGNADRNTIVTNTLPVSQICRYVRLMPVSWYGHISLRMEIYG-
>ur|UPI0002652CCB|UniRef100_UPI0002652CCB/659-809
....----PLGLESYFIPDSSLTASSEYSA...DQGAKRGRLNLGRLKGAWSALIYDRKQWIQVDLLDLYRVTSVATQGR
QE--SNQWVTGYKLACSIDGTNFYTVQDRNNDRIFIGNDDRNTIVTNTLHVPQICRYVRLMPFTAVGHISLRMEIYG-
>up|C3XV93|C3XV93_BRAFL/430-561
....-----------------FSSSSVLDE...QHGAGYAVIGKDGSAAFWAPATDDADQYLQIDMGRVYQLSSLTIQGA
AG----RWVITYYLRYSADGITWLTYQDAGQDIVCEGNSDDSGTQVLTLQSVIMARYIRVNPLTWGAGIGVRLDL---
>up|C3XV93|C3XV93_BRAFL/2851-2986
....-----------SIPQESFTASSTLDEqhsSYYAVIGKTYEDGSPAFWAPASDDTDQYLQIDMGQPTQLSTVETQGA
AG----RFVTTFLLRYSVDGVTWITYKGDGQDMVFTGNSDDSGTQTIRLSRTILCRYLRFAPLSWPAGIGLRV-----
>up|C3XV93|C3XV93_BRAFL/3019-3158
....----------SALPDSSYTASSNLDD...THTPQYARIGMTMSPGYWAPATDGTDQYLQVDMTEPTTLQGVMVQGA
LT----RYVTKFTLQYSMDGTEFQPVTDTGAAYVFTGNTDGNAPSIQPAPAEFTCRYLRFFPAEWSAGIAFRINVL--
>up|C3XV93|C3XV93_BRAFL/2512-2648
....----------ESIPREAFTASSTLDEqhsSSYAVIGKTYEDGSPAFWAPGTDDTDQYLQIDMGQPTQLSTVETQGA
AG----RFVTTFLLRYSVDGVTWITYKGDGEDMVFTGNSDDSGTQTINLSRTILCRYLRFAPLSWPAGIGLRV-----
>up|C3XV93|C3XV93_BRAFL/3185-3303
....----------NVIPDSSWTASSTLDA...DHGAAHGNLGKSGADHFWAPSTDQAGEYLQIDMTHPITVKGIATMGG
GA----RWLTKFTVKYSEDGETWTDLPG-----EIQGNTDGENQNFQALGEGFMARYLRIVTV---------------
>up|C3XV93|C3XV93_BRAFL/2681-2820
....----------RTLPDSSFTASSNLDD...THTPQYARIGMTMSPGYWAPATDGTDQYLQVDMTEPTTLQGVMVQGA
LT----RYVTKFTLQYSMDGTEFQPVTDTGAAYVFTGNTDGNAPSIQPAPAEFTCRYLRFFPAEWSPGIAFRINVL--
>up|C3XV93|C3XV93_BRAFL/247-378
....-----------------FSASSSLDE...QHGAGYGQTNDDGSAAYWAPATDDADQYLQIDLGGIFQIYSVSIQGA
AG----RWVQTYHLQYSDDGATWTTYQDAGQDIVCEGNSDDSGIQVTTLRTIISARYFRFRPVTWGGGIALRLDI---
>up|A7T087|A7T087_NEMVE/502-649
...kQCQQALGIENKGIRDEQMTTSSKQDD...SHGASAGRLYA---GSSWCSATSSSSEYLQVDLGRVAKVTGIATQGS
PT--EDKWVMTYALSHSNNGEDWVEYKAQNILKVCPGNSDGSRVAVNWLQYPFMSRHVRVTPQTWRNAICLRVDFYGC
>up|A7T087|A7T087_NEMVE/192-340
..krNCDIPVGVADGTIPDANLTASSTSNS...SALVSTARLNY-AAGPSWCAGSDDISPFFEVDLGTIHVICAVATQGS
AD--SEDWIQSFRLAGAQDGLTWKKYTEDGKVKLFGGNSDSTTLVTNTLAISTNMRFVRFIPTRYNRFKALRIELFG-
>up|A7T087|A7T087_NEMVE/348-494
....SCDIPVGVADGTIPDANLTASSTSNS...SALVSTARLNY-AAGPSWCAGSDDFSPFFEVDLGTIHVICAVATQGS
AD--SEDWIQSYRLAGAQDGLTWKKYTEDGKVKTFLANTDQDSVVTNVLQSPVAVKMLRIYPVEYSGYKCMRLEVYG-
>up|A7T087|A7T087_NEMVE/48-189
...qDCTQPLGMENQGILSTAMTSSSEIDG...SHSASAGRLYG---GSSWCSATSSSSEYLQVDLGRVVRVTGIATQGS
PD--EDKWASQYRLSYSNDSNTWTTVTS-----DFAGNVDGNGVRVNWLSPQIRSRFIKVHVQSWNTAVCMRLEIHGC
>up|A7T087|A7T087_NEMVE/655-795
....--KHPVGLANLEVPDSNITASSVLNI...TTPPSQGRLNS--LGGSWCANTTDTAPYLQVDLGTRHVICAVSTQGS
PS--ADQWVQSYEVHGSLDGVTWVPYKE----RIFNGNTDKTTVVKRTFSMVTAARYVRVNPMTFQGYKQMRVELYGC
>ur|UPI0001CBB9B4|UniRef100_UPI0001CBB9B4/1411-1527
....--------------------------...---TEYASIDG--ESETWCMDDAVNSDYFEIDLSVDSTINMMASRGT
AP--NSGYMKTYYISYSDDGSSWSDYLENGETKLFNGNFDASTVVKNTLSNPFTARYIRFHPQSWEDSLCMSVEVFG-
>ur|UPI0001CBB9B4|UniRef100_UPI0001CBB9B4/2518-2669
..qqTCMAPVGLESPVLSDTLLSVSSTKLThtlDTFKWYSRLNN--EFGAWSPSYNDEDQWIMVNLTTTMRITKLAMQGH
PV--RDSWVETLKLMYSFDGTTMSVYSINNVEQLLSANSDSTAITYVYLESFLAGNFIKLVPQTWHNDIAMRFELYGC
>ur|UPI0001CBB9B4|UniRef100_UPI0001CBB9B4/1068-1202
....------------QPDSAFSANRGES-...--TAKKGRLNHITDSSAWYTGSSSNTDWLKISLPRVAIVRMIAVQAR
PS-NPNQYVKTFYLSYSSDDDSWINYEENGERKLFGGNIDGSSVVMHSLEPIANVAYLKFNPHAWKNRIALRVEIYG-
>ur|UPI0001CBB9B4|UniRef100_UPI0001CBB9B4/126-285
....---YSLGIEDPAVPDSRISMSSYFKNnivGISKYNIKLNS---VGSWCVSEDVEDEYIQVDFGEQVYVTQILSQGN
GNPLDDYHVTKYTFYYSNETGDGIAYTDGGSIQVFNGNNDKDTVVMNTLAGAVYTRYIRIYLLEFSNFPCMRLGVYGC
>ur|UPI0001CBB9B4|UniRef100_UPI0001CBB9B4/1593-1745
....GCFDPLGVEYKTIADEQITASSNYAA..gQYEAYYGRISSDIYQTAWWAADDDDDPWLQVELVAYAHITMIATRGD
VT--SGHYVKQYYLSYGNNTTNFDLYLDGLETKLFGGNLDSSTTVRHTLDPVLRVRVVRFHPVYYMGHIAMAVELYGC
>up|C3XT01|C3XT01_BRAFL/367-511
....-CRDPLGMESGLIPDGSITASSNND-...GSEPFRARLNG---GGFWSPTIADRERWLQVDLSTITRVTGIIIQGN
PT--GGTWVTLFRLQYSTDGTTWTTYVDDGLQKTFQGSADRNTPITNILETPIDTRYVRILAVHPRNWYAMRIELLGC
>up|C3XT01|C3XT01_BRAFL/887-1040
...tVCQVPLGMESGAIPDSSINASSSHHD...SYQPYHARLNGVAGHGAWAPQTSVIGQWLQVDLGVLKRVTGTVIQGR
HTTYHEQFVTSYKLQYSADGSSWTTYANDGSDKVFAGNTDIHTPVTNLLDNPVDARYVRFVVQSWNTYISMRVDVLGC
>ur|UPI0001CBBE73|UniRef100_UPI0001CBBE73/4433-4572
....-------MEPTVINYNAVPSSSSVDS..iSSDEPLAQLDG---NLSWSPEQDSRAEYIDLFNHVPFKVSDIRIQGG
GK--NGQYVTSFNVEFTQDGNIWFPIIHNGNPVVFDGPSDSKTIKDIPFPVTVIATGLRIKPLDWQSGISLRIQIKGC
>ur|UPI0001CBBE73|UniRef100_UPI0001CBBE73/2576-2735
....-CNQALGMASRGILDTQISASSYEE-...GSEPANGRLFN---QQSWSPKESQAGQWLQIDFESPMKLTKVVTQGS
GN-DRSQVVDKYEMMYSIGGDVWETVKQPQPVKEFDGNFDGDIPVEQDIPDYVPMVSVRIVPVIWKTKIALRVEFFGC
>ur|UPI0001CBBE73|UniRef100_UPI0001CBBE73/1897-2051
...dVCNWRLGMEPGQIPDSDIQASSSAP-...GHPAYAARLNG---DNYWMPEDSSSLNYLQIELLTRSTITSIAMQGD
GV---SSYVPKFVVDFSFDGMTYEPVTNFGVAMEFEGSENPYEPNEFRLEKWFEAKFIRIKPRLFVGAVAIRMEVIGC
>up|A7RP38|A7RP38_NEMVE/288-433
....SCKHTLGVQSGFIKDAQMTASSIWDN...NHGAANARLNRQKITGAWSAKQNDRLQWLQVDLGKLSKVVKVATQGR
QD--LNQWVTTYKLAYSRDGVLFKYFP-----KVLSGNKDRNTVVTHSVG-TIYARYVRFHPQTWHGHISMRVELYGC
>up|A7RP38|A7RP38_NEMVE/596-741
....SCKHTLGVQSGFIKDAQMTASSIWDN...NHGAANARLNRQKRTGAWSAKHNDRLQWLQVDLGKLSKVVKVATQGR
QD--LNQWVTTYKLAYSRDGVLFKYFP-----KVLSGNKDRNTVVTHSVG-TIYARYVRFHPQTWHGHISMRVELYGC
>up|A7RP38|A7RP38_NEMVE/451-585
....--------------KNKVTASSQWDA...NHSPERSRLDTIRKIGAWSARHNNIAQWLQIDLGKATKVTAIVTQGR
SD--LDQWVTQYKLEYSQNRVHFHSYL---SGKVFQGNHDRNSKLSHILKPAIIARYIRVRPQAWHTHISMRVGLYGC
>up|A7RP38|A7RP38_NEMVE/143-277
....--------------KTKVTASSQWDA...NHSPERSRLDTIRKIGAWSARHNNIAQWLQIDLGKATKVTAIVTQGR
SD--LDQWVTQYKLEYSQNRVHFHSYL---SGKVFQGNHDRNSKLSHILKPAIIARYIRVRPQAWHAHISMRVGLYGC
>up|C3YQM6|C3YQM6_BRAFL/572-716
....AVYQPIGVQDATIPDALMSASSQVN-...GSEAYRGRLNG---DGAWQPSEQGTNEFLAVNLQYKRYIFGIQTQGQ
GD----GYVETYRIIYQVDNTGLVGYSEGGSAKIFSGNSDNETIVQQNFTSYIYARYILVNPQTFYGAPRLRIELLG-
>up|C3YQM6|C3YQM6_BRAFL/37-173
....--YQPIGVQDDTIKDDHVTASSQVN-...GSEAYRGRLNG---DGAWQPSGQGTNEFLAVDLMYNRYIFGIQTQGQ
GN----GYVETYRILYQVDNTT-----DVGSAKIFSGNSDNETIVQQNFTSYIYARYIHVNPQTFSGAPRLRIELLG-
>up|C3YQM6|C3YQM6_BRAFL/389-534
...sGVYQPIGVEDNSITIGQMTSSSEVT-...GSEAYRGRLNG---DGAWEPTGQGTNEFLAVDLQHNRYIFGIQTQGQ
GD----GYVETYRIIYQVDNSDLVLYSEGGNAKIFSGNSDNETIVQQNFTSYIYARYILVNPQTWSGAPRLRIELLG-
>up|C3YQM6|C3YQM6_BRAFL/878-1023
...sGVYQPIGVEDNSITIGQMTSSSEVT-...GSEAYRGRLNG---DGAWEPTGQGTNEFLAVDLQHNRYIFGIQTQGQ
GD----GYVETYRIIYQVDNTDLVLYSEGGDAKIFTGNSDNKNIVQQNFTSYIYARHILVNPQTFSGAPRLRIELLG-
>up|C3YQM6|C3YQM6_BRAFL/719-843
....-------------------ASSQVN-...GSEAYRGRLNG---DGAWQPSEQGTNEFLAVNLQYKRYIFGIQTQGQ
GD----GYVETYRIIYQVDNTGLVGYSEGGSAKIFSGNSDNETIVQHNFTSYIYARYILVIPQTFSGAPRLRIELLG-
>up|C3YQM6|C3YQM6_BRAFL/212-354
....-VYQPIGIQDDTISDALMTATSQVS-...GSEAYRGRLNG---DGAWQPS-GQGTEFLAVDLEYKRYIFGIQTQGQ
EN----GYVETYRIIYQVDNTGLVGYSEGGSAKIFSGNSDNETIVQHNFTSYIYARYILVIPQTFSGAPRLRIELLG-
>up|H3I5L6|H3I5L6_STRPU/128-278
....---SPLGLESGAIPDSSLTAFSEYNA...NHGPRRARLNMAKLTGGWSAKTNDLNQWIQVDLLATYSIVRVATQGR
ED--YSQWVTSFKIACSMDSVTFDTVKDSDNDNIFPGNSDRNTVVYNRFPVPMSCRYVRLLPYTWHEHISLRMEFFG-
>up|H3I5L6|H3I5L6_STRPU/448-598
....---SPLGLESGAIPDSSLTAFSEYNA...NHGPRRARLNMAKLTGGWSAKTNDLNQWIQVDLLATYSIVRVATQGR
ED--YSQWVTSFKIACSMDSVTFDTVKDTDNDNIFPGNSDRNTVVYNRFPVPISCRYVRLLPYTWHQHISLRMELFG-
>up|H3I5L6|H3I5L6_STRPU/288-438
....---SPLGLESGAIPDSSLTAFSEYNA...NHGPRRARLNMAKLTGGWSAKTNDLNQWIQVDLLATYSIVRVATQGR
ED--YSQWVTSFKIACSMDSVTFDTVKDTDNDNIFPGNSDRNTVVYNRFPVPMSCRYVRLLPYTWHEHISLRMEFFG-
>up|H3I5L6|H3I5L6_STRPU/8-118
....--------------------------...--------------TGGWSAKINDLNQWIQVDLLATYSIVRVATQGR
ED--YSQWVTSFKIACSMDSVTFDTVKDTDNDNIFPGNSDRNTVVYNRFPVPMSCRYVRLLPYTWHEHISLRMEFFG-
>up|A7RK17|A7RK17_NEMVE/5-112
....--------------------------...---------------GAWCAKHNNRYQWLQVDFGRPTRITKISTQGR
QD--YPQWVTQYYLSYAQDGVFFTEYKINSARKIFRGNYERFHVVYNRLFRPIKARYVRIHPYSWQSYIAMRVELYGC
>up|A7RK17|A7RK17_NEMVE/116-268
...kMCNQPMGMNSGKIRNNRITASSKWDN...NHAPFLARLKHSRFMGAWSAKHNNHYQWLQVDLTRTGRVIRVSTQGR
QD--NDQWVTSYYLLYSQNGVNFRHVMYNSNIKTFQANRDRNTVVAHVINPSIIARFVRFHPRGWRSHISMRIELFGC
>up|A7RK17|A7RK17_NEMVE/271-425
...dKCKTPAGFEDRRVRSGQLRASSSYNY...NHGPDRARINQRNRTGAWVARLRNRHQWLQFDATGMTRFTGIATQGR
YE--ANQWVTSYTLKFGNDGRPINAFQDVSDMQVFRGNYDRYIVVKHAFVRPITARYLRVHPLKWRSWISMRVELYGC
>up|A7RK17|A7RK17_NEMVE/430-581
....RCNKALGMSTGRINSKAVTASSKWDA...NHGPWLARLNLARRMGGWSAKINNRLQWLLVDLGGPRKVTRVATQGR
SD-NNQWWVKKYKLAFSFNGFEFADYKESGSVKVFAANSDRHTVVHHDLIRPVRALYVRVNPRQWYGWISMRVEFFG-
>ur|UPI0002654324|UniRef100_UPI0002654324/578-736
....-----LGLESYVIPDSSLTASSAYTAeegTFSANKGRLNL--AETAWGAETADTEQWIQVDLLEPYRIIAVATQGN
GKPGFYEWVKSYKLACRTDDTPFHTVLDNGDDSIFTGNFDKNTIVTNTLSVPQVCRYVRLMPVTWHRYIALRMEIYG-
>ur|UPI0002654324|UniRef100_UPI0002654324/36-186
....----PLGLESYIIPDSSLTASSEFSA...DYAAKRGRLNLVRLKAPWIARTNDANQWIQVDLADIYRITSVATQGR
QE--SSQWVTSYKLACSTDGTTFYTVQGSSAVTIFTGNADRNTIVTNTLPVPQICLYVRLMPVTWFVHISLRMEIYG-
>ur|UPI0002654324|UniRef100_UPI0002654324/400-550
....-----LGLESYVIPDSSLTASSAYRSesgNFTANKGRLNL--AETAWGAETEDTEQWIQVDLLEPYRIIAVATQGN
GKTGYREWVTSYKLACRTDDTPFHTVLDNGDDSIFTGNFDKNTIVTNTLSVPQVCRYVRLMPVTWHSYIALRMEIYG-
>ur|UPI0002654324|UniRef100_UPI0002654324/236-387
....---GPLGLESYIIPDSSLTASSEYSA...DHGVKRGRLNLVRLKGGWIARSRDANQWIQVDLLDLYRITSVATQGR
QE--SSQWVTSYKLACSTDGMTFHTVQNTNYDEVFIGNVDRNTIVTNTLPVPQSCRYVRLMPVGWFNFISLRMEIYG-
>up|H3J0F2|H3J0F2_STRPU/14-125
....--------------------------...------------GKTGAWSAQTNDHSQWIQVDLLSDYKLSGIVTQGR
SD--YDQWVTSFRFQYRPDGSALIDVVDNGAIVTFTGNSDRDSLVINMLPLPVAARYVRILPQTWTNHISMRFELLG-
>up|H3J0F2|H3J0F2_STRPU/294-444
....--SEKLGLEDYRITDGAMTASTQYDS...NHGPRRARLNLPVLKGGWSALTLDHSQWLQVDLSGTYRVAGIITQGR
AD--ANQWVTSYRVAHSLNGIDFNTIQISQQEKVFIGNSDRTTQVTHYFSPPLTARFIRVLPTMWFGHISLRMELLG-
>up|H3J0F2|H3J0F2_STRPU/136-284
....---GKLGIEDGRVDTTSLSASSCWDG...DHCVARSRLNQPQLRGAWSALTNDVNQWIQVDLRAAFEVTGVITQGR
NS--HDQWVMSYQISYSIDGKDWTLVKNADGAKIFPGNSDRDSRVENGISPPVTARFIRLHPVTWGNHISLRWELIG-
>up|H3J0F2|H3J0F2_STRPU/457-607
....----PLGLESYVIQDSSLTASSEFNA...DHGAKRGRLNLARLRGAWSALANNANQWIQVDLLDPYRIISIATQGR
QD--VSQWVTSYKLACSTDGTTFATVQGPGADRIFNGNVDRDTLVTNTLPVPQVCRYVRLMPVSWFGHISLRMELYG-
>up|H3JN97|H3JN97_STRPU/558-707
....---NKLGMESGRIADTSIAASTCISD..dAYCSESARLNR--EVGGWVPLINDFAQWIQVDLMAVYRVTGVITQGR
SD--APHWVTRFTVWTSREGGKWTPVTESTEIKIFTGNCDQSTHFTNRFSPPILARYILLAPVAWHAHIALRFELLG-
>up|H3JN97|H3JN97_STRPU/105-197
....--------------------------...-------------------------------DLRAVYIVQGVITQGQ
PN--FDQWVTRFTISHSLDGKTWAKVKDTSETKTFVGNHDSRTPIVNFFDRDFKARLVRLEPKSWYGHISMRFEVMG-
>up|H3JN97|H3JN97_STRPU/424-546
....--------------------------...GGTPSNSVTSSGKLPGAWIPRYNDHNQWVGVDLVEKYRVVGVITQGR
ED--ADQWVTSFAVSYSMDNEAWSFIGDDREEKIYRGNHDRSTPIINLFETPLLARSVRVHPKRWTRHIALRLELLG-
>up|H3JN97|H3JN97_STRPU/320-419
....--TRPLGLEDRRIADSQLSASSCWNT...IQCANTARLFN--EYQAWSPKKSDKNPWIQVDLRQSFRLEAVLTQGR
DN--ADNWITAFLVTYSLDGYSWTYSLGDGQP----------------------------------------------
>ur|UPI000265468D|UniRef100_UPI000265468D/374-536
....---NTLGLEDYRIADSELQASSCNND...RHCANHARLNFAGLPGAWIPRYNDHNQWVGVDLVEKYRVVGVITQGR
ED--ADQWVTSFAVSYSMDNEAWSFIGDDREEKIYRGNHDRSTPIINLFETPLLARSVRVHPKRWTRHIALRLELLG-
>ur|UPI000265468D|UniRef100_UPI000265468D/221-365
....--TRPLGLEDRRIADSQLSASSCWNT...IQCANTARLFN--EYQAWSPKKTDKNPWIQVDLRQSFRLEAVLTQGR
DN--ADNWIQTFLVTYSLDGYSWTYSLGDGQPQIFHSNQDRNSLVVNPFMPAFVARFVRIEPLSWHHHISLRFELFG-
>ur|UPI000265468D|UniRef100_UPI000265468D/548-697
....---NKLGMESGRIADTSIAASTCISD..dAYCSESARLNR--EVGGWVPLINDFAQWIQVDLMAVYRVTGVITQGR
SD--APHWVTRFTVWTSREGGKWTPVTESTEIKIFTGNCDQSTHFTNRFSPPILARYILLAPVAWHAHIALRFELLG-
>up|A7SRA5|A7SRA5_NEMVE/316-469
....--SYPLGMEDGSIPDSSITASSHYSA...SHSPYYGRLNNKAHWGAWAAKTNQKGEYLQVDLGRVTWVTHVATQGI
PKEGYMQWVIEYTVEYSLTGEQWQSYQDNGVIKVFTGNSDQTTVVKNEFSPVIRARYVRIVAQAWYSHNTMRAEFYG-
>up|A7SRA5|A7SRA5_NEMVE/546-637
....--------------------------...--------------------------------LGRVTLVTHVATQGR
DD--FPQWVTKYNVNYSLTGDQWQSYEDNGVIKVFPGNSDQTTLVKNEFFPFIKTRYVRILVQAWYYHITMRAEFYGC
>up|A7SRA5|A7SRA5_NEMVE/1-154
....----PLGMEDGSIPDSSITASSQNHA...NYSPYYGRLNNQARWGSWAAKINQKGEYLQVDLGRVTWVTHVATQGR
PKGSSIKWVTEYTVEYSLTGDQWQSYPDNGFFKIFPGNSDQTTVVKNEFSPAIKARYVRIVVQAWYSYITMRAEFYG-
>up|A7SRA5|A7SRA5_NEMVE/170-311
....---------DGSIPDSSITASSHYSA...SFSPYYGRLNNQTHVGALAAKIKSKDEYLQVDLGRVTLVTHVATQGR
DD--FPEWVNMYTVNYSLTGDQWQSYED--ENGVFPGNSDQTTVVKNEFSPVIKARYVRIVVQAWHSYITMRAEFYGC
>up|H3JFG7|H3JFG7_STRPU/159-309
....---MELGVEHRHARLYSMTASSCHDH...RHCADHARLNQASLRGAWMPKRDDRKQWVQVDLSHPYLITGIVTKGM
QG--THKWVSSFLVSHSNNGRDYEPLRDCEEPEDFIANDDDSTQVTNTFHPPFTARYVRIYPVSWVERIALRFELLG-
>up|H3JFG7|H3JFG7_STRPU/492-641
....---NKLGMESGRIADTSIAASTCISD..dAYCSESARLNR--EVGGWVPLINDFAQWIQVDLMAVYRVTGVITQGR
SD--APHWVTRFTVWTSREGGKWTPVTESTEIKIFTGNCDQSTHFTNRFSPPILARYVLLAPVAWHAHIALRFELLG-
>up|H3JFG7|H3JFG7_STRPU/318-480
....---NTLGLEDYRIADSELQASSCNND...RHCANHARLNFAGLPGAWIPRYNDHNQWVGVDLIEKYRVVGVITQGR
ED--ADQWVTSFAVSYSMDNEAWSFIGDDREEKIYRGNHDRSTPIINLFETPLLARSVRVHPKRWTRHIALRLELLG-
>up|H3JFG7|H3JFG7_STRPU/55-147
....--------------------------...-------------------------------DLRAVYIVQGVITQGQ
PN--FDQWVTSFTISHSLDGKIWTKVKDTSETKTFVGNHDSRTPIINFFDRDFKARLVRLEPKSWYGHISMRFEVMG-
>up|A7RGD7|A7RGD7_NEMVE/1915-2059
...lECSNPLGMASGNITYQQLNASSWLDN...AHAPWEGRING---SSAWCARTTKPGEYFQ----APTSISKITIKGT
MLYRKRAFVKAFTVKYAIYKNKWIDYMQNGAVRVFLANWDDKRVLTSSVDPQISAQYLRIYPTRWYFKICAQFEFWGC
>up|A7RGD7|A7RGD7_NEMVE/447-600
...dQCDSPFGMQNNMIDDSQITASSSKP-...SADPSQARLNLDGNAGAWCANVNRRYQYLQIDLGVVRLVKHIALQGR
PK--SNDFVRTFYLRFSNDGLNYNPYGASMSYRTLQGNSNANNVANIMLAEPFNARFIRIFPLTWSNNICIRTELYGC
>up|A7RGD7|A7RGD7_NEMVE/2284-2387
...kGCDDPVGMELGTIEDSWLKASTSLDT...THGPDTGRLNA---PQGWCAANNDKNQYLQIDLNQMYRITMVATQGS
ND--GTGYVTSFTMRSQIAGLRWMVYREKGQIRV--------------------------------------------
>up|A7RGD7|A7RGD7_NEMVE/2170-2282
....--------------------------...--------------GMGWCPQASDKSPWIQVTFTGLRRITRIGTWGV
GTGKQVTYTTSYRLGYSNDGVAWTDYTENGNVRTFRGNTDGTSMLVHQLAEPVLTKYVRVKPLGGATGTCLRFELYGC
>up|A7RGD7|A7RGD7_NEMVE/2424-2538
....--------------------------...---------NI---GMGWCPQASDKSPWIQVTFTGLRRITRIGTWGV
GTGKQVTYTTSYRLGYSNDGVAWTDYTENGNVRVFEGNHDDSTVVRFPLKYQIRCSSVQFNPQTWSQRICMRVELYGC
>up|A7SJQ3|A7SJQ3_NEMVE/299-442
....-CARSSVGVSGTLPDHRFTASSEYDV...RYKAPRGRLGG---YLGWAPKTTGGGEWLQIDLGCVKFVCAVATQGN
SE--PNEYTTGYKLSFSVDNRGWAEYHENGAAKTFTGNTDQNTIVTNTLSNPTRAKLVKFYPTLYQNHPVLRVEVFG-
>up|A7SJQ3|A7SJQ3_NEMVE/147-291
....-ASQAIGVSSNKIPDSSLTASSQYDG...TTPPSKGRLYS--PGGSWCASSSDSAPYLQVDMGSRHVICGVATQGD
AS--ADQWVQTYKLNGSISGSSWLSYRENTLNKVFDGNYDRDSVVQSTLDEGDVMRYVRVSPVTHQGRVCLRTEVY--
>up|A7SJQ3|A7SJQ3_NEMVE/6-143
....---------SVIIPDYRFSATTQYNS..dSYAPFSARLNG---PGAWAPKTNNSNDFLQIDLGSVRLICAIATQGH
PN---NEWTTQYKVSLSLDNIVWQIFQEGGTDKVLSGNTDGNGLRVNWFAQAKETRFVRIYPETWSVGVCVRVELLGC
>up|A7SJQ3|A7SJQ3_NEMVE/445-592
...sACSSPLGFETGGLSDSHMTSSSKVDD...SHGPSAGRLYG---GLSWCSATSSSSQYLQVDLGRVTKITGIATQGS
PT--EDKWVTQYSLKYTLGGSLWLSYKTQNQEKILPANTNKDDPVVNWLSLPFVAWSVRIFPLAWNTAVCMRIELFG-
>up|H3ICK6|H3ICK6_STRPU/73-223
....---SPLGLESGAIPDSSLTAFSEYNA...NHGPRRARLNMAKLTGGWSAKINDLNQWIQVDLLATYSIVRVATQGR
ED--YSQWVTSFKIACSMDSVTFDTVKDTDNDNIFPGNSDRNTVVYNRFPVPMSCRYVRLLPYTWHEHISLRMEFFG-
>up|H3ICK6|H3ICK6_STRPU/393-543
....---SPLGLESGAIPDSSLTAFSEYNA...NHGPRRARLNMAKLTGGWSAKTNDLNQWIQVDLLATYSIVRVATQGR
ED--YSQWVTSFKIACSMDSVTFDTVKDTDNDNIFPGNSDRNTVVYNRFPEPMTCRYVRLLPYTWHQHISLRMELVG-
>up|H3ICK6|H3ICK6_STRPU/233-383
....---SPLGLESGAIPDSSLTAFSEYNA...NHGPRRARLNMAKLTGGWSAKINDLNQWIQVDLLATYSIVRVATQGR
ED--YSQWVTSFKIACSMDSVTFDTVKDTDNDNIFPGNSDRNTVVYNRFPVPMSYRYVRLLPYTWYQHISLRMEFFG-
>up|R7TPR3|R7TPR3_9ANNE/54-202
....----ALVSGDAYVPDSRMTASSVYDE...YTGPERARIDSMRYRGAWSPVANEVGQWIQVQFDDFMTVQTVTTKGR
TE-EADEWVTLYELHSSLDGVTWMPYMEFGTVKVFSGNVDTDTPVENLLTAPIKAKYFRVYPKSWHIYICLRIEFHG-
>up|R7TPR3|R7TPR3_9ANNE/222-366
....---------DHYLSDGRLNASSQLDD...FHGANRSRLHETTMSGGWVPLTMDDQQWIQLDLKLSLEVTSLVSQGH
SI--RDEWVTKYTVSHRLTFDNFQWITDSGEIMEFEANENRDGKVENVLSPGILARVIRIHPIEHHGAVSMRVELFG-
>up|R7TPR3|R7TPR3_9ANNE/380-522
....-----------FVPDERMTASSQYDD...NHGPERARFDTVRLRGGWCPAVNIPGEWIQVEFDATMSVQAIKTRGR
QD--NQQWIESYIIHFSDDGVDWEDYQEYGTTKVFEGNTDHNTTVIQSLHSPVRAKFVRLIIVTFSPNIGMRFEILGC
>up|R7TPR3|R7TPR3_9ANNE/537-680
....---------DHYLPDDHLTASSQLDD...AHGPNRSRLHESGLSGGWVPRHMDNNQWIQVDFGYDISVTGIIIQSQ
DR--KNISVSEFYVSYSDDLVTWTNHQEDNDTTVFHGNTEESPLKIIYFSVGFTARAVRVHPIIVNDSVAMRWEVIG-
>up|A7SX37|A7SX37_NEMVE/2-140
....---------SHVIPDNRFSASSEYTP...NYGARYARLNG---SPGWCRKGSDTSGYLQIDLNSVFVVCAVATQGN
GLVGKNEWVTSYKVGFSMENKAWSTYQEAGVDKVFTGNTDGTTVVKNTLAVPTMARFIRFVPLTCRSDPTMRVEAYG-
>up|A7SX37|A7SX37_NEMVE/144-285
...dVCKSSLGLIDDAIPDSAMSASSGSAS...-----AGRLYG---GSSWCSTSSSVSEYLQVDLGGVRTVLGVATQGS
PG--EEKWVKTYNLQYSGDGTRWLTYDATSKDFSFTGNVNKNLAMINWLSHPIRARYVRIKPLTWNSAICLRADLFG-
>up|A7SX37|A7SX37_NEMVE/437-567
...sACASSLGVERGYILDSQMTSSSNDG-...AYTASAGRLYG---GSSWCSSTSANTEYLQVDLGGVKTVTGVATQGS
RT--QSKWVTRYVIKYSFTGTEWSHVMDGSIPRIFDGNEDHNTGRVNWFKVPIAAQFFRVHP----------------
>up|A7SX37|A7SX37_NEMVE/294-432
....---LALGLGDNRVPSASITASSNNAN...---AVRARLGT--TSGAWCAGSGDVSPYLQVDLGSSHMICAVATQGD
PS--ADQWVQTYRINYSDDGANWTNYRE-NNTTRFNGNYDRNSIVRQVLYQAPAARYVRVVPISETGSXCLRLELYG-
>ur|UPI0000E47A88|UniRef100_UPI0000E47A88/483-632
....---NKLGMESGRIADTSIAASTCISD..dAYCSESARLNR--EVGGWVPLINDFAQWIQVDLMAVYRVTGVITQGR
SD--APHWVTRFTVWTSREGGKWTPVTESTEIKIFTGNCDQSTHFTNRFSPPILARYVLLAPVAWHAHIALRFELLG-
>ur|UPI0000E47A88|UniRef100_UPI0000E47A88/150-300
....---MELGVEHRHARLYSMTASSCHDH...RHCADHARLNQASLRGAWMPKRDDRKQWVQVDLSHPYLITGIVTKGM
QG--THKWVSSFLVSHSNNGRDYEPLRDCEEPEDFIANDDDSTQVTNTFHPPFTARYVRIYPVSWVERIALRFELLG-
>ur|UPI0000E47A88|UniRef100_UPI0000E47A88/309-471
....---NTLGLEDYRIADSELQASSCNND...RHCANHARLNFAGLPGAWIPRYNDHNQWVGVDLIEKYRVVGVITQGR
ED--ADQWVTSFAVSYSMDNEAWSFIGDDREEKIYRGNHDRSTPIINLFETPLLARSVRVHPKRWTRHIALRLELLG-
>up|A7S5M9|A7S5M9_NEMVE/309-460
....KCLKAIGAQSGTLKDSQFFASSELSS...SYRASNARLHLHTRVGAWSPSRSDKNPWLEIDVGRIAKVTGISTQGQ
QD--ANYWVTSYALQYSLDGSSFTTFSVSRNPKIFEGNKDRSTVRSHALAMPILARYVRVRPMTWRGRIAMRVEIFGC
>up|A7S5M9|A7S5M9_NEMVE/157-303
....-CASPLGMKSKAITDSRITASSTLNS...NHSPQRARLDTDSLKGAWSAKTNDMGQWLQIDMGRATKVTRIVTQGR
SD--ANQWVKSYKIQFSQQ-DLFHDYRE---GRTFEGNKDTNTKYGHVLNPPIIARYVRVLPVTWHGHISMRMELFGC
>up|A7S5M9|A7S5M9_NEMVE/1-146
....-------MASGAIKDAQLNASSSWDR...NHGAGRSRLHIVRKRGAWSARYNDRGQYLQVDFSKPIKLTKIDIQGR
ED--ANQWVTEYWVSYSLDGGIYRPLYTKGNVKYFIGNRDRNTVVSSVLEEPIYPRFVRIHPSKWYQHISLRLEFHGC
>up|C3ZVY7|C3ZVY7_BRAFL/748-890
....-VYQPIGVQDDTIPDNLMTASSQVS-...GSEAYRGRLNG---DGAWQPS-GQGTEFLAVDLEYNRYIFGIQTQGQ
GN----GYVETYRILYQVDNTDLILYSAGGTAKIFNGNSDNETIVQQNFTSYIYARYILVNPQTWLGAPRLRIELLG-
>up|C3ZVY7|C3ZVY7_BRAFL/470-612
....-VYQPIGVQDDTITDDLMTASSQVN-...GSEAYRGRLNG---DGAWQPS-GQGTEFLAVDLEYNRYIFGIQTQGQ
GD----GYVETYRILYQVDNTDLVLYSAGGTAKIFNGNSDNETIVQQNFTSYIYARYILVNPQTWSGAPRLRIELLG-
>up|C3ZVY7|C3ZVY7_BRAFL/1196-1343
....---QSLGLSDETISNDQISASSSIE-...GFESFKGRLNN---EGAWQFNASDSNPFLQVDLGSVTTVTTIQTQGY
TD----GFVFSYTLAYQQRQVNFVDYEENGTVRVFEGNNDGNTVVEQNLTTPIVTQTLRIKPTNFSDTPQLRVGLIG-
>up|C3ZVY7|C3ZVY7_BRAFL/211-354
....GVYQPIGVQDVTIPDNLMTASSQVN-...GSEAYRGRLNG---DGAWQPS-RQGTEFLAVDLEYNRYIFGIQTQGQ
GD----GYVETYRILYQVDNTDLILYSAGGTAKIFSGNSDNETIVQQNFTSYIYARYILVNPQTWLGAPRLRIELLG-
>up|C3ZVY7|C3ZVY7_BRAFL/32-173
....--YQPIGVQNNTIPGGLMTASSQVN-...GSEAYRGRLNG---DGAWQPS-GQGTEFLAVDLEYNRYIFGIQTQGQ
GV----GYVETYRILYQVDNTDLVLYSAGGSATIFSGNSDNETIVQQNFPSYIYARYILVNPQDFSGAPRLRIELLG-
>up|A7RK12|A7RK12_NEMVE/206-359
..rkMCNLPMGMEKRGISNARITASSQYNR...YFAANRGRLQAARYLGGWRPRVNNRYQWLQVDFGKPSKIVRIASQGH
RD--YDYWVTRFSVSSSVDLVHFVQYMEFSAIKYFTGNRDRNSVVPNVFNPSIRARYIRVHPYGWRSQIAMRVEFYGC
>up|A7RK12|A7RK12_NEMVE/361-514
..tnRCDMPIGLESGTIADPQFRASSFQNF...YCSAFNARLHGTRRGGAWCARALNRKQWIQVDFGTSARVTRVVTQGR
QN--SNQWVKSYYVTYSSNGINFKIYKENGKRKIFEGNYDRYIPVTNTFKTPLNGRYFRVHPVSWHSRIAMRLEFFGC
>up|A7RK12|A7RK12_NEMVE/47-199
...dPCDTPLGVQDHRIRKSMFSTTSMANH...YYGPWSSKLQDRNYRGGWVPRINNNKQWLQINLGARSRVNRIAIQGR
YD--ANQWTETFKLSYSKDGSKFAFYKVGKYERIFQGNNDRYRVNVLRLIPPVVAQYVRIHPQTWYGHVALRTEIYGC
>up|A7SQN8|A7SQN8_NEMVE/1-107
....--------------------------...-----------------WAASTNGAGDYLEVDLGAVFLLAGIATQGH
PS--ENEFTRSYKLLMSLGGQQWETYKENNTDKIFNGNTDKTTVVKRTFSIVTAARYVRVNPMTFQGYKQMRVELYGC
>up|A7SQN8|A7SQN8_NEMVE/112-257
....-CHKSVGLETKAIPDSFITASSQMNF...TTPPSRGRLNL--VAGAWCASPSDVIPYLQVDLGLRHVICALATQGS
PS--ADHWVRSFQLHFTYDAITWRPYISRDLIITFDGNTNRNEIVRHQLSSAVYARFVRVIPTAYSGHKIVRMELYG-
>up|A7SQN8|A7SQN8_NEMVE/260-407
...qECNEPLGLEDKGVVNEKMTSSSKLNN...SYSASAGRLYG---GSSWCSATSSQAEYLQVDLGRVTRVTGIATQGS
PT--KDKWVTLYSVKHSDDGQFFTEYTAESSKKVFTGNIDGSGVVVNWLMYPMTARYYRIKPEEWNVAICLRFDLYGC
>up|A7SQN8|A7SQN8_NEMVE/436-563
....------------------LSSSQNT-..sMTPPSLGKLHF--PTGSWCAAPSDVTPYLQVDLGSRHVICAVATQGS
PT--ADHWVQTYKIQASLDRSSWRNYSESGNEMNFTGNSDQNMVKKHSFAHMTSVRFIRFYPDTYHTMKQMRVELYG-
>up|A7RK22|A7RK22_NEMVE/215-363
....--QQPLGVEDRKVPNNAITASSEFDP...DHGAKYGRLNNRRARGGWSAKKNARGQWIQVRLRRRTTITAILTQGR
QD--NDQWVKTYTIKYSSNGKNFKPYTVRGRVRVFLANGDRNTVVDRTLRPPILAKYVRVYPRTWHGHISMRIELKG-
>up|A7RK22|A7RK22_NEMVE/373-519
....---QPSGISNGRLPNKYITASSEWDR...FHAAWLARLHRKKYVGAWSSRINNRRQWIQVDLRGYKKIYKIVTQGR
HD--ANQWVTSFKVRYSQNKRHWTWFKTKSRTVVFRGNRDRHSLKVNAFNPPFTARYVRVYPRTWHRHISLRLELY--
>up|A7RK22|A7RK22_NEMVE/55-203
....----ALGVEDGRIPSRAFSASSVWDR...NHGASNARLNAVKRTGAWSSRVLRRGQWLQVDVGSVARITGVATQGR
QD--HNQWVTRYSLAYSKDGIRFKSYRGNGKTLVFRGNSDRNTIVFNRISNPLVARYVRFVAVSWRSHISMRVELYG-
>up|A7SSH2|A7SSH2_NEMVE/50-210
...eDCAAPLGMTDHSIADSSITASSSSGA...STLPSQGRLYNRKFTGAWLAKNNDMEQYFQIDLKKMTKITKVATQGR
PD--SNQWVKSYRLEYSFNDAYYQPYSDKSDDVHLSGNDDRHTVVLHDLVTPIFACYVRTRPKTWKTRISLRQELYGC
>up|A7SSH2|A7SSH2_NEMVE/375-527
...pECVKPLGCQCLSIKDSQFSASSEYSV...TLKAGNARLHLDGRGGGWAAKHNDNKQWLQLDLKSYKTVTRIATQGR
KD--ANQWVTSYRVEYSQDGSVFSSYQHNGKDVIFTGNRDRGSVVLHSFDPPITVRMLRLLPLTWHSHISLRLEFYG-
>up|A7SSH2|A7SSH2_NEMVE/216-365
..heNCTTALGLENKNIPDSGLTASSEWNK...DYTAARARLNIKKLSGAWSTKTNDGSQWLQVNLGSVTMVTRIATQGR
QD--HNQWVTSYTLSTTKISCIFLHYP----TQIFTGNTDQHHIVSHVISPAVIARFIRIHPQTWHSHISLRAEFYGC
>up|H3HJE0|H3HJE0_STRPU/223-375
....---SPLGLESGAIPDSSLTAFSEWDA...NHGPRRGRLNVAQLCGAWTAKTNDLNQWIQVDLLATYIIVGVATQGR
QDVSVSQWVSSFKIACSMNSITFDTVKDNNNDNIFAGNSDRNTVVYNRFPVPMSCRYVRLLPYTWRERISLRMEIFG-
>up|H3HJE0|H3HJE0_STRPU/385-537
....---SPLGLESGAIPDSSLTAFSEWDA...NHGPRRGRLNVAQLCGAWTAKTNDLNQWIQVDLLATYSIVGVATQGR
QDVSVSQWVSSFKIACSMNSITFDTVKDNNNDNIFAGNSDRNTVVYNRFPVPMSCRYVRLLPYTWRERISLRMELFG-
>up|H3HJE0|H3HJE0_STRPU/15-104
....--------------------------...-----------------------------------TYNIVGVATQGR
QD--QFQWVSSFKIACSMNSITFDTVKDTDNDNIFAGNSDRNTVIYNRFPVPMLCRYVRLLPYTWRERISLRMELFG-
>ur|UPI00026522AE|UniRef100_UPI00026522AE/214-364
....---SPLGLESGAIPDSSLTAFSEYNA...NHGPRRARLNMAKLTGGWSAKINDLNQWIQVDLLATYSIVRVATQGR
ED--YSQWVTSFKIACSMDSVTFDTVKDTDNDNIFPGNSDRNTVVYNRFPVPMSCRYVRLLPYTWHEHISLRMEFFG-
>ur|UPI00026522AE|UniRef100_UPI00026522AE/54-204
....---SPIGLESGAIPDSSLTASSEYDA...NHGPFRGRLNIARLYGGWSAKTNDLNQWIQVDLLATYSIVGVATQGR
QD--YSQWVTSFKIACSIDSTTFDTVKDTDTDNIFPGNSDRNTVVYNRFPVPMSCRYVRLLPYTWHEHISLRMEFFG-
>ur|UPI00026522AE|UniRef100_UPI00026522AE/374-524
....---SPLGLESGAIPDSSLTAFSEYNA...NHGPRRARLNMAKLTGGWSAKTNDLNQWIQVDLLATYSIVRVATQGR
ED--YSQWVTSFKIACSMDSVTFDTVKDTDNDNIFPGNSDRNTVVYNRFPEPMTCRYVRLLPYTWHQHISLRMELVG-
>up|H3J9G8|H3J9G8_STRPU/370-521
....---VPLGLESNVIPDSSLTASSEFNA...DQGAKRGRLNLARLRGAWSALVNNANQWIQVDLLDPYRIISVATQGR
QD--ESQWITSYKLACSTDGTTFDTVQGPGADRIFTGNVDRNTIVTSTLPVPQVCRYVRLMPVSWSGQISLRMEIYG-
>up|H3J9G8|H3J9G8_STRPU/41-191
....---GKIGIEDGRVDTTSISASSCHDN...NHCVARSRLNQPQLMGAWSASTNDVNQWIQVDLRAAFEITGVITQGR
KSSIFRQWVTSYQISYSIDGKDWTLVKNDGGPKIFPGNSDGDSLIENGISPPVAARFIRLHPVTWYSHISLRWELIG-
>up|H3J9G8|H3J9G8_STRPU/199-358
....--SEKLGLEDYRIPDGAMTASTQYDS...NTGPRRARLNLPVLKGGWSALTLDQSQWLQVDLRGTYRVTGIITQGR
AD--ANEWVTSYNVAHSLNGINFNIIQISQQKKYFTGNSDRTTQVTNYFSPPLTTRFIRVLPTMWFGHISLRMELLG-
>up|A7RGE1|A7RGE1_NEMVE/436-590
..ssKCDAPFGLADYTIDDSLLTASSSDRT...-SVPAFARLRLQSSSGAWCSAKNTLGEYLQVDLGLRRQVTHIAIQGR
PK--STDFVKTFYLKYGNDGSTFNYYGATENYLVLNGSSDSDTVANIMLKDPINARFVRIYPSSWSNNICLRIEIYGC
>up|A7RGE1|A7RGE1_NEMVE/2147-2294
...sACLEPQGLEQGTIEDSWIEASSELDG...DHGAAMARLNA---PYGWCAATSDKDQYLTINLNRPMRVRQIATQGS
PD--GTGYVKSFALVFKREDTKWKNIQDDNSIKTFTANTDGSTVVTTTFPKAVRGQYFRLKPLTWSRNICIRVELYGC
>up|A7RGE1|A7RGE1_NEMVE/2000-2145
....ECESPRGMSSGKMNDDQITASSSNSD...ARTPPQAKLAG----NGWCPKTSDPQPWIQLTYKDEKRLTKVVTWGG
GS--SGGYVSKYRLAYSDDGVAWIDYTEKGVVRMFRGNGDTKSHLTHVLGEPIRTRYVRLLPVAGSPGKCLRFDFYGC
>up|H3J076|H3J076_STRPU/695-833
....-----LGVEDGRIPDSSLTSSSITSS...GHEAYRGRLNGVSGSGGWVSA----GAWVAALYDNNKWL-----KGR
TG--TNQRVTSFQISYSRDNTNWTFALECGVRKTYAGNFDEATYVTIVFPEPVTARYITIHPLTLIEWASMRIEVLG-
>up|H3J076|H3J076_STRPU/523-667
....--GQPLGLESGALPDSAFSESSCYSA...SQCSRSGRLNS---ATVWAAYSADQYQWMQVQFESSYIVTAITTQGR
NN--ADQWVTSYTISSSFDNTDWTDYLNSGSVEIFPGNYDRDSHVTHTLARPIVGRSFRIHPKTNHGYISLRMELYG-
>up|H3J076|H3J076_STRPU/42-187
....--GQPLGLESGALPDSAFSESSCSSL..aSHCSRFGRLNS---GTGWAASSSDQYQWMQVQFESSYIVTAIATQGK
NN--ADQWVTSYTISSSFDNMAWTDYLNSGSVEIFPGNYDRDSHVTHTLARPIVGRSFRIHPKTNHGQISLRMELYG-
>up|H3J076|H3J076_STRPU/213-357
....---EGLGVEDGRIPDSSLTSSSFWSS...GHEPYRGRLNDVASMGAWVSA----GAWVPAFDDNNKWVKGRNFAEY
IA--ENQWATSFQISYSRDNTIWTFTLDCGVRKTYAGNFDADTYVTILFPEPVTAQYVRFHPVTYNNFACMRFEVL--
>up|H3I7T2|H3I7T2_STRPU/1222-1368
....----PLGMEDGRIKDDQITQSTCWNE...NHCAFRARLNIRHLTGGWVPQNDDIAKWVKVALKEVKLIGGVVTQGR
DQ--LKQWTSSFKVDLSLDGSDWTTAKDASNSEAFAGNYDNPRVVVNYFNKPALARYISFTAISWESNPALRLEIL--
>up|H3I7T2|H3I7T2_STRPU/1384-1533
....---EPLGIEDGTVKDEHITASSVYTE..lYHKAQFGRLNRLPEKSFWSASIADTNQWIQADLGVLRDVIGVQTQGR
DD--QNQWVKSYRVQYSVDESVWVEGINTKGLKIFDGNFNRRSVVTNYFAEPVSARYVRINPLTWEDYLSMRFELLG-
>up|H3I7T2|H3I7T2_STRPU/1052-1202
....----TLGVEDGTIA---LSASTSFTD...KYGPDRGRLNTKPHAGAWCAKDIYPGNWLQADLGGIHLVAGVMTQGR
HD--HPRWVTTFHVGYSTDSTTWFLARNMANDEIFDGNTEQYYVLPNYFSKPVPARYIRVIPLIYAPIACMRMELIG-
>up|C3ZGE4|C3ZGE4_BRAFL/258-410
....ACPQPLGMESGAIPDGSITAPSFLLNtraGLDPYKGRLNG---GAAWTSHHNYIGQWLQVDLGEMKLVMGTIIQGR
LN-HEHQWVTSYKLQYSTDRITWTYADSDGPDMVFPGNSYMSLPVTNLLNTPVDARYVRFVVQSWHTRIAMRVEIVGC
>up|A7SRD8|A7SRD8_NEMVE/1-150
....-----LGMENERILNSQITASSFYGP...NHTPWQARLNNQMSTGSWSAQTSTIDEWLQVDLGSENTITKVATQGR
PNNNFYQWVKSYAIQHSLDQATWSFCSE-GGAIKFQGNTDRNTVVSNYLSEPVRARYVRFVVKAWEGHISMRVELYG-
>up|A7SRD8|A7SRD8_NEMVE/152-299
....-CAFALGMENERILNSQITSSSSFGP...NHTPWQARLNNQMSTGSWSAQTSTIDEWLQVDLGSEKTITKVATQGR
PNNHNYQWVKSYAIRHSLDQATWSFCSE-GGAIKFQGNTDRNTVVSNYLPEPVRARYVRFVVKAWEGHISMR------
>up|A7SRD8|A7SRD8_NEMVE/317-478
....DCAFALGMENERILNSQITASSSFGP...NHTPWQARLNNQMSTGSWSAQTSTTDEWLQVDLGSEKTITKVATQGR
PNNNFYQWVKSYAIRHSLDQATCYFYSTQRVKTTFQGNTDRNTVVSNYLPEPVRARYVRFVVKAWEGHISMRAELYGC
>ur|UPI00026529C7|UniRef100_UPI00026529C7/7-118
....--------------------------...-------------QAGGWSAKTKDLNQWIQVDLLATYRIVRVATQGR
AD--YSQWVTSFKIACSMDNVTFDTVKDTDNDNIFPGNSDRNTVVYNRFPVPMSCRYVRLLPYTWHQHISLRMELFG-
>ur|UPI00026529C7|UniRef100_UPI00026529C7/313-462
....---SPIGLESGAIPDSSLTASSEYDA...NHGPFRGRLNIARLYGGWSAKTNDLNQWIQVDLLATYSIVGVATQGR
QD--YSQWVTSFKIACSIDSTTFDTVKDTDTDKIFPGNSDRYTVVYNRFPVPISCRYVRILPYTWHERIALRMELF--
>ur|UPI00026529C7|UniRef100_UPI00026529C7/128-277
....---SPIGLESGAIPDSSLTASSEYDA...NHGPFRGRLNIARLYGGWSAKTNDLNQWIQVDLLATYSIVGVATQGR
QD--YSQWVTSFKIACSIDSTTFDTVKDTDTDNIFPGNSDRYTVVYNRFPVPISCRYVRILPYTWHERIALRMELF--
>up|A7SX26|A7SX26_NEMVE/286-429
...eCCDLALGLGDNRVPSASISASSNNAN...---AVRARLAT--ASGAWCASLGDVSPYLQVDLGSSHMICAVATQGD
SS--ADQWVQTYRIDYSDDEANWTSYRENNTTRKFNGNYDRNSIVRQVLYQAPAARYVRVVPISETGSKCLRLELYG-
>up|A7SX26|A7SX26_NEMVE/2-138
....---------SHVIPDNRFSATTIYDS...RYHPYYARLNG---SPGWDRKSSDTSGYLQIDLNAVFMVCAVATQGA
SY--GTEWVKSYKVQFSIDNQAWSTYREAGTDKVFNGNTDGTTVVKNTLAVPTMARFIRFVPLSHNRDPTMRVEVYG-
>up|A7SX26|A7SX26_NEMVE/142-283
...dVCKSSLGLMDDVIPDSAMSASSGSPS...-----AARLYG---NSSWCSTSSSVSEYLQVDLGGVRTVSGVATQGS
PG--EEKWVKTYNLQYSGDGTRWLTYDATSNDFSFTGNVSKNLAMINWLSHPIRARYVRIKPLTWNSAICLRADLFG-
>ur|UPI0002653170|UniRef100_UPI0002653170/390-507
....---SPLGLESGAIPDSSLTASSGWDA...DEGPSRSRLNIARLSGGWSAVTNDLRQWIQIDLLATYSIVGVATQGR
ED--LSQWVTSFKIACRMDSVSFETVKDTDNDNIFPGNTDRNTV----------------------------------
>ur|UPI0002653170|UniRef100_UPI0002653170/129-279
....--QVPIGLEGRAIPDSSFTASSQKNS...IFNPWRGRLRIHKRSGGWVAKKADIHQWIQVHLLTPYRITGVATQGR
SE--KSQWVTSFKIACSSDNVIFDTVEDTNADKIFLANSDRNTVVFNPLPEAILCRYLRLIPVAWTGFIGLRMELY--
>ur|UPI0002653170|UniRef100_UPI0002653170/6-117
....--------------------------...------------KQGGGWVARKANKKQWIQVDLLTPYRITGVATQGR
LG--EERWVTSFKIACSTDNNIFDTVKDPEADKIFPANSDGNTVVFNALPAVIFCRYVRLIPVTWHTFIALRMELY--
>ur|UPI0002653170|UniRef100_UPI0002653170/284-377
....--------------------------...------------------------------VHLLTPYRITGVATQGR
SE--ESQWVTSFKIACSSDNVIFDTVEDTNADKIFLANSDRNTVVFNPLPEAILCRYLRLIPVAWTGFIGLRMELY--
>ur|UPI0001CBA243|UniRef100_UPI0001CBA243/30-174
....--QVPLGMEDETILDSQLSASTFTV-...NHDATKSRLRSSGPETAWCAGNLDDSQWLEIQFHELVTVTGISTQGR
EE--ADEWTETYRLSYKT-YEYWQFYTDGGDHEVFTGNTDRDTVVPNSLPRAVEAEAIRIHPLGYIGGMCLRVEVIG-
>ur|UPI0001CBA243|UniRef100_UPI0001CBA243/345-494
....---EALGMENNIITDSQVTASSQSA-...TSAPERGRLNYMNGMSAWCAQTNDANQWLQVDFGAPSRVTGVTVQGR
GDTSSDEFVTSFSITYSHDGINWSPYLTTGQQKVFPGSYDKDTPVTNPLHNYLAAQYTRLHPVTWQTAICMRIELLG-
>ur|UPI0001CBA243|UniRef100_UPI0001CBA243/513-645
....--------NDMTIPTSSISASSEYDG...TQIADSGRLFD--DVSAWRPANNDMTPWLRVNLGTTAMVTGLITQGH
PV--VSSWVSAYQLTYSEDEVEWFSYTA-----NISSNYDKNTALVAMLISPVRSQYVQVNVVNSQTAATLRLEILG-
>up|A7T5D5|A7T5D5_NEMVE/212-353
...tVCKSSLGLMDDVIPDSAMSASSGSPS...-----AARLYG---NSSWCSTSSTVSEYLQVDLGGVRTVSGVATQGC
PR--ENKWVKTYNLQYSGDETRWLTYDAPSKAFSFTGNVNKNLAMINWLSHPIRARYVRIKPLTWNSAICLRADLFG-
>up|A7T5D5|A7T5D5_NEMVE/29-176
....GCSQAVGISDHVIPDNRFSATTIYDS...RYHPYYARLNG---SPGWCRSGSSTSNYLQIDLNAVFVVCAVATQGA
SY--GTEWVKSYQVQFSMDNQAWSTYREAGTDKVFSGNTDGTTVVKNTLAVPTMARFIRFVPLSHNRDPTMRVEVYG-
>up|A7T5D5|A7T5D5_NEMVE/359-501
....-CENALGLGDNRVPSASISASSNNAN...---AVRARLNS--TSGAWCAGSGDVSPYLQVDLGSSHMICAVATQGD
PS--ADQWVPTYWIDYSDDGANWTSYRENNTTRKFNGNYDRNSIVRQVLYQAPAARYVRVVPISETGSKCLRLELYG-
>up|A7SYC6|A7SYC6_NEMVE/300-478
....--SEALGVEDGRIPDLNMSSSSARGP...GFEAYRGRLNNLHGNGSWCSNMSKNQQYLRIDLGNVWEVTAVETQGN
PFYCRGSWVKMFSLDYSLDGKEWRKYGEEGITKEFTANENPNSTVRNYLK-GVTARLISIQPKDFKFRMCLRIEIHG-
>up|A7SYC6|A7SYC6_NEMVE/480-630
...eACTGDLGISNGRIPDGQLSSSSTAGL...NYAAKYARLMN--PTRVWCASPDDPTPYLQIDLYSTHRVRFIETRGH
VVNGSGLWVASYYLQFSVDGEEWYNYTRGGTVQIFAGNTNGNNIAKRDLPGPIVAVYIRIKPVTWVGTACLRIDFKGC
>up|A7SYC6|A7SYC6_NEMVE/171-297
....--------------------------..sYCDASRGTLNYAKTHAGSCCLRYDPDDYLQVDLLSEKLVTAVATQGD
SH--IERKVLEYTLSFSLDETEWWDYMEDNIVRHFVGNTNRNMVVTRTLNSSVRAQYVRFYPKKAYGLPCIRVEVYGC
>up|A7SX33|A7SX33_NEMVE/330-469
....---LALGLGDNRVPSASISASSNNAN...---AVRARLGT--TSGAWCAGSGDVSPYLQVDLGSSHMICAVATQGD
PS--ADQWVQTYRIDCSDDGANWTSYRENNTTRKFNGNYDRNSVVRQVLYQAPAARYVRVVPISETGSKCLRLELYG-
>up|A7SX33|A7SX33_NEMVE/29-176
....GCSQEVGISDSVMPDNRFSATTIYDS...RYHPYYARLNG---SPGWCRKSSDTSGYLQIDLNAVFVVCAVATQGA
SY--GTEWVTSYKVQFSMDNQAWSTYREAGTDKVFTGNTDGTTVVKNTLAVPTMARFIRFVPLSHNRYPTMRVEVYG-
>up|A7SX33|A7SX33_NEMVE/180-321
...dVCKSSLGLMDDVIPDSAMSASSGSAS...-----AGRLYG---NSSWCSTSSSVSEYLQVDLGGVMTVSGVATQGS
HG--EEKWVKTYNLQYSGDGTRWLTYDATSNDFNFTGNVNKNVAMIKWLSHPIRARYVRIKPLTWNSAICLRADLFG-
>up|A7T356|A7T356_NEMVE/64-198
....--------------KTKVTASSQWDA...NHSPERSRLDTIRKIGAWSARHNNIAQWLQIDLGKATKVTAIVTQGR
SD--LDQWVTQYKLEYSQNRVHFHSYL---SGKVFQGNHDRNSKLSHILKPAIIARYIRVRPQAWHAHISMRVGLYGC
>up|A7T356|A7T356_NEMVE/209-354
....SCKHTLGVQSGFIKDAQMTASSIWDN...NHGAANARLNRQKRTGAWSAKHNNRLQWLQVDLGKLSKVVKVATQGR
QD--LNQWVTTYKLAYSRDGVLFKYFP-----KVLSGNKDRNTVVTHSVG-PIYARYVRFYPQTWHGHISMRVELYGC
>up|A7T356|A7T356_NEMVE/372-506
....--------------KTKVTASSQWDA...NHSPERSRLDTIRKIGAWSARHNNIAQWLQIDLGKATKVTAIVTQGR
SD--LDQWVTQYKLEYSQNRVHFHSYL---SGKVFQGNHDRNSKLSHILKPAIIARYIRVRPQAWHAHISMRVGLYGC
>up|C3Y148|C3Y148_BRAFL/2196-2342
...rGCNNPLGMEAGTITAGQITAQVVTAVlniENAPAHARLNG---MSSWKMQ--SNPGWIKVDLGQQMLITGLVTQGH
GE----NYITSFTLTFSSSDFDWSPYRYNSRELQFMGNVDGETPNHVYLPRAVAARYVRLHPKTWIKSPNLRLEIIGC
>up|C3Y148|C3Y148_BRAFL/1667-1822
.kvsSCSNPLGMESGKIWDRQIRSSSSHTA.fnKGHPHHGRLNA---LSYWQPHGDDLNPRFEVDFEKSIILTGVIIQLG
SH---SSGLEGYMLEYGQNGTSWTRYVDFGGNFYFCGNLDDDYYNIQHLPKAVAARHIAILPVKNYNRFDFRAEFLGC
>up|C3Y148|C3Y148_BRAFL/767-915
...kGCSNPLGMEAGTILSDQITANTVLSAgviENAPHHARLNG---KSSWKMQAITDNGWILVDLGQQKLITGIVTQGQ
ND----SYVTSFTLYFSSRGFDWRPYMDGVRELQFMGNVDGETPNHVYLPRAVAARYVRLHPKTWNKSPNLRLEIIGC
>up|C3Y148|C3Y148_BRAFL/249-398
..vsGCSNPLGMESGKIWDRQIRASSTFF-...DRQAHHGRLNA---LSFWQPGGHDRIPRFEVDFERFILLTGVIIQLD
SH---YSGMDGYMVEYGWDGLTWTRYVDYGGDVHFCGTLDDDYYNIQHLPKAVAARHIAILPLNVYNNFHFRVEFLGC
>up|A7RNN5|A7RNN5_NEMVE/581-747
..ieDCETPVGMENRVIPDDHVTASSHWN-...NHEASNARLKNEARWGGWCTDNLDKHQYIQLVYQSESFLYPLVNLGH
GY-MRDNFVKQYRMNYSIDGQEWKPYVRDGGSKIFLANWDNDTIRLNTFT-RIFARFIRLNPIQWNSYVCMRIEIYEC
>up|A7RNN5|A7RNN5_NEMVE/306-466
..trECDKPLGMKSRAIKDEQITASSEDSD...LLRAALARLDEQSSLGGWCAEDSDRDPYLQVDLLRVHTISGLATQGV
AG-HFAAYAMEYTIEYSYDTFTWYDVKEKGASKVFPGNRNSNIPKSVKFSRPLTARSIRLHIKRWSSKKCLRMELYGC
>up|A7RNN5|A7RNN5_NEMVE/137-303
..ieDCETPVGMENRVIPDDHVTASSHWN-...NHEASNARLKNEARWGGWCTDNLDKHQYIQLVYQSESFLYPLVNLGH
GY-MRDNFVKQYRMNYSIDGQEWKPYVRDGGSKIFLANWDNDTIRLNTFT-RIFARFIRLNPIQWNSYVCMRIEIYEC
>up|H3IE14|H3IE14_STRPU/39-189
....EGEAALGMGNYFIEDSQLSAYHAYN-...VGPAENGRIVSSDLSLYWAGKTNSDDFWYEVDLLAHTVITGLTIQGR
MADETDKRILTYSIQYSSDGSTFVDYEESGSTTVFDGVTVGGTTVDETFSKAIIARKIRIIPITYSNKPSMRLELYGC
>up|H3IE14|H3IE14_STRPU/244-378
....DCTSPLGVGNGYIDDSQMSASSNLG-...NSYAWKARYDE---SGVWMPSNNANDEWLQIDFTTETYISGFNTRGD
SS----SSLDTFIVTYSTDGSNYSPQTE------FEEPQDIDRL--YLYQSPMTARYLKFTADSWTNNIALAVEVYGC
>up|H3IE14|H3IE14_STRPU/637-767
....----------------TMSASSEKN-...GNEATEGVLDN---TGCWVPSTSNADEWLQFDFAVGTVITRIEMQGH
HG-SVNKYVESYNILYAATDESFTTFQHGGSDYLFAGNDGSDVIASETFNPPIVARYVRISPQSWGNSIGLRVALYG-
>up|H3IE14|H3IE14_STRPU/434-586
...dTCTNALGMEDYTITKSQITTSGDSAA...RFGGDKGRLNVESGGNGWKPATKDANQWLMVDLGDDSIVTGVGTQSR
GN-DYAQYVTSLKISHSVDGSTFTTIQGDSGDKVFSGNTGYGTVKYIYFETALHVRFVRFEPLTYNDDLSMRVEVYGC
>up|H3J046|H3J046_STRPU/447-597
....----ALGLESGTIPDSSLTASSMWKA...NHGPKRARLNLVQLSGAWSAGVNDVNQWIQVDLLTPHRIFRLATQGR
QN-CCPQWVTSFKIACSIDGVSFETVQDLGIEKVFDGNIDQDTVVNNTLPVPQVCRYVRLLPLTWHGHISLRMELYG-
>up|H3J046|H3J046_STRPU/108-257
....----ALGLESGTIPDSSLTASSVWDV...NHGPKRARLNLVRLRGAWSASVNNIHQWIQVDLLTPHRIFGLATQGR
QD--INQWVTSFKISCSVAGVSFDTVQDPSTDKVFEGNSDQDTVVNNTLPVPQVCRYIRLLPLTWNNHVSLRMELYG-
>up|A7SVF6|A7SVF6_NEMVE/1-149
....-------MESGLIPSSRITASTTLDA...DHQSFHGRLGTILGKGAWCSDDQNGQQFLQVELEAPYRIMAFAIQGK
HPLIGLAWVTTYSVSIKQRGRTWKFINNTNTTMVFAGNTEHNLTVKNVLSKPFTAKSIRVHPVTWYNKICLRLELYG-
>up|A7SVF6|A7SVF6_NEMVE/159-317
..vdNCQRKIGIEMSGIYNDSLKASSSLGP...DFRPWFARLNGRMGGGAWCSRVNDKKEFLQVNLPHLHNISAVIIQGR
AG-KEEAWVTKLSVEYSLDGNRWERHSENNNTQVFNGNTASDSVAEIILTSPIYAKYIRLRPVQWHTHVCMRVELRGC
>up|A7SVF6|A7SVF6_NEMVE/324-462
....----PLGMSIYKIPDSAITASSYTDP...YTRPEMARLHSARGHGAWCADANDSSPYIQVDLKTPHRLGFVSTQGQ
LD--KNSWVQKFTISYRLEDQDWEPYG-----QAFSGNIDANTVVKNALNKSIEARFIRIHPVSWNRRACTRLEIYG-
>up|H3IYY2|H3IYY2_STRPU/180-346
..ctDCYEPLGMYDGRIADAQISASNERYN..dTNLAVHSRIENTATYGMTNSSYNFTDYWLQIDLLTPISVSMIGVQGG
GT--IERWVTYYNLSLSTDGVDWYDYQEDGETKTFYGNIDKSTIVRSTLDTVQSITSLRIIPVAWEGGPCLRAEVYGC
>up|H3IYY2|H3IYY2_STRPU/1130-1286
..qqDCVLAFGMADKTIRNDQLEVSSTKMLsslDSFKWDGRLHD--PYGAWVASDKETQQWFQVDFERVMRVRKFATQGH
PR--YDYWTSRYALDYTVDDGSWNAYEEEGEKRIFVGNNDSSTVVYQYLTHFMYARYIRLLPLNWTNEMSLRLEVYGC
>up|C3YTK2|C3YTK2_BRAFL/107-246
....---QRLGMRSGAIPDDSITASSYRA-...GLEPFRGRANG---PGAWTPLFDAIGQWLQVDLGEMKRVMGTIIQGR
FG--IAQWATSYKLHYSTNWITWTTYVGNGLEMVFPGNW---LPVTNLLDNPVDARYVRFVAQTWTWHIAMRVEIVGC
>up|C3YTK2|C3YTK2_BRAFL/254-407
....TCPRLLGMESGAIPDGSITASSTYGP...DYQPYGGRLNG----NAWIPKYSLSGQWLQVDLGEMKGVMGTIIQGR
LFGRWGDWVTSYRLQYSADRITWTTYADDGSEMVFPGNTNSFTTVTNLLNYSVDARYVRFVVQSWDDFIGMRVEVVGC
>up|C3YF81|C3YF81_BRAFL/1025-1158
....---RRMGMSTGDIPDSSITASSYFSD...RWAPAKARFGI---NGNWIPRVNAEAEWLKVDLGQESRVYGVITQGR
PE--IDRWTITYKLSFSTDGETWTTYAGDGSDKVFQGNYDRNSPVYNFLDSPVTTRFVRFHPLTHQG-----------
>up|C3YF81|C3YF81_BRAFL/357-449
....--------------------------...---------------------------FYDIDLSRKTLVYGVITQGS
PD--YNQWTRTYKLSFSMDGQTWDTYRGDGSDKVFQGNYDRSSPVYNFLNPPVTTRHVRFHPRTHYDRPAARME----
>up|C3YF81|C3YF81_BRAFL/652-790
....---RRMGMSTGEIPDSSFTASSYYDH...RFVPVNARFNI---NRCWIPR-TPTAEWLKVDLGQETLVYGVITQGR
PD--YGQFTQSYKLSFSTDGQTWATYVDDGSDKVFQGNYDRNSPVYNFLHSPVATRHVQFHPLAYQNYPAVRME----
>ur|UPI0002B44BEF|UniRef100_UPI0002B44BEF/712-868
..keSCNNPLGVSNGEVDDMHLSASSSLDL...IHLPYYGRLIRESIKGCWCAHDVNLRQYIQADLGEVKTVTGIATQGY
IA--HDNWVASYRLGYSENENSLEWYRENDDERLFLGNVDRTSIVKHFLKHPIQARFVRINPRAWHGHICMRFEIFGC
>ur|UPI0002B44BEF|UniRef100_UPI0002B44BEF/90-242
....DCSWPQGVSNGLISDSQISASTSFND...LHLPYHARLGKPSSLGGWCPYKDDAVQYLQIDLAQVKKIAGVATQGM
GL--VDEWTTAYRMMYSNNSSNFKEYSESETVKNFIGNDDQNGTVLHWLKKPFISRYVRISPLKWHGKGCLRAELYGC
>ur|UPI0002B44BEF|UniRef100_UPI0002B44BEF/548-679
....--------------------------tynLHKPYYGRVNLASARTAWCANKEDKNPYLEIELSEMTSLTGVATQGL
SI--FDNWVTSFLFCYSDNRAIWNCYKEKGYDKVFEANSDKNTVKHHYFHHPVDGKFVRIRPQSWYGHLCMRAEVYGC
>up|C3YDZ8|C3YDZ8_BRAFL/32-175
....YCLEPLGVEAGLIPDSQLTASSVTP-...GFEARWGRLNG---ERAWQMDTFDQSQWLGVDLGRDWSVSAIRTQGL
AP----GYIETYRVVYRGNGTEFTVYTENRQAKIFTGNNDGETVNEQTLSRPIYARYILINPVTFSSTPRLRVELLGC
>up|C3YDZ8|C3YDZ8_BRAFL/188-332
...aGCYDPLGLEDGRLPGDKLTATSETA-...DFSASRARLNG---DRAWQMGTVDRSQYLAVDLGENLYVSAVKTQGQ
YG----GHVKEYRLVYQVEGSTLNPYIENGTERMFSGNSDGNTIVEQQLAQPIFARYILFNPRDYSAIPRMRVELFGC
>up|C3YDZ8|C3YDZ8_BRAFL/359-502
....VCPRPLGLEDGTIVDDQIRATTQVA-...GFDAFSARLNG---PSAWTMGLVNTNQYLAVDFGRDVNVTGIQTQGL
GE----GHIKTYRVAYQLDGDQVLPYLEGGAVRVFTGNSDGDSIVQRDLAEPIVARYVLINPQTFTAVPRLRLELLGC
>up|H3IAD0|H3IAD0_STRPU/403-552
....--DYSLEVSDATNSDIRLSASSKLSS...TLAPSNARLGASDTNSAWTPDDDDDKPYLEIMLPDIVNLNRVATEGR
LGSDSKSWVETYYISYKTNDTSWKKYKENGFKKIFQGNFDESTAVYNELDPMVEITHVRFYPQDYNGSIAMRVDLLG-
>up|H3IAD0|H3IAD0_STRPU/132-279
....---TELGIVNQDITDSQLSESSCSSA...AQCGSAARLDSSTAADCWIPANSTTSEWLEVNLTDSVTLVGMAIQGR
SS--DDLYVTSYYMYYWKDSSRFKGYKDTKTKMLFQGNVDNTNAVRYDLDGLDDVTFVRFEPQSWNGSICMRVALYG-
>up|H3IAD0|H3IAD0_STRPU/677-849
..ctDCYEPLGMYDGRIADAQISASNERYN..dTNLAVHSRIENTAE-------GNFTDYWLQIDLLTPISVSMIGVQGG
GT--IERWVNYYNLSLSTDGIEWYDYQEDGETKTFYGNIDKSTIVRSTLDTVQSITSLRIIPVAWEGGPCLRAEVYGC
>up|H0V923|H0V923_CAVPO/317-476
...sGCSEPLGMKSGHIQDYQITASSIFRTlnfTWEPRKARLDKQGKVNAWTSGHNDQSQWLQVDLLGPTKVTGIITQGA
KDFGHVQFVGSYKLAYSDDGEHWTVYQDQRKDKVFQGNFDNDTHRKNVIDPPIYARYVRILPWSWYGRITLRAELLGC
>up|H0V923|H0V923_CAVPO/155-314
..qyKCSGPLGIEGGIISNQQITASSTHRAlfqKWYPYYARLNKKGLINAWTAAENDRWPWIQINLQRKMRVTGVITQGA
KRIGSPEYIKSYKIAYSNDGKTWAMYKATSEDKVFHGNVDNNTPYANSFTPPIKAQYVRLYPQVCRRHCTLRMELLGC
>up|H0W0N7|H0W0N7_CAVPO/317-476
...sGCSEPLGMKSGHIQDYQITASSIFRTlnfTWEPRKARLDKQGKVNAWTSGHNDQSQWLQVDLLGPTKVTGIITQGA
KDFGHVQFVGSYKLAYSDDGEHWTVYQDQRKDKVFQGNFDNDTHRKNVIDPPIYARYVRILPWSWYGRITLRAELLGC
>up|H0W0N7|H0W0N7_CAVPO/155-314
..qyKCSGPLGIEGGIISNQQITASSTHRAlfqKWYPYYARLNKKGLINAWTAAENDRWPWIQINLQRKMRVTGVITQGA
KRIGSPEYIKSYKIAYSNDGKTWAMYKATSEDKVFHGNVDNNTPYANSFTPPIKAQYVRLYPQVCRRHCTLRMELLGC
>up|C3ZMN4|C3ZMN4_BRAFL/1-148
....----PLGMESGAIPDSHLTASTSYGS..sAHDASKARLHSQEGAGAWCAAQNNNKQWLQVDVGAETTVAGVITQGR
SSNTYPQRVTSYKLRFSRDGITWSTYLDLGREKIFAGNSDQDTEVRHLLDPPVTARYVRFWPQTWVHHVSMRVEVLG-
>up|C3ZMN4|C3ZMN4_BRAFL/157-306
....--SLPLGMESGAIPDGHITASSQYTT..gICAASKARLHSQEGTGSWCAGQNNNQQWLQVDIGAETTVAGVITQGR
SSNIYPQRVTSYKLRFSRDGITWSTYLDLGREKIFAGNSDQDTEVRHLLDPPVTARYVRFWPQTWTGHISMRVEVLG-
>ur|UPI0002233E8A|UniRef100_UPI0002233E8A/298-457
...sGCSEPLGMKSGHIQDYQITASSVFRTlnfTWEPRKARLDKQGKVNAWTSGHNDQSQWLQVDLLVPTKVTGIITQGA
KDFGHVQFVGSYKLAYSNDGEHWTVYQDQRKDKVFQGNFDNDTHRKNVISPPIYARYIRILPWSWYGRITLRSELLGC
>ur|UPI0002233E8A|UniRef100_UPI0002233E8A/136-295
..qyKCSGPLGIEGGIISNQQITASSTHRAlfqKWYPYYARLNKKGLINAWTAAENDRWPWIQINLQRKMRVTGVITQGA
KRIGSPEYIKSYKIAYSNDGKTWSMYKVTNEDMVFRGNVDNNTPYANSFTPPIKAQYVRLHPQMCRRHCTLRMELLGC
>up|G3TJG1|G3TJG1_LOXAF/317-476
...sGCSEPLGMKSGHIQDYQITASSVFRTlnfTWEPRKARLDKQGKVNAWTSGHNDQSQWLQVDLLVPTKVTGIITQGA
KDFGHVQFVGSYKLAYSNDGEHWTVYQDQRKDKVFQGNFDNDTHRKNVISPPIYARYIRILPWSWYGRITLRSELLGC
>up|G3TJG1|G3TJG1_LOXAF/155-314
..qyKCSGPLGIEGGIISNQQITASSTHRAlfqKWYPYYARLNKKGLINAWTAAENDRWPWIQINLQRKMRVTGVITQGA
KRIGSPEYIKSYKIAYSNDGKTWSMYKVTNEDMVFRGNVDNNTPYANSFTPPIKAQYVRLHPQMCRRHCTLRMELLGC
>ur|UPI0003318BA4|UniRef100_UPI0003318BA4/168-327
...sGCSEPLGMKSGHIQDYQITASSVFRTlnfTWEPRKARLDKQGKVNAWTSGHNDQSQWLQVDLLVPTKVTGIITQGA
KDFGHVQFVGSYKLAYSNDGEHWTVYQDQRKDKVFQGNFDNDTHRKNVIDPPIYARHIRILPWSWYGRITLRSELLGC
>ur|UPI0003318BA4|UniRef100_UPI0003318BA4/6-165
..qyKCSGPLGIEGGIISNQQITASSTHRAlfqKWYPYYARLNKKGLINAWTAAENDRWPWIQINLQRKMRVTGVITQGA
KRIGSPEYIKSYKIAYSNDGKSWTMYKVTSEDMVFRGNVDNNTPYANSFTPPIKAQYVRLYPQVCRRHCTLRMELLGC
>up|C3ZMM4|C3ZMM4_BRAFL/155-308
..tsDCTLPLGMESGAIPDGHLTASTSWGS..sGHDASKARLHSQEGAGAWCAAQNNNQQWLQVDVGAETTVAGVITQGR
SSNTWLQRVTSYKLRFSRDGITWSTYLDLGREKIFAGNSDQDTEVRHLLDPPVTARYVRYWPQTWNQHISMRVEVLG-
>up|C3ZMM4|C3ZMM4_BRAFL/3-149
....----PLGMESGAIPDGHITASSQVNA..gSCAASKARLHSQVGAGAWCAQFN-NQLWLQIDVGAETTVAGVITQGR
SSDTFQQWVTSYKLRFSRDGTTWSTYLDLGREKLFSGNFDRDTEVRHLLDPPVTARYVRFWPQTWHHLVSMRVEVLG-
>up|L9L8I4|L9L8I4_TUPCH/183-342
...sGCSEPLGMKSGHIQDYQITASSIFRTlnfTWEPRKARLDKQGKVNAWTSGHNDQSQWLQVDLLVPTKVTGIITQGA
KDFGHVQFVGSYKLAYSNDGEHWTVYQDQRKDKVFQGNFDNDTHRKNVIDPPIYARHIRILPWSWYGRITLRSELLGC
>up|L9L8I4|L9L8I4_TUPCH/22-180
...sKCSGPLGIEGGIISNQQITASSTHRAlfqKWYPYYARLNKKGLINAWTAAENDRWPWIQINLQRKMRVTGVITQGA
KRIGSPEYIKSYKIAYSNDGKTWAMYKVTNEDMVFRGNVDNNTPYANSFTPPIKAQYVRLYPQVCRRHCTLRMELLGC
>up|E1BPX2|E1BPX2_BOVIN/317-476
...sGCSEPLGMKSGHIQDYQITASSIFRTlnfTWEPRKARLDKQGKVNAWTSGHNDQSQWLQVDLLVPTKVTGIITQGA
KDFGHVQFVGSYKLAYSNDGEHWTVYQDQRKDKVFQGNFDNDTHRKNVIDPPIYARHIRILPWSWYGRITLRSELLGC
>up|E1BPX2|E1BPX2_BOVIN/155-314
..qyKCSGPLGIEGGIISNQQITASSTHRAlfqKWYPYYARLNKKGLINAWTAAENDRWPWIQINLQRKMRVTGVITQGA
KRIGSPEYIKSYKIAYSNDGKTWTMYKATNEDMVFHGNVDNNTPYANSFTPPIKAQYVRLYPQVCRRHCTLRMELLGC
>ur|UPI00022F4E06|UniRef100_UPI00022F4E06/307-466
...sGCSEPLGMKSGHIQDYQITASSVFRTlnfTWEPRKARLDKQGKVNAWTSGHNDQSQWLQVDLLVPTKVTGIITQGA
KDFGHVQFVGSYKLAYSNDGEHWTVYQDQRKDKVFQGNFDNDTHRKNVIDPPIYARHIRILPWSWYGRITLRSELLGC
>ur|UPI00022F4E06|UniRef100_UPI00022F4E06/145-304
..qhKCSGPLGIEGGIISNQQITASSTHRAlfqKWYPYYARLNKKGLINAWTAAENDRWPWIQINLQRKMRVTGVITQGA
KRIGSPEYIKSYKIAYSNDGKTWTMYKVTNEEMVFRGNVDNNTPYANSFTPPIKAQYVRLYPQICRRHCTLRMELLGC
>ur|UPI0002C44849|UniRef100_UPI0002C44849/307-466
...sGCSEPLGMKSGHIQDYQITASSIFRTlnfTWEPRKARLDKQGKVNAWTSGHNDQSQWLQVDLLVPTKVTGIITQGA
KDFGHVQFVGSYKLAYSNDGEHWTVYQDQRKDKVFQGNFDNDTHRKNVINPPIYARHIRILPWSWYGRITLRAELLGC
>ur|UPI0002C44849|UniRef100_UPI0002C44849/145-304
..qyKCSGPLGIEGGIISNQQITASSTHRAlfqKWYPYYARLNKKGLINAWTAAENDRWPWIQINLQRKMRVTGVITQGA
KRIGSPEYIKSYKIAYSNDGKTWIMYKVTNEDMVFRGNVDNNTPYANSFTPPIKAQYVRLHPQVCRRHCTLRMELLGC
>ur|UPI00022F4E05|UniRef100_UPI00022F4E05/317-476
...sGCSEPLGMKSGHIQDYQITASSVFRTlnfTWEPRKARLDKQGKVNAWTSGHNDQSQWLQVDLLVPTKVTGIITQGA
KDFGHVQFVGSYKLAYSNDGEHWTVYQDQRKDKVFQGNFDNDTHRKNVIDPPIYARHIRILPWSWYGRITLRSELLGC
>ur|UPI00022F4E05|UniRef100_UPI00022F4E05/155-314
..qhKCSGPLGIEGGIISNQQITASSTHRAlfqKWYPYYARLNKKGLINAWTAAENDRWPWIQINLQRKMRVTGVITQGA
KRIGSPEYIKSYKIAYSNDGKTWTMYKVTNEEMVFRGNVDNNTPYANSFTPPIKAQYVRLYPQICRRHCTLRMELLGC
>ur|UPI0002C455BB|UniRef100_UPI0002C455BB/317-476
...sGCSEPLGMKSGHIQDYQITASSIFRTlnfTWEPRKARLDKQGKVNAWTSGHNDQSQWLQVDLLVPTKVTGIITQGA
KDFGHVQFVGSYKLAYSNDGEHWTVYQDQRKDKVFQGNFDNDTHRKNVINPPIYARHIRILPWSWYGRITLRAELLGC
>ur|UPI0002C455BB|UniRef100_UPI0002C455BB/155-314
..qyKCSGPLGIEGGIISNQQITASSTHRAlfqKWYPYYARLNKKGLINAWTAAENDRWPWIQINLQRKMRVTGVITQGA
KRIGSPEYIKSYKIAYSNDGKTWIMYKVTNEDMVFRGNVDNNTPYANSFTPPIKAQYVRLHPQVCRRHCTLRMELLGC
>up|H3JJR7|H3JJR7_STRPU/19-172
...sSAQEQLGMQDGRITDAQITASSCYDQ...NHCTDRARLNQPRKTGAWSARTNTPDQFIQADLRQLHEVSGIMSQGR
NG--YTQWVTSFRVLYSIDGLTWTAVQNMAGSNVFTGNDDRDTVVTNDFSSNIVARFIRIEPLTWTNHISMRFDILG-
>up|H3JJR7|H3JJR7_STRPU/180-331
....GLQKALGMKDGQIPDSAITSSTQYDG...NHGPERSRLDTVARTGAWSARTNDVNQWLQVDLNSFYIITGVITQGR
QD--TDQWVTAFKVSSSDDGTNWNIIQADGNDKVFSGNTDRNSKVTNTFDRPIVGRFLRIHPTTWNNHISMRLEILG-
>ur|UPI00029D6931|UniRef100_UPI00029D6931/163-322
..qyKCSGPLGIEGGIISNQQITASSTHRAlfqKWYPYYARLNKKGLINAWTAAENDRWPWIQINLQRKMRVTGVITQGA
KRIGSPEYIKSYKIAYSNDGKTWTMYRATNEDMVFHGNVDNNTPYANSFTPPIKAQYVRLYPQVCRRHCTLRMELLGC
>ur|UPI00029D6931|UniRef100_UPI00029D6931/325-484
...sGCSEPLGMKSGHIQDYQITASSIFRTlnfTWEPRKARLDKQGKVNAWTSGHNDQSQWLQVDLLVPTKVTGIITQGA
KDFGHVQFVGSYKLAYSNDGEHWTVYQDQRKDKVFQGNFDNDTHRKNVIDPPIYARHIRILPWSWYGRITLRSELLGC
>up|D2HT65|D2HT65_AILME/140-299
..qyKCSGPLGIEGGIISNQQITASSTHRAlfqKWYPYYARLNKKGLINAWTAAENDRWPWIQINLQRKMRVTGVITQGA
KRIGSPEYIKSYKIAYSNDGKTWTMYKVTNEDMVFRGNVDNNTPYANSFTPPIKAQYVRLYPQVCRRHCTLRMELLGC
>up|D2HT65|D2HT65_AILME/302-461
...sGCSEPLGMKSGHIQDYQITASSIFRTlnfTWEPRKARLDKQGKVNAWTSGHNDQSQWLQVDLLVPTKVTGIITQGA
KDFGHVQFVGSYKLAYSNDGEHWTVYQDQRKDKVFQGNFDNDTHRKNVIDPPIYARHIRILPWSWYGRITLRSELLGC
>ur|UPI0003445687|UniRef100_UPI0003445687/307-466
...sGCSEPLGMKSGHIQDYQITASSIFRTlnfTWEPRKARLDKQGKVNAWTSGHNDQSQWLQVDLLVPTKVTGIITQGA
KDFGHVQFVGSYKLAYSNDGEHWTVYQDQRKDKVFQGNFDNDTHRKNVIDPPIYARHIRILPWSWYGRITLRSELLGC
>ur|UPI0003445687|UniRef100_UPI0003445687/145-304
..qyKCSGPLGIEGGIISNQQITASSTHRAlfqKWYPYYARLNKKGLINAWTAAENDRWPWIQINLQRKMRVTGVITQGA
KRIGSPEYIKSYKIAYSNDGKTWTMYKVTNEDMVFRGNVDNNTPYANSFTPPIKAQYVRLYPQVCRRHCTLRMELLGC
>up|B7ZQQ5|B7ZQQ5_XENLA/156-315
..qyRCSGPLGMEGGIISNQQITASSTHRAlfqKWYPYFARLNKKGLVNAWTSAENDRWPWIQINLQKKMRVTGVITQGA
KRIGSPEYIKSYKIAYSDDGKSWSTYKVTSEDMIFRGNVDNNTPYANSFTPPIEAQYIRLYPQVCRRHCTLRMELLGC
>up|B7ZQQ5|B7ZQQ5_XENLA/318-477
...sGCSEPLGMKSGHIQDHQVTASSVFRTlnfAWEPRKARLDRQGKVNAWTSGKSDQSQWLQVDLLRPAKVTGIITQGA
KDFGHVQFVGSYKIAYSNNGEHWAVYQDQRKDKVFQGNFDNDTHRKNVMDPPIYARYIRILPWSWYGRITLRAELLGC
>up|B7ZQQ3|B7ZQQ3_XENLA/156-315
..qyRCSGPLGMEGGIISNQQITASSTHRAlfqKWYPYFARLNKKGLVNAWTSAENDRWPWIQINLQKKMRVTGVITQGA
KRIGSPEYIKSYKIAYSDDGKSWSTYKVTSEDMIFRGNVDNNTPYANSFTPPIEAQYIRLYPQVCRRHCTLRMELLGC
>up|B7ZQQ3|B7ZQQ3_XENLA/318-477
...sGCSEPLGMKSGHIQDHQVTASSVFRTlnfAWEPRKARLDRQGKVNAWTSGKSDQSQWLQVDLLRPAKVTGIITQGA
KDFGHVQFVGSYKIAYSNNGEHWAVYQDQRKDKVFQGNFDNDTHRKNVMDPPIYARYIRILPWSWYGRITLRAELLGC
>up|A7SA62|A7SA62_NEMVE/410-514
...pNCMSPMGLRIGQTPDSKITVSSEYNS...AYRAGNGRLYFHKRYGAWVAKYNDDKQWLQVDFSNIVKITRVATQGR
QD--SDEWVKTYLLEFNSDGIFWQIYQQGA------------------------------------------------
>up|A7SA62|A7SA62_NEMVE/259-400
....-----------DMKDNQMTASSEYNS...ASKPQNARLHFNARYGGWVALVNDMYQFLQVDLGHVTKVTRVSAQGR
QG--TSQWGTQYSLEYSLDDAVFIPYSGNEKLKIFDGNKNYYDIVSHVINPAIIARFVRIRPKSLNSYIAMRVEFYGC
>up|A7SA62|A7SA62_NEMVE/107-242
....DCAAPLGMTERSIADSGVTASTTARN.lrFTGPGYRNITT------WNS------LFFQMDLKQITKIKRVATQGR
PD--SNQWVKSYRLEYSYDNGYYQPYSN---GKSMPGNTNRDDEHVNILQPVIITRYIRVCPMQYQSHIAMRVEIYGC
>up|G1LDJ9|G1LDJ9_AILME/154-313
..qyKCSGPLGIEGGIISNQQITASSTHRAlfqKWYPYYARLNKKGLINAWTAAENDRWPWIQINLQRKMRVTGVITQGA
KRIGSPEYIKSYKIAYSNDGKTWTMYKVTNEDMVFRGNVDNNTPYANSFTPPIKAQYVRLYPQVCRRHCTLRMELLGC
>up|G1LDJ9|G1LDJ9_AILME/316-475
...sGCSEPLGMKSGHIQDYQITASSIFRTlnfTWEPRKARLDKQGKVNAWTSGHNDQSQWLQVDLLVPTKVTGIITQGA
KDFGHVQFVGSYKLAYSNDGEHWTVYQDQRKDKVFQGNFDNDTHRKNVIDPPIYARHIRILPWSWYGRITLRSELLGC
>up|M3Y9I9|M3Y9I9_MUSPF/317-476
...sGCSEPLGMKSGHIQDYQITASSIFRTlnfTWEPRKARLDKQGKVNAWTSGHNDQSQWLQVDLLVPTKVTGIITQGA
KDFGHVQFVGSYKLAYSNDGEHWTVYQDQRKDKVFQGNFDNDTHRKNVIDPPIYARHIRILPWSWYGRITLRSELLGC
>up|M3Y9I9|M3Y9I9_MUSPF/155-314
..qyKCSGPLGIEGGIISNQQITASSTHRAlfqKWYPYYARLNKKGLINAWTAAENDRWPWIQINLQRKMRVTGVITQGA
KRIGSPEYIKSYKIAYSNDGKTWTMYKVTNEDMVFRGNVDNNTPYANSFTPPIKAQYVRLYPQVCRRHCTLRMELLGC
>ur|UPI0002C648AB|UniRef100_UPI0002C648AB/307-466
...sGCSEPLGMKSGHIQDYQITASSVFRTlnfTWEPRKARLDKQGKVNAWTSGHNDQSQWLQVDLLVPTKVTGIITQGA
KDFGHVQFVGSYKLAYSNDGEHWTVYQDQRKDKVFQGNFDNDTHRKNVIDPPIYARHIRILPWSWYGRITLRSELLGC
>ur|UPI0002C648AB|UniRef100_UPI0002C648AB/145-304
..qyKCSGPLGIEGGIISNQQITASSTHRAlfqKWYPYYARLNKKGLINAWTAAENDRWPWIQINLQRKMRVTGVITQGA
KRIGSPEYIKSYKIAYSNDGKTWAMYKVTNEDMVFHGNVDNNTPYANSFTPPIKAQYVRLYPQVCRRHCTLRMELLGC
>ur|UPI0002C65CB7|UniRef100_UPI0002C65CB7/317-476
...sGCSEPLGMKSGHIQDYQITASSVFRTlnfTWEPRKARLDKQGKVNAWTSGHNDQSQWLQVDLLVPTKVTGIITQGA
KDFGHVQFVGSYKLAYSNDGEHWTVYQDQRKDKVFQGNFDNDTHRKNVIDPPIYARHIRILPWSWYGRITLRSELLGC
>ur|UPI0002C65CB7|UniRef100_UPI0002C65CB7/155-314
..qyKCSGPLGIEGGIISNQQITASSTHRAlfqKWYPYYARLNKKGLINAWTAAENDRWPWIQINLQRKMRVTGVITQGA
KRIGSPEYIKSYKIAYSNDGKTWAMYKVTNEDMVFHGNVDNNTPYANSFTPPIKAQYVRLYPQVCRRHCTLRMELLGC
>up|F1P8D5|F1P8D5_CANFA/317-476
...sGCSEPLGMKSGHIQDYQITASSIFRTlnfTWEPRKARLDKQGKVNAWTSGHNDQSQWLQVDLLVPTKVTGIITQGA
KDFGHVQFVGSYKLAYSNDGEHWTVYQDQRKDKVFQGNFDNDTHRKNVIDPPIYARHIRILPWSWYGRITLRSELLGC
>up|F1P8D5|F1P8D5_CANFA/155-314
..qyKCSGPLGIEGGIISNQQITASSTHRAlfqKWYPYYARLNKKGLINAWTAAENDRWPWIQINLQRKMRVTGVITQGA
KRIGSPEYIKSYKIAYSNDGKTWVMYKVTNEDMVFRGNVDNNTPYANSFTPPIKAQYVRLYPQVCRRHCTLRMELLGC
>up|I3KG15|I3KG15_ORENI/81-240
..qyKCSGPLGMEGGIISNQQITASSTHRAlfqKWYPYFARLNKKGLVNAWTAAENDRWPWIQINLQRRMRVTGLITQGA
KRIGSPEYVKSYKVAYSDDGKTWRTYKVKDEDMIFRGNVDNNAPSANSFTPPIEAQYVRIYPQVCRRHCTLRMELLGC
>up|I3KG15|I3KG15_ORENI/243-402
...tGCSEPLGMKSGHIQDYQVTASSIFRTlnfTWEPGKARLDKQGKVNAWTAGHSDQSQWLQVDLLVPTKVTGIITQGA
KDFGHVQFVGSYKVAFSNDGEQWNVYQDQGKDKVFQGNFDNDTHRKNVIDPPIYARFIRILPWSWYGRITLRVEILGC
>up|H2M1Y3|H2M1Y3_ORYLA/242-401
...tGCSEPLGMKSGHIQDYQVTASSIFRTlnfTWEPGKARLDKQGKVNAWTAGHSDQSQWLQVDLLVPTKVTGIITQGA
KDFGHVQFVGSYKIAYSNDGERWNVYQDQGKDKVFQGNFDNDTHRKNVIDPPIYARLVRILPWSWYGRITLRAEILGC
>up|H2M1Y3|H2M1Y3_ORYLA/80-239
..qyKCSGPLGMEGGIISNQQITASSTHRAlfqKWYPYFARLNKKGLVNAWTAAENDRWPWIQINLQRRMRVTGVITQGA
KRIGSPEYVKSYKVAYSDDGKTWRTYRVKDDDMIFRGNVDNNAPSANSFTPPIEAQYVRIYPQVCRRHCTLRMELLGC
>ur|UPI0002A4792D|UniRef100_UPI0002A4792D/98-257
..qyKCSGPLGMEGGIISNQQITASSTHRAlfqKWYPYFARLNKKGLVNAWTAAENDRWPWIQINLQRRMRVTGVITQGA
KRIGSPEYVKSYKVAYSDDGKTWRTYRVKDDDMIFRGNVDNNAPSANSFTPPIEAQYVRIYPQVCRRHCTLRMELLGC
>ur|UPI0002A4792D|UniRef100_UPI0002A4792D/260-419
...tGCSEPLGMKSGHIQDYQVTASSIFRTlnfTWEPGKARLDKQGKVNAWTAGHSDQSQWLQVDLLVPTKVTGIITQGA
KDFGHVQFVGSYKIAYSNDGERWNVYQDQGKDKVFQGNFDNDTHRKNVIDPPIYARLVRILPWSWYGRITLRAEILGC
>ur|UPI00022B3D05|UniRef100_UPI00022B3D05/272-431
...tGCSEPLGMKSGHIQDYQVTASSIFRTlnfTWEPGKARLDKQGKVNAWTAGHSDQSQWLQVDLLVPTKVTGIITQGA
KDFGHVQFVGSYKVAFSNDGEQWNVYQDQGKDKVFQGNFDNDTHRKNVIDPPIYARFIRILPWSWYGRITLRVEILGC
>ur|UPI00022B3D05|UniRef100_UPI00022B3D05/110-269
..qyKCSGPLGMEGGIISNQQITASSTHRAlfqKWYPYFARLNKKGLVNAWTAAENDRWPWIQINLQRRMRVTGLITQGA
KRIGSPEYVKSYKVAYSDDGKTWRTYKVKDEDMIFRGNVDNNAPSANSFTPPIEAQYVRIYPQVCRRHCTLRMELLGC
>ur|UPI000329FFF1|UniRef100_UPI000329FFF1/272-431
...tGCSEPLGMKSGHIQDYQVTASSIFRTlnfTWEPGKARLDKQGKVNAWTAGHSDQSQWLQVDLLVPTKVTGIITQGA
KDFGHVQFVGSYKVAFSNDGEQWNVYQDQGKDKVFQGNFDNDTHRKNVIDPPIYARFIRILPWSWYGRITLRVEILGC
>ur|UPI000329FFF1|UniRef100_UPI000329FFF1/110-269
..qyKCSGPLGMEGGIISNQQITASSTHRAlfqKWYPYFARLNKKGLVNAWTAAENDRWPWIQINLQRRMRVTGLITQGA
KRIGSPEYVKSYKVAYSDDGKTWRTYKVKDEDMIFRGNVDNNAPSANSFTPPIEAQYVRIYPQVCRRHCTLRMELLGC
>ur|UPI0002740072|UniRef100_UPI0002740072/307-466
...sGCSEPLGMKSGHIQDYQITASSIFRTlnfTWEPRKARLDKQGKVNAWTSGHNDQSQWLQVDLLVPTKVTGIITQGA
KDFGHVQFVGSYKLAYSNDGEHWTVYQDQRKDKVFQGNFDNDTHRKNVIDPPIYARHIRILPWSWYGRITLRSELLGC
>ur|UPI0002740072|UniRef100_UPI0002740072/145-304
..qyKCSGPLGIEGGIISNQQITASSTHRAlfqKWYPYYARLNKKGLINAWTAAENDRWPWIQINLQRKMRVTGVITQGA
KRIGSPEYIKSYKIAYSNDGKTWAMYKVTSEDMVFRGNVDNNTPYANSFTPPIKAQYVRLYPQVCRRHCTLRMELLGC
>ur|UPI00033381D9|UniRef100_UPI00033381D9/298-457
...sGCSEPLGMKTGHIQDYQITASSIFRTlnfTWEPRKARLDKQGKVNAWTSGHNDQSQWLQVDLLVPTKVTGIITQGA
KDFGHVQFVGSYKLAYSDDGEHWRVYQDQRKDKVFQGNFDNDTHRKNVIDPPIYARHIRILPWSWYGRITLRAELLGC
>ur|UPI00033381D9|UniRef100_UPI00033381D9/136-295
..qyKCSGPLGIEGGIISNQQITASSTHRAlfqKWYPYYARLNKKGLINAWTAAENDRWPWIQINLQRKMRVTGVITQGA
KRIGSPEYIKSYKIAYSNDGKTWAMYKATSEDRVFRGNVDNNTPYANSFTPPIKAQYVRLYPQVCRRHCTLRMELLGC
>up|H0XDN7|H0XDN7_OTOGA/317-476
...sGCSEPLGMKSGHIQDYQITASSIFRTlnfTWEPRKARLDKQGKVNAWTSGHNDQSQWLQVDLLVPTKVTGIITQGA
KDFGHVQFVGSYKLAYSNDGEHWTVYQDQRKDKVFQGNFDNDTHRKNVIDPPIYARHIRILPWSWYGRITLRSELLGC
>up|H0XDN7|H0XDN7_OTOGA/155-314
..qyKCSGPLGIEGGIISNQQITASSTHRAlfqKWYPYYARLNKKGLINAWTAAENDRWPWIQINLQRKMRVTGVITQGA
KRIGSPEYIKSYKIAYSNDGKTWAMYKVTSEDMVFRGNVDNNTPYANSFTPPIKAQYVRLYPQVCRRHCTLRMELLGC
>ur|UPI0002C59A4A|UniRef100_UPI0002C59A4A/307-466
...sGCSEPLGMKSGHIQDYQITASSIFRTlnfTWEPRKARLDKQGKVNAWTSGHNDQSQWLQVDLLVPTKVTGIITQGA
KDFGHVQFVGSYKLAYSNDGEHWTVYQDQRKDKVFQGNFDNDTHRKNVIDPPIYARHIRILPWSWYGRITLRSELLGC
>ur|UPI0002C59A4A|UniRef100_UPI0002C59A4A/145-304
..qyKCSGPLGIEGGIISNQQITASSTHRAlfqKWYPYYARLNKKGLINAWTAAENDRWPWIQINLQRKMRVTGVITQGA
KRIGSPEYIKSYKIAYSNDGKTWTMYKVTNEDVVFRGNVDNNTPYANSFTPPIKAQYVRLYPQVCRRHCTLRMELLGC
>up|Q6RUW2|Q6RUW2_XENLA/156-315
..qyRCSGPLGMEGGIISNQQITASSTHRAlfqKWYPYFARLNKKGLVNAWTSAENDRWPWIQINLQKKMRVTGVITQGA
KRIGSPEYIKSYKIAYSDDGKSWSTYKVTSEDMIFRGNVDNNTPYANSFTPPIEAQYIRLYPQVCRRHCTLRMELLGC
>up|Q6RUW2|Q6RUW2_XENLA/318-477
...sGCSEPLGMKSGHIQDHQVTASSVFRTlnfAWEPRKARLDMQGKVNAWTSGKSDQSQWLQVDLLRPAKVTGIITQGA
KDFGHVQFVGSYKIAYSNNGEHWAVYQDQRKDKVFQGNFDNDTHRKNVMDPPIYARYIRILPWSWYGRITLRAELLGC
>ur|UPI0002C56677|UniRef100_UPI0002C56677/317-476
...sGCSEPLGMKSGHIQDYQITASSIFRTlnfTWEPRKARLDKQGKVNAWTSGHNDQSQWLQVDLLVPTKVTGIITQGA
KDFGHVQFVGSYKLAYSNDGEHWTVYQDQRKDKVFQGNFDNDTHRKNVIDPPIYARHIRILPWSWYGRITLRSELLGC
>ur|UPI0002C56677|UniRef100_UPI0002C56677/155-314
..qyKCSGPLGIEGGIISNQQITASSTHRAlfqKWYPYYARLNKKGLINAWTAAENDRWPWIQINLQRKMRVTGVITQGA
KRIGSPEYIKSYKIAYSNDGKTWTMYKVTNEDVVFRGNVDNNTPYANSFTPPIKAQYVRLYPQVCRRHCTLRMELLGC
>up|F7DBW9|F7DBW9_MACMU/307-466
...sGCSEPLGMKSGHIQDYQITASSVFRTlnfTWEPRKARLDKQGKVNAWTSGHNDQSQWLQVDLLVPTKVTGIITQGA
KDFGHVQFVGSYKLAYSNDGEHWTVYQDQRKDKVFQGNFDNDTHRKNVIDPPIYARHIRILPWSWYGRITLRSELLGC
>up|F7DBW9|F7DBW9_MACMU/145-304
..qyKCSGPLGIEGGIISNQQITASSTHRAlfqKWYPYYARLNKKGLINAWTAAENDRWPWIQINLQRKMRVTGVITQGA
KRIGSPEYIKSYKIAYSNDGKTWAMYKVTNEDMVFRGNIDNNTPYANSFTPPIKAQYVRLYPQVCRRHCTLRMELLGC
>up|F7DBB2|F7DBB2_MACMU/317-476
...sGCSEPLGMKSGHIQDYQITASSVFRTlnfTWEPRKARLDKQGKVNAWTSGHNDQSQWLQVDLLVPTKVTGIITQGA
KDFGHVQFVGSYKLAYSNDGEHWTVYQDQRKDKVFQGNFDNDTHRKNVIDPPIYARHIRILPWSWYGRITLRSELLGC
>up|F7DBB2|F7DBB2_MACMU/155-314
..qyKCSGPLGIEGGIISNQQITASSTHRAlfqKWYPYYARLNKKGLINAWTAAENDRWPWIQINLQRKMRVTGVITQGA
KRIGSPEYIKSYKIAYSNDGKTWAMYKVTNEDMVFRGNIDNNTPYANSFTPPIKAQYVRLYPQVCRRHCTLRMELLGC
>up|F1QBK2|F1QBK2_DANRE/88-247
..qyKCSGPLGMEGGIISNQQITASSTHRAlfqKWYPYFARLNKKGLVNAWTAAENDRWPWIQINLQRRMRVTGVITQGA
KRIGSPEYVKSYKVAYSDDGKTWRTYKVTDEDIIFRGNIDNNTPFANSFTPPIEAQYVRIYPQVCRRHCTLRMELLGC
>up|F1QBK2|F1QBK2_DANRE/250-409
...sGCSEPMGMKSGHIQDYQITASSIFRTlnfTWEPGKARLDKQGKVNAWTSGHSDQSQWLQVDMLRPTKITGIITQGA
KDFGHVQFVGSYKVAYSNNGERWLIYQDQKKDKVFQGNFDNDTHRKNVIDPPIYARFVRILPWSWYGRITLRAELLGC
>ur|UPI00032925D0|UniRef100_UPI00032925D0/156-315
..qyKCSGPLGIEGGIISNQQITASSTHRAlfqKWYPYYARLNKKGLINAWTAAENDRWPWIQINLQRKMRVTGVITQGA
KRIGSPEYIKSYKIAYSNDGKTWAMYKVTNEDMVFRGNVDNNTPYANSFTPPIKAQYVRLYPQVCRRHCTLRMELLGC
>ur|UPI00032925D0|UniRef100_UPI00032925D0/318-477
...sGCSEPLGMKSGHIQDYQITASSTFRTlnfTWEARKARLDKQGKVNAWTSGHNDQSQWLQVDLLVPTKVTGIITQGA
KDFGHVQFVGSYKLAYSNDGEHWTVYQDQRKDKVFQGNFDNDTHRKNVIDPPIYARHIRILPWSWYGRITLRSELLGC
>ur|UPI0000DA2035|UniRef100_UPI0000DA2035/154-313
..qyKCSGPLGIEGGIISNQQITASSTHRAlfqKWYPYYARLNKKGLINAWTAAENDRWPWIQINLQRKMRVTGVITQGA
KRIGSPEYIKSYKIAYSNDGKTWAMYKVTNEEMVFRGNVDNNTPYANSFTPPIKAQYVRLYPQICRRHCTLRMELFGC
>ur|UPI0000DA2035|UniRef100_UPI0000DA2035/316-475
...sGCSEPLGMKSGHIQDYQITASSIFRTlnfTWEPRKARLDKQGKVNAWTSGHNDQSQWLQVDLLVPTKVTGIITQGA
KDFGHVQFVGSYKLAYSNDGEHWTVYQDQRKDKVFQGNFDNDTHRKNVIDPPIYARHIRILPWSWYGRITLRSELLGC
>up|H0Z8Z8|H0Z8Z8_TAEGU/317-476
...tGCSEPLGMKSGHIQDFQITASSVFRTlnfAWEPRKARLDKQGKVNAWTSGHNDQSQWLQIDLLIPTKITGIITQGA
KDFGHVQFVGSYKLAYSNDGEHWKIYQDQKKDKVFQGNFDNDTHRKNVIEPPIYARHVRILPWSWYGRITLRSELLGC
>up|H0Z8Z8|H0Z8Z8_TAEGU/155-314
..qqRCSGPLGIEGGIVSNQQITASSTHRAlfqKWYPYYARLNKKGLVNAWTAAENDRWPWIQINLQKKMRVTGVITQGA
KRIGSPEYVKSYKIAYSNDGKSWTMYKVTKEDMVFRGNVDNNTPYANSFTPPIKAQYVRLYPQVCRRHCTLRMELLGC
>up|A4IIH8|A4IIH8_XENTR/319-478
...sGCSEPLGMKSGHIQDHQVTASSVFRTlnfSWEPRKARLDRQGKVNAWTSGKSDQSQWLQVDLLRPTKVTGIITQGA
KDFGHVQFVGSYKVAYSNNGEHWAVYQDQRKDKVFQGNFDNDTHRKNVMDPAIYARYIRILPWSWYGRITLRAELLGC
>up|A4IIH8|A4IIH8_XENTR/157-316
..qyRCSGPLGMEGGIISNQQITASSTHRAlfqKWYPYFARLNKKGLVNAWTSAENDRWPWIQINLQKKMRVTGVITQGA
KRIGSPEYIKSYKIAYSNDGKSWSTYKVTSEDMVFRGNVDNNTPYANSFTPPIEAQYIRLYPQVCRRHCTLRMELLGC
>ur|UPI0000F1DFBC|UniRef100_UPI0000F1DFBC/273-432
...sGCSEPMGMKSGHIQDYQITASSIFRTlnfTWEPGKARLDKQGKVNAWTSGHSDQSQWLQVDMLRPTKITGIITQGA
KDFGHVQFVGSYKVAYSNNGERWLIYQDQKKDKVFQGNFDNDTHRKNVIDPPIYARFVRILPWSWYGRITLRAELLGC
>ur|UPI0000F1DFBC|UniRef100_UPI0000F1DFBC/111-270
..qyKCSGPLGMEGGIISNQQITASSTHRAlfqKWYPYFARLNKKGLVNAWTAAENDRWPWIQINLQRRMRVTGVITQGA
KRIGSPEYVKSYKVAYSDDGKTWRTYKVTDEDIIFRGNIDNNTPFANSFTPPIEAQYVRIYPQVCRRHCTLRMELLGC
>ur|UPI00027F73B3|UniRef100_UPI00027F73B3/307-466
...sGCSEPLGMKSGHIQDYQITASSIFRTlnfTWEPRKARLDKQGKVNAWTSGHNDQSQWLQVDLLVPTKVTGIITQGA
KDFGHVQFVGSYKLAYSNDGEHWTVYQDQRKDKVFQGNFDNDTHRKNVIDPPIYARHIRILPWSWYGRITLRSELLGC
>ur|UPI00027F73B3|UniRef100_UPI00027F73B3/145-304
..qyKCSGPLGIEGGIISNQQITASSTHRAlfqKWYPYYARLNKKGLINAWTAAENDRWPWIQINLQRKMRVTGVITQGA
KRIGSPEYIKSYKIAYSNDGKTWAMYKVTNEDMVFRGNIDNNTPYANSFTPPIKAQYVRLYPQVCRRHCTLRMELLGC
>ur|O43854|UniRef100_O43854-2/307-466
...sGCSEPLGMKSGHIQDYQITASSIFRTlnfTWEPRKARLDKQGKVNAWTSGHNDQSQWLQVDLLVPTKVTGIITQGA
KDFGHVQFVGSYKLAYSNDGEHWTVYQDQRKDKVFQGNFDNDTHRKNVIDPPIYARHIRILPWSWYGRITLRSELLGC
>ur|O43854|UniRef100_O43854-2/145-304
..qyKCSGPLGIEGGIISNQQITASSTHRAlfqKWYPYYARLNKKGLINAWTAAENDRWPWIQINLQRKMRVTGVITQGA
KRIGSPEYIKSYKIAYSNDGKTWAMYKVTNEDMVFRGNIDNNTPYANSFTPPIKAQYVRLYPQVCRRHCTLRMELLGC
>ur|UPI00027457D7|UniRef100_UPI00027457D7/307-466
...sGCSEPLGMKSGHIQDYQITASSIFRTlnfTWEPRKARLDKQGKVNAWTSGHNDQSQWLQVDLLVPTKVTGIITQGA
KDFGHVQFVGSYKLAYSNDGEHWTVYQDQRKDKVFQGNFDNDTHRKNVIDPPIYARHIRILPWSWYGRITLRSELLGC
>ur|UPI00027457D7|UniRef100_UPI00027457D7/145-304
..qyKCSGPLGIEGGIISNQQITASSTHRAlfqKWYPYYARLNKKGLINAWTAAENDRWPWIQINLQRKMRVTGVITQGA
KRIGSPEYIKSYKIAYSNDGKTWAMYKVTNEDMVFRGNIDNNTPYANSFTPPIKAQYVRLYPQVCRRHCTLRMELLGC
>up|H2QR73|H2QR73_PANTR/307-466
...sGCSEPLGMKSGHIQDYQITASSIFRTlnfTWEPRKARLDKQGKVNAWTSGHNDQSQWLQVDLLVPTKVTGIITQGA
KDFGHVQFVGSYKLAYSNDGEHWTVYQDQRKDKVFQGNFDNDTHRKNVIDPPIYARHIRILPWSWYGRITLRSELLGC
>up|H2QR73|H2QR73_PANTR/145-304
..qyKCSGPLGIEGGIISNQQITASSTHRAlfqKWYPYYARLNKKGLINAWTAAENDRWPWIQINLQRKMRVTGVITQGA
KRIGSPEYIKSYKIAYSNDGKTWAMYKVTNEDMVFRGNIDNNTPYANSFTPPIKAQYVRLYPQVCRRHCTLRMELLGC
>up|G1TDH6|G1TDH6_RABIT/317-476
...sGCSEPLGMKSGHIQDYQITASSIFKTlnfSWEPRKARLDKQGKVNAWTSGHNDQSQWLQVDLLVPTKVTGIITQGA
KDFGHVQFVGSYKLAYSNDGEHWTVYQDQRKDKVFQGNFDNDTHRKNVINPPIYARHIRILPWSWYGRITLRSELLGC
>up|G1TDH6|G1TDH6_RABIT/155-314
..qyKCSGPLGIEGGIISNQQITASSTHRAlfqKWYPYYARLNKKGLINAWTAAENDRWPWIQINLQRKMRVTGVITQGA
KRIGSPEYIKSYKIAYSNDGKSWAMYKVTNEDVVFRGNVDNNTPYANSFTPPIKAQYVRLYPQVCRRHCTLRMELLGC
>up|G7P7W7|G7P7W7_MACFA/317-476
...sGCSEPLGMKSGHIQDYQITASSVFRTlnfTWEPRKARLDKQGKVNAWTSGHNDQSQWLQVDLLVPTKVTGIITQGA
KDFGHVQFVGSYKLAYSNDGEHWTVYQDQRKDKVFQGNFDNDTHRKNVIDPPIYARHIRILPWSWYGRITLRSELLGC
>up|G7P7W7|G7P7W7_MACFA/155-314
..qyKCSGPLGIEGGIISNQQITASSTHRAlfqKWYPYYARLNKKGLINAWTAAENDRWPWIQINLQRKMRVTGVITQGA
KRIGSPEYIKSYKIAYSNDGKTWAMYKVTNEDTVFRGNIDNNTPYANSFTPPIKAQYVRLYPQVCRRHCTLRMELLGC
>ur|UPI00027F73B2|UniRef100_UPI00027F73B2/317-476
...sGCSEPLGMKSGHIQDYQITASSIFRTlnfTWEPRKARLDKQGKVNAWTSGHNDQSQWLQVDLLVPTKVTGIITQGA
KDFGHVQFVGSYKLAYSNDGEHWTVYQDQRKDKVFQGNFDNDTHRKNVIDPPIYARHIRILPWSWYGRITLRSELLGC
>ur|UPI00027F73B2|UniRef100_UPI00027F73B2/155-314
..qyKCSGPLGIEGGIISNQQITASSTHRAlfqKWYPYYARLNKKGLINAWTAAENDRWPWIQINLQRKMRVTGVITQGA
KRIGSPEYIKSYKIAYSNDGKTWAMYKVTNEDMVFRGNIDNNTPYANSFTPPIKAQYVRLYPQVCRRHCTLRMELLGC
>up|G1TWH5|G1TWH5_RABIT/319-478
...sGCSEPLGMKSGHIQDYQITASSIFKTlnfSWEPRKARLDKQGKVNAWTSGHNDQSQWLQVDLLVPTKVTGIITQGA
KDFGHVQFVGSYKLAYSNDGEHWTVYQDQRKDKVFQGNFDNDTHRKNVINPPIYARHIRILPWSWYGRITLRSELLGC
>up|G1TWH5|G1TWH5_RABIT/157-316
..qyKCSGPLGIEGGIISNQQITASSTHRAlfqKWYPYYARLNKKGLINAWTAAENDRWPWIQINLQRKMRVTGVITQGA
KRIGSPEYIKSYKIAYSNDGKSWAMYKVTNEDVVFRGNVDNNTPYANSFTPPIKAQYVRLYPQVCRRHCTLRMELLGC
>up|Q8N610|Q8N610_HUMAN/317-476
...sGCSEPLGMKSGHIQDYQITASSIFRTlnfTWEPRKARLDKQGKVNAWTSGHNDQSQWLQVDLLVPTKVTGIITQGA
KDFGHVQFVGSYKLAYSNDGEHWTVYQDQRKDKVFQGNFDNDTHRKNVIDPPIYARHIRILPWSWYGRITLRSELLGC
>up|Q8N610|Q8N610_HUMAN/155-314
..qyKCSGPLGIEGGIISNQQITASSTHRAlfqKWYPYYARLNKKGLINAWTAAENDRWPWIQINLQRKMRVTGVITQGA
KRIGSPEYIKSYKIAYSNDGKTWAMYKVTNEDMVFRGNIDNNTPYANSFTPPIKAQYVRLYPQVCRRHCTLRMELLGC
>up|O43854|EDIL3_HUMAN/317-476
...sGCSEPLGMKSGHIQDYQITASSIFRTlnfTWEPRKARLDKQGKVNAWTSGHNDQSQWLQVDLLVPTKVTGIITQGA
KDFGHVQFVGSYKLAYSNDGEHWTVYQDQRKDKVFQGNFDNDTHRKNVIDPPIYARHIRILPWSWYGRITLRSELLGC
>up|O43854|EDIL3_HUMAN/155-314
..qyKCSGPLGIEGGIISNQQITASSTHRAlfqKWYPYYARLNKKGLINAWTAAENDRWPWIQINLQRKMRVTGVITQGA
KRIGSPEYIKSYKIAYSNDGKTWAMYKVTNEDMVFRGNIDNNTPYANSFTPPIKAQYVRLYPQVCRRHCTLRMELLGC
>ur|UPI00027457D6|UniRef100_UPI00027457D6/317-476
...sGCSEPLGMKSGHIQDYQITASSIFRTlnfTWEPRKARLDKQGKVNAWTSGHNDQSQWLQVDLLVPTKVTGIITQGA
KDFGHVQFVGSYKLAYSNDGEHWTVYQDQRKDKVFQGNFDNDTHRKNVIDPPIYARHIRILPWSWYGRITLRSELLGC
>ur|UPI00027457D6|UniRef100_UPI00027457D6/155-314
..qyKCSGPLGIEGGIISNQQITASSTHRAlfqKWYPYYARLNKKGLINAWTAAENDRWPWIQINLQRKMRVTGVITQGA
KRIGSPEYIKSYKIAYSNDGKTWAMYKVTNEDMVFRGNIDNNTPYANSFTPPIKAQYVRLYPQVCRRHCTLRMELLGC
>up|G3SHY6|G3SHY6_GORGO/317-476
...sGCSEPLGMKSGHIQDYQITASSIFRTlnfTWEPRKARLDKQGKVNAWTSGHNDQSQWLQVDLLVPTKVTGIITQGA
KDFGHVQFVGSYKLAYSNDGEHWTVYQDQRKDKVFQGNFDNDTHRKNVIDPPIYARHIRILPWSWYGRITLRSELLGC
>up|G3SHY6|G3SHY6_GORGO/155-314
..qyKCSGPLGIEGGIISNQQITASSTHRAlfqKWYPYYARLNKKGLINAWTAAENDRWPWIQINLQRKMRVTGVITQGA
KRIGSPEYIKSYKIAYSNDGKTWAMYKVTNEDMVFRGNIDNNTPYANSFTPPIKAQYVRLYPQVCRRHCTLRMELLGC
>ur|UPI00029DB15D|UniRef100_UPI00029DB15D/320-479
...sGCSEPLGMKSGHIQDYQITASSIFRTlnfTWEPRKARLDKQGKVNAWTSGHNDQSQWLQVDLLVPTKVTGIITQGA
KDFGHVQFVGSYKLAYSNDGEHWTVYQDQRKDKVFQGNFDNDTHRKNVIDPPIYARHIRILPWSWYGRITLRSELLGC
>ur|UPI00029DB15D|UniRef100_UPI00029DB15D/158-317
..qyKCSGPLGIEGGIISNQQITASSTHRAlfqKWYPYYARLNKKGLINAWTAAENDRWPWIQINLQRKMRVTGVITQGA
KRIGSPEYIKSYKIAYSNDGKTWAMYKVTNEDMVFRGNIDNNTPYANSFTPPIKAQYVRLYPQVCRRHCTLRMELLGC
>up|I3M373|I3M373_SPETR/317-476
...sGCSEPLGMKSGHIQDYQITASSIFRTlnfTWEPRKARLDKQGKVNAWTSGHNDQSQWLQVDLLVPTKVTGIITQGA
KDFGHVQFVGSYKLAYSNDGEHWAIYQDQRKDKVFQGNFDNDTHRKNVIDPPIYARHIRILPWSWYGRITLRSELLGC
>up|I3M373|I3M373_SPETR/155-314
..qyKCSGPLGIEGGIISNQQITASSTHRAlfqKWYPYYARLNKKGLINAWTAAENDRWPWIQINLQRKMRVTGVITQGA
KRIGSPEYIKSYKIAYSNDGKTWTMYKVSNEDVVFRGNVDNNTPYANSFTPPIKAQYVRLYPQVCRRHCTLRMELLGC
>ur|UPI0001CE24AF|UniRef100_UPI0001CE24AF/184-343
..qyKCSGPLGIEGGIISNQQITASSTHRAlfqKWYPYYARLNKKGLINAWTAAENDRWPWIQINLQRKMRVTGVITQGA
KRIGSPEYIKSYKIAYSNDGKSWAMYKVTNEDVVFRGNVDNNTPYANSFTPPIKAQYVRLYPQVCRRHCTLRMELLGC
>ur|UPI0001CE24AF|UniRef100_UPI0001CE24AF/346-505
...sGCSEPLGMKSGHIQDYQITASSIFKTlnfSWEPRKARLDKQGKVNAWTSGHNDQSQWLQVDLLVPTKVTGIITQGA
KDFGHVQFVGSYKLAYSNDGEHWTVYQDQRKDKVFQGNFDNDTHRKNVINPPIYARHIRILPWSWYGRITLRSELLGC
>ur|UPI00033309B5|UniRef100_UPI00033309B5/154-313
..qyKCSGPLGIEGGIISNQQISASSTHRAlfqKWYPYYARLNKKGLINAWTAAENDRWPWIQINLQRKMRVTGVITQGA
KRIGSPEYIKSYKIAYSNDGKTWAMYKGTNEDMVFRGNVDNNTPYANSFTPPIKAQYVRLYPQVCRRHCTLRMELLGC
>ur|UPI00033309B5|UniRef100_UPI00033309B5/316-475
...sGCSEPLGMKSGHIQDYQVTASSVFRTlnfTWEPRKARLDKQGKVNAWTSGHNDQSQWLQVDLLVPTKVTGIITQGA
KDFGHVQFVGSYKLAYSNDGEHWTVYQDQRKDKVFQGNFDNDTHRKNVIDPPIYARHVRILPWSWYGRITLRSELLGC
>ur|UPI000333B7EE|UniRef100_UPI000333B7EE/162-321
..qyKCSGPLGIEGGIISNQQITASSTHRAlfqKWYPYYARLNKKGLINAWTAAENDRWPWIQINLQRKMRVTGVITQGA
KRIGSPEYIKSYKIAYSNDGKTWAMYKVTNEDMVFRGNVDNNTPYANSFTPPIKAQYVRLYPQVCRRHCTLRMELLGC
>ur|UPI000333B7EE|UniRef100_UPI000333B7EE/324-483
...sGCSEPLGMKSGHIQDYQITASSIFRTlnfTWEPRKARLDKQGKVNAWTSGHNDQSQWLQVDLLVPTKVTGIITQGA
KDFGHVQFVGSYKLAYSNDGEHWTVYQDQRKDKVFQGNFDNDTHRKNVIDPPIYARHLRILPWSWYGRITLRSELLGC
>up|M3ZX10|M3ZX10_XIPMA/199-358
...tGCSEPLGMKSGHVQDYQVTASSIFRTlnfTWEPGKARLDKQGKVNAWTAGHSDQSQWLQVDLLVPTKVTGIITQGA
KDFGHVQFVGSYKLAYSNDGERWSVYQDQGKDKVFQGNFDNDTHRKNVIDPPVYARFVRILPWSWYGRITLRVEILGC
>up|M3ZX10|M3ZX10_XIPMA/37-196
..qyKCSGPLGMEGGIISNQQITASSTHRAlfqKWYPYFARLNKKGLVNAWTAAENDRWPWIQINLQRRMRVTGLITQGA
KRIGSPEYVKSYKVAYSDDGKTWRTYKVKDEDMIFRGNVDNNAPSANSFTPPIEAQFVRVYPQVCRRHCTLRMELLGC
>ur|UPI0002BD03A8|UniRef100_UPI0002BD03A8/154-313
..qyKCSGPLGIEGGIISNQQITASSTHRAlfqKWYPYYARLNKKGLINAWTAAENDRWPWIQINLQRKMRVTGVITQGA
KRIGSPEYTKSYKIAYSNDGKTWAMYTVTNEDMVFRGNVDNNTPYANSFTPPIKAQYVRLYPQVCRRHCTLRMELLGC
>ur|UPI0002BD03A8|UniRef100_UPI0002BD03A8/316-475
...sGCSEPLGMKSGHIQDYQITASSIFRTlnfTWEPRKARLDKQGKVNAWTSGHNDQSQWLQVDLLVPTKVTGIITQGA
KDFGHVQFVGSYKLAYSNDGEHWTVYQDQRKDKVFQGNFDNDTHRKNVIDPPIYARHIRILPWSWYGRITLRSELLGC
>ur|UPI00032B26EF|UniRef100_UPI00032B26EF/307-466
...sGCSEPLGMKSGHIQDHQITASSIFKTlnfSWEPRKARLDKQGKVNAWTSGHNDQSQWLQVDLLVPTKVTGIITQGA
KDFGHVQFVGSYKLAYSNDGEHWTVYQDQRKDKVFQGNFDNDTHRKNVINPPISARLLRILPWSWYGRITLRSELLGC
>ur|UPI00032B26EF|UniRef100_UPI00032B26EF/145-304
..qyKCSGPLGIEGGIISNQQITASSTHRAlfqKWYPYYARLNKKGLINAWTAAENDRWPWIQINLQRKMRVTGVITQGA
KRIGSPEYIKSYKIAYSNDGKSWAMYKGTSEDVVFRGNVDNNTPYANSFTPPIKAQYVRLYPQVCRRHCTLRMELLGC
>up|G5BHB0|G5BHB0_HETGA/133-292
..qyKCSGPLGIEGGIISNQQITASSTHRAlfqKWYPYYARLNKKGLINAWTAAENDRWPWIQINLQRKMRVTGVITQGA
KRIGSPEYIKSYKIAHSNDGKTWTVYKATKEDRVFRGNVDNNTPYANSFTPPIKAQYVRLYPQVCRRHCTLRMELLGC
>up|G5BHB0|G5BHB0_HETGA/295-454
...sGCSEPLGMKSGHIQDYQITASSVFRTlnfTWEPRKARLDKQGKVNAWTSGHNDQSQWLQVDLLVPTKVTGIITQGA
KDFGHVQFVGSYKLAYSNDGERWTVYQDQRKDKVFQGNFDNDTHRKNVIEPPIYARHIRILPWSWYGRITLRSELLGC
>ur|UPI00035063DF|UniRef100_UPI00035063DF/307-466
...sGCSEPLGMKSGHIQDYQITASSVFRTlnfAWEPRKARLDKQGKVNAWTSGHNDQSQWLQVDLLVPTKVTGIITQGA
KDFGHVQFVGSYKLAYSNDGEHWIIYQDQKKDKVFQGNFDNDTHRKNVIDPPIYARHIRIIPWSWYGRITLRSELLGC
>ur|UPI00035063DF|UniRef100_UPI00035063DF/145-304
..qqRCSGPLGIEGGIVSNQQITASSTHRAlfqKWYPYYARLNKKGLVNAWTAAENDRWPWIQINLQKKMRVTGVITQGA
KRIGSPEYVKSYKIAYSNDGKSWTMYKVTNEDMVFRGNVDNNTPYANSFTPPIKSQYIRLYPQVCRRHCTLRMELLGC
>ur|UPI00032AD49D|UniRef100_UPI00032AD49D/317-476
...sGCSEPLGMKSGHIQDHQITASSIFKTlnfSWEPRKARLDKQGKVNAWTSGHNDQSQWLQVDLLVPTKVTGIITQGA
KDFGHVQFVGSYKLAYSNDGEHWTVYQDQRKDKVFQGNFDNDTHRKNVINPPISARLLRILPWSWYGRITLRSELLGC
>ur|UPI00032AD49D|UniRef100_UPI00032AD49D/155-314
..qyKCSGPLGIEGGIISNQQITASSTHRAlfqKWYPYYARLNKKGLINAWTAAENDRWPWIQINLQRKMRVTGVITQGA
KRIGSPEYIKSYKIAYSNDGKSWAMYKGTSEDVVFRGNVDNNTPYANSFTPPIKAQYVRLYPQVCRRHCTLRMELLGC
>ur|UPI00034FF36B|UniRef100_UPI00034FF36B/313-472
...sGCSEPLGMKSGHIQDYQITASSVFRTlnfTWEPRKARLDKQGKVNAWTSGHNDQSQWLQVDLLVPTKVTGIITQGA
KDFGHVQFVGSYKLAYSNDGERWTVYQDQRKDKVFQGNFDNDTHRKNVIEPPIYARHIRILPWSWYGRITLRSELLGC
>ur|UPI00034FF36B|UniRef100_UPI00034FF36B/151-310
..qyKCSGPLGIEGGIISNQQITASSTHRAlfqKWYPYYARLNKKGLINAWTAAENDRWPWIQINLQRKMRVTGVITQGA
KRIGSPEYIKSYKIAHSNDGKTWTVYKATKEDRVFRGNVDNNTPYANSFTPPIKAQYVRLYPQVCRRHCTLRMELLGC
>up|F1NCN3|F1NCN3_CHICK/317-476
...sGCSEPLGMKSGHIQDYQITASSVFRTlnfAWEPRKARLDKQGKVNAWTSGHNDQSQWLQVDLLVPTKVTGIITQGA
KDFGHVQFVGSYKLAYSNDGEHWIIYQDQKKDKVFQGNFDNDTHRKNVIDPPIYARHIRIIPWSWYGRITLRSELLGC
>up|F1NCN3|F1NCN3_CHICK/155-314
..qqRCSGPLGIEGGIVSNQQITASSTHRAlfqKWYPYYARLNKKGLVNAWTAAENDRWPWIQINLQKKMRVTGVITQGA
KRIGSPEYVKSYKIAYSNDGKSWTMYKVTNEDMVFRGNVDNNTPYANSFTPPIKSQYIRLYPQVCRRHCTLRMELLGC
>ur|UPI00034FF557|UniRef100_UPI00034FF557/307-466
...sGCSEPLGMKSGHIQDYQITASSVFRTlnfTWEPRKARLDKQGKVNAWTSGHNDQSQWLQVDLLVPTKVTGIITQGA
KDFGHVQFVGSYKLAYSNDGERWTVYQDQRKDKVFQGNFDNDTHRKNVIEPPIYARHIRILPWSWYGRITLRSELLGC
>ur|UPI00034FF557|UniRef100_UPI00034FF557/145-304
..qyKCSGPLGIEGGIISNQQITASSTHRAlfqKWYPYYARLNKKGLINAWTAAENDRWPWIQINLQRKMRVTGVITQGA
KRIGSPEYIKSYKIAHSNDGKTWTVYKATKEDRVFRGNVDNNTPYANSFTPPIKAQYVRLYPQVCRRHCTLRMELLGC
>ur|UPI0003344FA9|UniRef100_UPI0003344FA9/317-476
...sGCSEPLGMKSGHIQDYQITASSIFRTlnfTWEPRKARLDKQGKVNAWTSGHNDQSQWLQVDLLVPTKVTGIITQGA
KDFGHVQFVGSYKLAYSNDGEHWAVYQDQRKDKVFQGNFDNDTHRKNVIDPPIYARHIRILPWSWYGRITLRSELLGC
>ur|UPI0003344FA9|UniRef100_UPI0003344FA9/155-314
..qyKCSGPLGIEGGIISNQQITASSTHRAlfqKWYPYYARLNKKGLINAWTAAENDRWPWIQINLQRKMRVTGVITQGA
KRIGSPEYIKSYKIAYSNDGKTWAMYKVTNEDVVFRGNVDNNTPYANSFTPPIKAQYVRLYPQVCRRHCTLRMELLGC
>ur|UPI00020AB4C4|UniRef100_UPI00020AB4C4/307-466
...sGCSEPLGMKSGHIQDYQITASSIFRTlnfTWEPRKARLDKQGKVNAWTSGHNDQSQWLQVDLLVPTKVTGIITQGA
KDFGHVQFVGSYKLAYSNDGEHWTVYQDQRKDKVFQGNFDNDTHRKNVIDPPIYARHIRILPWSWYGRITLRSELLGC
>ur|UPI00020AB4C4|UniRef100_UPI00020AB4C4/145-304
..qyKCSGPLGIEGGIISNQQITASSTHRAlfqKWYPYYARLNKKGLINAWTAAENDRWPWIQINLQRKMRVTGVITQGA
KRIGSPEYIKSYKIAYSNDGKTWAMYKVTNEDVVFRGNIDNNTPYANSFTPPIKAQYVRLYPQVCRRHCTLRMELLGC
>up|G1RSR1|G1RSR1_NOMLE/317-476
...sGCSEPLGMKSGHIQDYQITASSIFRTlnfTWEPRKARLDKQGKVNAWTSGHNDQSQWLQVDLLVPTKVTGIITQGA
KDFGHVQFVGSYKLAYSNDGEHWTVYQDQRKDKVFQGNFDNDTHRKNVIDPPIYARHIRILPWSWYGRITLRSELLGC
>up|G1RSR1|G1RSR1_NOMLE/155-314
..qyKCSGPLGIEGGIISNQQITASSTHRAlfqKWYPYYARLNKKGLINAWTAAENDRWPWIQINLQRKMRVTGVITQGA
KRIGSPEYIKSYKIAYSNDGKTWAMYKVTNEDVVFRGNIDNNTPYANSFTPPIKAQYVRLYPQVCRRHCTLRMELLGC
>up|F7D3X7|F7D3X7_MONDO/205-364
...sGCSEPLGMKSGHIQDYQITASSIFRTlnfTWEPRKARLDKQGKVNAWTSGHNDQSQWLQVDLLVPTKVTGIITQGA
KDFGHVQFVGSYKLAYSNDGEHWTIYQDQRKDKVFQGNFDNDTHRKNVIDPPIYARHIRILPWSWYGRITLRSELLGC
>up|F7D3X7|F7D3X7_MONDO/43-202
..qyKCSGPLGIEGGIISNQQITASSTHRAlfqKWYPYYARLNKKGLVNAWTAAENDRWPWIQINLQRKMRVTGVITQGA
KRIGSPEYIKSYKIAYSNDGKSWAMYKVSNEDMVFRGNVDNNTPYANSFTPPIKSQYVRLYPQVCRRHCTLRMELLGC
>up|Q8C4U8|Q8C4U8_MOUSE/307-466
...sGCSEPLGMKSGHIQDYQITASSVFRTlnfTWEPRKARLDKQGKVNAWTSGHNDQSQWLQVDLLVPTKVTGIITQGA
KDFGHVQFVGSYKLAYSNDGEHWMVHQDQRKDKVFQGNFDNDTHRKNVIDPPIYARFIRILPWSWYGRITLRSELLGC
>up|Q8C4U8|Q8C4U8_MOUSE/145-304
..qyKCSGPLGIEGGIISNQQITASSTHRAlfqKWYPYYARLNKKGLINAWTAAENDRWPWIQINLQRKMRVTGVITQGA
KRIGSPEYIKSYKIAYSNDGKTWAMYKVTNEEMVFRGNVDNNTPYANSFTPPIKAQYVRLYPQICRRHCTLRMELLGC
>up|O35474|EDIL3_MOUSE/317-476
...sGCSEPLGMKSGHIQDYQITASSVFRTlnfTWEPRKARLDKQGKVNAWTSGHNDQSQWLQVDLLVPTKVTGIITQGA
KDFGHVQFVGSYKLAYSNDGEHWMVHQDQRKDKVFQGNFDNDTHRKNVIDPPIYARFIRILPWSWYGRITLRSELLGC
>up|O35474|EDIL3_MOUSE/155-314
..qyKCSGPLGIEGGIISNQQITASSTHRAlfqKWYPYYARLNKKGLINAWTAAENDRWPWIQINLQRKMRVTGVITQGA
KRIGSPEYIKSYKIAYSNDGKTWAMYKVTNEEMVFRGNVDNNTPYANSFTPPIKAQYVRLYPQICRRHCTLRMELLGC
>ur|UPI00020F64EB|UniRef100_UPI00020F64EB/164-323
..qyKCSGPLGIEGGIISNQQITASSTHRAlfqKWYPYYARLNKKGLVNAWTAAENDRWPWIQINLQRKMRVTGVITQGA
KRIGSPEYIKSYKIAYSNDGKSWAMYKVSNEDMVFRGNVDNNTPYANSFTPPIKSQYVRLYPQVCRRHCTLRMELLGC
>ur|UPI00020F64EB|UniRef100_UPI00020F64EB/326-485
...sGCSEPLGMKSGHIQDYQITASSIFRTlnfTWEPRKARLDKQGKVNAWTSGHNDQSQWLQVDLLVPTKVTGIITQGA
KDFGHVQFVGSYKLAYSNDGEHWTIYQDQRKDKVFQGNFDNDTHRKNVIDPPIYARHIRILPWSWYGRITLRSELLGC
>ur|UPI000214A5E6|UniRef100_UPI000214A5E6/307-466
...sGCSEPLGMKSGHIQDYQITASSIFRTlnfTWEPRKARLDKQGKVNAWNSGHNDQSQWLQVDLLVPTKVTGIITQGA
KDFGHVQFVGSYKLAYSDDGEHWTVYQDQRKDKVFQGNFDNDTHRKNVIDPPIYARHIRILPWSWYGRITLRSELLGC
>ur|UPI000214A5E6|UniRef100_UPI000214A5E6/145-304
..qyKCSGPLGIEGGIISNQQITASSTHRAlfqKWYPYYARLNKKGLINAWTAAENDRWPWIQINLQRKMRVTGVITQGA
KRIGSPEYIKSYKIAYSSDGKTWAMYKGTFKDVVFHGNVDNNTPYANSFTPPIKAQYVRLYPQVCRRHCTLRMELLGC
>ur|UPI00022CE3E1|UniRef100_UPI00022CE3E1/159-318
..qyKCSGPLGIEGGIISNQQITASSTHRAlfqKWYPYYARLNKKGLINAWTAAENDRWPWIQINLQRKMRVTGVITQGA
KRIGSPEYIKSYKIAYSNDGKTWATYKVTNEDMVFRGNVDNNTPYANSFTPPIKAQYVRLYPQVCRRHCTLRMELLGC
>ur|UPI00022CE3E1|UniRef100_UPI00022CE3E1/324-480
....--SEPLGMKSGHIQDYQITASSIFRTlnxTWEPRKARLDKQGKVNAWTSGHNDQSQWLQVDLLVPTKVTGIITQGA
KDFGHVQFVGSYKLAYSNDGEHWTVYQDQRKDKVFQGNFDNDTHRKNVIDPPIYARHIRILPWSWYGRITLRSELLGC
>up|F6VKK6|F6VKK6_HORSE/156-315
..qyKCSGPLGIEGGIISNQQITASSTHRAlfqKWYPYYARLNKKGLINAWTAAENDRWPWIQINLQRKMRVTGVITQGA
KRIGSPEYIKSYKIAYSSDGKTWAMYKGTFKDVVFHGNVDNNTPYANSFTPPIKAQYVRLYPQVCRRHCTLRMELLGC
>up|F6VKK6|F6VKK6_HORSE/318-477
...sGCSEPLGMKSGHIQDYQITASSIFRTlnfTWEPRKARLDKQGKVNAWNSGHNDQSQWLQVDLLVPTKVTGIITQGA
KDFGHVQFVGSYKLAYSDDGEHWTVYQDQRKDKVFQGNFDNDTHRKNVIDPPIYARHIRILPWSWYGRITLRSELLGC
>up|G3P7C1|G3P7C1_GASAC/80-239
..qyRCSGPLGMEGGIISNQQITASSTHRAlfqKWYPYFSRLNKKGLVNAWTAAENDRWPWIQINLQRRMRVTGLITQGA
KRIGSPEYVKSYKVAYSDDGKTWRTYKVKDDDMIFRGNVDNNAPSANSFTPPIKAQYVRIYPQVCRRHCTLRMELLGC
>up|G3P7C1|G3P7C1_GASAC/251-409
....GCSEPLGMKSGHIQDYQVTASSIFRTlnfTWEPGKARLDKQGKVNAWTAGHSDQSQWLQVDLLVPAKVTGIITQGA
KDFGHVQFVGSYKLAYSNDGERWKIYQDQGKDKVFQGNFDNDTHRKNVIDPPVYARLIRILPWSWYGRITLRAEVLGC
>up|G1KL84|G1KL84_ANOCA/317-476
...sGCSEPLGMKSGHIQDYQITASSIFRTlnfTWEPRKARLDKQGKVNAWTSGHSDQSQWLQIDLLVPTKVTGIITQGA
KDFGHVQFVGSYKLAYSHDGEHWTIYQDQKKDKVFQGNFDNDTHRKNVIDPPIYARHIRILPWSWYGRITLRSELLGC
>up|G1KL84|G1KL84_ANOCA/155-314
..qyKCSGPLGIEGGIISNQQITASSTHRAlfqKWYPYYARLNKKGLVNAWTAAENDRWPWIQINLQRKMRITGVITQGA
KRIGSPEYIKSYKIAYSNDGKLWATYKVTTEDMVFRGNVDNNTPYANSFTPPIKAQYLRLYPQVCRRHCTLRMELLGC
>ur|UPI000203861D|UniRef100_UPI000203861D/168-327
..qyKCSGPLGIEGGIISNQQITASSTHRAlfqKWYPYYARLNKKGLVNAWTAAENDRWPWIQINLQRKMRITGVITQGA
KRIGSPEYIKSYKIAYSNDGKLWATYKVTTEDMVFRGNVDNNTPYANSFTPPIKAQYLRLYPQVCRRHCTLRMELLGC
>ur|UPI000203861D|UniRef100_UPI000203861D/330-489
...sGCSEPLGMKSGHIQDYQITASSIFRTlnfTWEPRKARLDKQGKVNAWTSGHSDQSQWLQIDLLVPTKVTGIITQGA
KDFGHVQFVGSYKLAYSHDGEHWTIYQDQKKDKVFQGNFDNDTHRKNVIDPPIYARHIRILPWSWYGRITLRSELLGC
>up|K7GCY9|K7GCY9_PELSI/317-476
...sGCSEPLGMKSGHIQDYQITASSVFRTlnfTWEPRKARLDKQGKVNAWTSGHSDQSQWLQIDLLVPTKVTGIITQGA
KDFGHVQFVGSYKLAYSNDGEHWTIYQDQKKDKVFQGNFDNDTHRKNVIDPPIYARHIRILPWSWYGRITLRSELLGC
>up|K7GCY9|K7GCY9_PELSI/155-314
..qyRCSGPLGIEGGIVSNQQITASSTHRAlfqKWYPYYARLNKKGLVNAWTAAENDRWPWIQINLQRKMRVTGVITQGA
KRIGSPEYIKSYKIAYSNDGKSWVAYKVTNEDMVFHGNEDNNTPYANSFTPPIKSQYIRLYPQVCRRHCTLRMELLGC
>up|H2RW74|H2RW74_TAKRU/241-400
...sGCSEPMGMKSGHIQDYQITASSIFRTvnfTWEPGKARLDKQGKVNAWTAGHSDQSQWLQVDLRVPTKVTGIITQGA
KDFGRVQFVGSYKVAYSNDGERWITYQDQRKDKVFQGNFDNDTHRKNVIEPPIYARLIRILPWSWYGRITLRVEILGC
>up|H2RW74|H2RW74_TAKRU/83-238
....--LDRLGMEGGIISNQQITASSTHRAlfqKWYPYFARLNRRGLVNAWTAAENDRWPWIQINLQRRMRVTGLITQGA
KRFGSAEYVKSYKVAYSDDGKTWRTYKVKDEDMIFRGNVDNNTPSASSFTPPIEAQYVRIYPQVCRRHCTLRMELLGC
>up|R7UI05|R7UI05_9ANNE/410-553
....--------GDIRVPDEKMTASSQYNT...TWGPERARINTVRFYGGWRAAEAASDEWIQVEFDVPMIVQAVRTRGI
HY--YTYWVESYELHFSDDGVNWDAYQEYGTTKIFVGNSDNETPVEHFLHGPKRAMFVRLVVQTWYRYIALRFEVYG-
>up|R7UI05|R7UI05_9ANNE/244-396
....LCHEGLISGEHYIADWAFYSTSAKE-...GGEVNRSRLNSDNGGGGWTAKDDDFNPFISFTFNAVMNVTSVITQGH
EI--RDEWVINYMVSYRLEYGAIEWVTDEGEIIEFEGNTDKDGEVENTLSEGILARVIRIHVMERHGSASMRVELIGC
>up|R7UI05|R7UI05_9ANNE/566-713
....------SGSDRYLTDEHLSASSELDE...NHGADRSRLNQSALSGGWVPRYMDDQQWIQVDLSYNFSVKGVAIQGQ
DQ--TGNFTTAFYVSYSDDLETWTGHNDENFTTTFQGNLNSSHVRKIYFKEGFSARGVRLHPVAWNSTIGVRWDVIGC
>up|Q5R7K9|EDIL3_PONAB/317-476
...sGCSEPLGMKSGHIQDYQITASSIFRTlnfTWEPRKARLDKQGKVNAWTSGHNDQSQWLQVDLLVPTKVTGIITQGA
KDFGHVQFVGSYKLAYSNDGEHWTVYQDQRKDKVFQGNFDNDTHRKNVIDPPIYARHIRILPWSWYGRNTLRSELLGC
>up|Q5R7K9|EDIL3_PONAB/155-314
..qyKCSGPLGIEGGIISNQQITASSTHRAlfqKWYPYYARLNKKGLINAWTAAENDRWPWIQINLQRKMRVTGVITQGA
KRIGSPEYIKSYKIAYSNDGKTWAMYKVTNEDMVFRGNIDNNTPYANSFTPPTKAQYVRLYPQVCRRHCTLRMELLGC
>up|G7MYS0|G7MYS0_MACMU/228-387
...dGCFNPLGLKNNSIPDKQITASSSYKTwgfSWNPSYARLDKQGNFNAWVAGSYSNDQWLQVDLGSPKEVTGIITQGA
RNFGSVQFVASYKVAYSNDSANWTEYQDTGSSKIFPGNWDNHSHKKNLFETPILARYVRVLPVAWHNRIALRLELLGC
>up|G7MYS0|G7MYS0_MACMU/68-225
...mKCVEPLGMENGNIANSQITASSVRVTflqHWVPELARLNRAGMVNAWTPSSNDDNPWIQVNLLRRMWVTGVVTQGA
SRLASHEYLKAFKVAYSLNGHEFNFIHDNEKHKEFAGNWNKNAVHVNLFETPVEAQYVRLYPTSCHTACTLRFELLGC
>up|Q0VA62|Q0VA62_XENTR/150-305
....RCANALGMEGRAISDAQITSSSMYHGflqRWGPNLARLNNKGMVNAWTANSLDQHPWIQVNLLREMRVSGVITQGA
SRMGTAEYVKEFKVAYSVDGHEFTFYKSEGKDKLFPGNIDNDGRKANLFSPPISARFIRIYPVTCRVACTLRFELYGC
>up|Q0VA62|Q0VA62_XENTR/308-467
...sGCSDPLGMKTQVISDKQIKASSVYKTwgfTWHPHYARLDKIGKTNAWTALENNQEQWLQIDLRIPKKISGIITQGA
KDFGNIQYVESFKVAYSDDGNTWKIYKDTKADKIFLGNNDNYSHKKNLFDVPFSARFVRVLPQSWHERITLRMELLGC
>up|H2RW73|H2RW73_TAKRU/82-239
....QTSLILGMEGGIISNQQITASSTHRAlfqKWYPYFARLNRRGLVNAWTAAENDRWPWIQINLQRRMRVTGLITQGA
KRFGSAEYVKSYKVAYSDDGKTWRTYKVKDEDMIFRGNVDNNTPSASSFTPPIEAQYVRIYPQVCRRHCTLRMELLGC
>up|H2RW73|H2RW73_TAKRU/250-408
....GCSEPMGMKSGHIQDYQITASSIFRTvnfTWEPGKARLDKQGKVNAWTAGHSDQSQWLQVDLRVPTKVTGIITQGA
KDFGRVQFVGSYKVAYSNDGERWITYQDQRKDKVFQGNFDNDTHRKNVIEPPIYARLIRILPWSWYGRITLRVEILGC
>up|Q6P1V9|Q6P1V9_XENTR/150-305
....RCANALGMEGRAISDAQITSSSMYHGflqRWGPNLARLNNKGMVNAWTANSLDQHPWIQVNLLREMRVSGVITQGA
SRMGTAEYVKEFKVAYSVDGHEFTFYKSEGKDKLFPGNIDNDGRKANLFSPPISARFIRIYPVTCRVACTLRFELYGC
>up|Q6P1V9|Q6P1V9_XENTR/315-473
....GCSDPLGMKTQVISDKQIKASSVYKTwgfTWHPHYARLDKIGKTNAWTALENNQEQWLQIDLRIPKKISGIITQGA
KDFGNIQYVESFKVAYSDDGNTWKIYKDTKADKIFLGNNDNYSHKKNLFDVPFSARFVRVLPQSWHERITLRMELLGC
>up|H2RW72|H2RW72_TAKRU/245-404
...sGCSEPMGMKSGHIQDYQITASSIFRTvnfTWEPGKARLDKQGKVNAWTAGHSDQSQWLQVDLRVPTKVTGIITQGA
KDFGRVQFVGSYKVAYSNDGERWITYQDQRKDKVFQGNFDNDTHRKNVIEPPIYARLIRILPWSWYGRITLRVEILGC
>up|H2RW72|H2RW72_TAKRU/88-242
....---GCLGMEGGIISNQQITASSTHRAlfqKWYPYFARLNRRGLVNAWTAAENDRWPWIQINLQRRMRVTGLITQGA
KRFGSAEYVKSYKVAYSDDGKTWRTYKVKDEDMIFRGNVDNNTPSASSFTPPIEAQYVRIYPQVCRRHCTLRMELLGC
>ur|UPI00027F786B|UniRef100_UPI00027F786B/25-181
....ECAEPLGMENGNIANSQITASSVRVTflqHWVPELARLNRAGMVNAWTPSSNDDSPWIQVNLLRRMWVAGVVTQGA
SHLANHEYLKTFKVAYSLNGHDFDFIHDNQKHKEFTGNWNKNTVHVNLFETPVEAQYVRLYPTSCHTACTLRFELLGC
>ur|UPI00027F786B|UniRef100_UPI00027F786B/184-343
...nGCHHPLGLKNNSIPDKQITASSSYRTwgfSWNPSYARLDKQGNVNAWVAGSYDKDPWLQVDLGSPKQVKGIITQGV
RNFGSIQFVASYKVAYSNDSMNWTEYQDTGSSKIFPGNWDNHSHKKNLFETPVVARYVRVLPVAWHNRVALRLELLGC
>up|Q08431|MFGM_HUMAN/228-387
...nGCANPLGLKNNSIPDKQITASSSYKTwgfSWNPSYARLDKQGNFNAWVAGSYGNDQWLQVDLGSSKEVTGIITQGA
RNFGSVQFVASYKVAYSNDSANWTEYQDTGSSKIFPGNWDNHSHKKNLFETPILARYVRILPVAWHNRIALRLELLGC
>up|Q08431|MFGM_HUMAN/67-225
..etKCVEPLGMENGNIANSQIAASSVRVTflqHWVPELARLNRAGMVNAWTPSSNDDNPWIQVNLLRRMWVTGVVTQGA
SRLASHEYLKAFKVAYSLNGHEFDFIHDNKKHKEFVGNWNKNAVHVNLFETPVEAQYVRLYPTSCHTACTLRFELLGC
>up|F1NPT2|F1NPT2_CHICK/1755-1906
..nqDCQNALGMASGYIADSQITASGQEG-...PWAPKLARLHNSGSINAWSTG--EGNPWIQVDLLHLKIIHGIKTQGA
RQRLSSLYVSQFIVFYSLDGQRWKKYKGTSTQMMFFANVDATTVKENRFNPPIIARYIRINPTHYSIRTTLRMELIGC
>up|F1NPT2|F1NPT2_CHICK/1909-2063
...nSCSMPLGMESKGIPDQRISASSYSSNifsSWSPSQARLNLQGRTNAWRPETNSPSEWLQVDFEATKKVTAIITQGA
KAVFTHMFVKEFAVSSSQDGVHWSRVLHNGKEKIFRANRDYTSTVLNSLEPPLFARYVRIHPRHWHNHIALRIEFLGC
>up|R0M0N9|R0M0N9_ANAPL/292-455
...sGCSEPLGMKSGHIQDYQISASSVFRTlnfAWEPRKARLDKQXKVNAWTSGHNDQSQWLQVDLLVPTKVTGIITQGA
KDFGHVQFVGSYKLAYSNDGEHWIIYQDQKKDKVFQGNFDNDTHRKNVIDPPIYARHIRIIPWSWYGRITLRSELLGC
>up|R0M0N9|R0M0N9_ANAPL/131-289
...aRCSGPLGIEGGIVSNQQITASSTHRAlfqKWYPYYARLNKKGLVNAWTAAENDRWPWIQINLQKKMRVTGVITQGA
KRIGSPEYVKSYKIAYSNDGKSWTMYKVTNEDMVFRGNVDNNTPYANSFTPPIKSQYVRLYPQVCRRHCTLRMELLGC
>up|H2QA15|H2QA15_PANTR/228-387
...nGCANPLGLKNNSIPDKQITASSSYKTwgfSWNPSYARLDKQGNFNAWVAGSYGNDQWLQVDLGSPKEVTGIITQGA
RNFGSVQFVASYKVAYSNDSANWTEYQDTGSSKIFPGNWDNHSHKKNLFETPILARYVRILPVAWHNRIALRLELLGC
>up|H2QA15|H2QA15_PANTR/67-225
..etKCVEPLGMENGNIANSQIAASSVRVTflqHWVPELARLNRAGMVNAWTPSSNDDNPWIQVNLLRRMWVTGVVTQGA
SRLASHEYLKAFKVAYSLNGHEFDFIHDNKKHKEFVGNWNKNAVHVNLFETPVEAQYVRLYPTSCHMACTLRFELLGC
>ur|UPI00027F3AB9|UniRef100_UPI00027F3AB9/25-181
....ECIEPLGMENGNIANSQITASSVRVTflqHWVPELARLNRAGMVNAWTPSSNDDNPWIQVNLLRRMWVTGVVTQGA
SRLASHEYLKAFKVAYSLNGHEFNFIHDNEKHKEFAGNWNKNAVHVNLFETPVEAQYVRLYPTSCHTACTLRFELLGC
>ur|UPI00027F3AB9|UniRef100_UPI00027F3AB9/184-343
...dGCFNPLGLKNNSIPDKQITASSSYKTwgfSWNPSYARLDKQGNFNAWVAGSYSNDQWLQVDLGSLKEVTGIITQGA
RNFGSVQFVASYKVAYSNDSVNWTEYQDTGSSKIFPGNWDNHSHKKNLFETPILARYVRVLPVAWHNRIALRLELLGC
>ur|UPI0003504A30|UniRef100_UPI0003504A30/1795-1946
..nqDCQNALGMASGYIADSQITASGQEG-...PWAPKLARLHNSGSINAWSTG--EGNPWIQVDLLHLKIIHGIKTQGA
RQRLSSLYVSQFIVFYSLDGQRWKKYKGTSTQMMFFANVDATTVKENRFNPPIIARYIRINPTHYSIRTTLRMELIGC
>ur|UPI0003504A30|UniRef100_UPI0003504A30/1949-2103
...nSCSMPLGMESKGIPDQRISASSYSSNifsSWSPSQARLNLQGRTNAWRPETNSPSEWLQVDFEATKKVTAIITQGA
KAVFTHMFVKEFAVSSSQDGVHWSRVLHNGKEKIFRANRDYTSTVLNSLEPPLFARYVRIHPRHWHNHIALRIEFLGC
>ur|UPI0000493C13|UniRef100_UPI0000493C13/25-181
....ECVEPLGMENGNIANSQIAASSVRVTflqHWVPELARLNRAGMVNAWTPSSNDDNPWIQVNLLRRMWVTGVVTQGA
SRLASHEYLKAFKVAYSLNGHEFDFIHDNKKHKEFVGNWNKNAVHVNLFETPVEAQYVRLYPTSCHMACTLRFELLGC
>ur|UPI0000493C13|UniRef100_UPI0000493C13/184-343
...nGCANPLGLKNNSIPDKQITASSSYKTwgfSWNPSYARLDKQGNFNAWVAGSYGNDQWLQVDLGSPKEVTGIITQGA
RNFGSVQFVASYKVAYSNDSANWTEYQDTGSSKIFPGNWDNHSHKKNLFETPILARYVRILPVAWHNRIALRLELLGC
>ur|UPI00027F3990|UniRef100_UPI00027F3990/228-387
...dGCFNPLGLKNNSIPDKQITASSSYKTwgfSWNPSYARLDKQGNFNAWVAGSYSNDQWLQVDLGSLKEVTGIITQGA
RNFGSVQFVASYKVAYSNDSVNWTEYQDTGSSKIFPGNWDNHSHKKNLFETPILARYVRVLPVAWHNRIALRLELLGC
>ur|UPI00027F3990|UniRef100_UPI00027F3990/68-225
...mKCIEPLGMENGNIANSQITASSVRVTflqHWVPELARLNRAGMVNAWTPSSNDDNPWIQVNLLRRMWVTGVVTQGA
SRLASHEYLKAFKVAYSLNGHEFNFIHDNEKHKEFAGNWNKNAVHVNLFETPVEAQYVRLYPTSCHTACTLRFELLGC
>ur|UPI00027F7869|UniRef100_UPI00027F7869/228-387
...nGCHHPLGLKNNSIPDKQITASSSYRTwgfSWNPSYARLDKQGNVNAWVAGSYDKDPWLQVDLGSPKQVKGIITQGV
RNFGSIQFVASYKVAYSNDSMNWTEYQDTGSSKIFPGNWDNHSHKKNLFETPVVARYVRVLPVAWHNRVALRLELLGC
>ur|UPI00027F7869|UniRef100_UPI00027F7869/69-225
....KCAEPLGMENGNIANSQITASSVRVTflqHWVPELARLNRAGMVNAWTPSSNDDSPWIQVNLLRRMWVAGVVTQGA
SHLANHEYLKTFKVAYSLNGHDFDFIHDNQKHKEFTGNWNKNTVHVNLFETPVEAQYVRLYPTSCHTACTLRFELLGC
>up|B3KTQ2|B3KTQ2_HUMAN/220-379
...nGCANPLGLKNNSIPDKQITASSSYKTwgfSWNPSYARLDKQGNFNAWVAGSYGNDQWLQVDLGSSKEVTGIITQGA
RNFGSVQFVASYKVAYSNDSANWTEYQDTGSSKIFPGNWDNHSHKKNLFETPILARYVRILPVAWHNRIALRLELLGC
>up|B3KTQ2|B3KTQ2_HUMAN/59-217
..etKCVEPLGMENGNIANSQIAASSVRVTflqHWVPELARLNRAGMVNAWTSSSNDDNPWIQVNLLRRMWVTGVVTQGA
SRLASHEYLKAFKVAYSLNGHEFDFIHDNKKHKEFVGNWNKNAVHVNLFETPVEAQYVRLYPTSCHTACTLRFELLGC
>up|B4E396|B4E396_HUMAN/25-181
....ECVESLGMENGNIANSQIAASSVRVTflqHWVPELARLNRAGMVNAWTPSSNDDNPWIQVNLLRRMWVTGVVTQGA
SRLASHEYLKAFKVAYSLNGHEFDFIHDNKKHKEFVGNWNKNAVHVNLFETPVEAQYVRLYPTSCHTACTLRFELLGC
>up|B4E396|B4E396_HUMAN/184-343
...nGCANPLGLKNNSIPDKQITASSSYKTwgfSWNPSYARLDKQGNFNAWVAGSYGNDQWLQVDLGSSKEVTGIITQGA
RNFGSVQFVASYKVAYSNDSANWTEYQDTGSSKIFPGNWDNHSHKKNLFETPILARYVRILPVAWHNRIALRLELLGC
>up|G3RF38|G3RF38_GORGO/228-387
...nGCANPLGLKNNSIPDKQITASSSYKTwgfSWNPFYARLDKQGNFNAWVAGSYGNDQWLQVDLGSLKEVTGIITQGA
RNFGSVQFVASYKVAYSNDSANWTEYQDTGSSKIFPGNWDNHSHKKNLFETPILARYVRILPVAWHNRIALRLELLGC
>up|G3RF38|G3RF38_GORGO/67-225
..etKCVEPLGMENGNIANSQIAASSVRVTflqHWVPELARLNRAGMVNAWTPSSNDDNPWIQVNLLRRMWVTGVVTQGA
SRLASHEYLKAFKVAYSLNGHEFDFIHDNKKHKEFVGNWNKNAVHVNLFETPVEAQYVRLYPTSCHTACTLRFELLGC
>ur|UPI00029DBDD5|UniRef100_UPI00029DBDD5/25-181
....ECVEPLGMENGNIANSQIAASSVRVTflqHWVPELARLNRAGMVNAWTPSSNDDNPWIQVNLLRRMWVTGVVTQGA
SRLASHEYLKAFKVAYSLNGHEFDFIHDNKKHKEFVGNWNKNAVHVNLFETPVEAQYVRLYPTSCHTACTLRFELLGC
>ur|UPI00029DBDD5|UniRef100_UPI00029DBDD5/184-343
...nGCANPLGLKNNSIPDKQITASSSYKTwgfSWNPFYARLDKQGNFNAWVAGSYGNDQWLQVDLGSLKEVTGIITQGA
RNFGSVQFVASYKVAYSNDSANWTEYQDTGSSKIFPGNWDNHSHKKNLFETPILARYVRILPVAWHNRIALRLELLGC
>up|F5H7N9|F5H7N9_HUMAN/220-379
...nGCANPLGLKNNSIPDKQITASSSYKTwgfSWNPSYARLDKQGNFNAWVAGSYGNDQWLQVDLGSSKEVTGIITQGA
RNFGSVQFVASYKVAYSNDSANWTEYQDTGSSKIFPGNWDNHSHKKNLFETPILARYVRILPVAWHNRIALRLELLGC
>up|F5H7N9|F5H7N9_HUMAN/59-217
..etKCVEPLGLENGNIANSQIAASSVRVTflqHWVPELARLNRAGMVNAWTPSSNDDNPWIQVNLLRRMWVTGVVTQGA
SRLASHEYLKAFKVAYSLNGHEFDFIHDNKKHKEFVGNWNKNAVHVNLFETPVEAQYVRLYPTSCHTACTLRFELLGC
>ur|UPI000013D7A3|UniRef100_UPI000013D7A3/228-387
...nGCANPLGLKNNSIPDKQITASSSYKTwgfSWNPSYARLDKQGNFNAWVAGSYGNDQWLQVDLGSSKEVTGIITQGA
RNFGSVQFVASYKVAYSNDSANWTEYQDTGSSKIFPGNWDNHSHKKNLFETPILARYVRILPVAWHNRIALRLELLGC
>ur|UPI000013D7A3|UniRef100_UPI000013D7A3/67-225
..etKCVEPLGLENGNIANSQIAASSVRVTflqHWVPELARLNRAGMVNAWTPSSNDDNPWIQVNLLRRMWVTGVVTQGA
SRLASHEYLKAFKVAYSLNGHEFDFIHDNKKHKEFVGNWNKNAVHVNLFETPVEAQYVRLYPTSCHTACTLRFELLGC
>up|F5GZN3|F5GZN3_HUMAN/25-181
....ECVEPLGLENGNIANSQIAASSVRVTflqHWVPELARLNRAGMVNAWTPSSNDDNPWIQVNLLRRMWVTGVVTQGA
SRLASHEYLKAFKVAYSLNGHEFDFIHDNKKHKEFVGNWNKNAVHVNLFETPVEAQYVRLYPTSCHTACTLRFELLGC
>up|F5GZN3|F5GZN3_HUMAN/184-343
...nGCANPLGLKNNSIPDKQITASSSYKTwgfSWNPSYARLDKQGNFNAWVAGSYGNDQWLQVDLGSSKEVTGIITQGA
RNFGSVQFVASYKVAYSNDSANWTEYQDTGSSKIFPGNWDNHSHKKNLFETPILARYVRILPVAWHNRIALRLELLGC
>up|Q1PBJ1|Q1PBJ1_RAT/165-323
...sRCSTKLGLEGGAIADSQISASSVYMGfmqRWGPELARLYRTGIVNAWTASSYDSKPWIQVDFLRKMRVSGVMTQGA
SRAGRAEYLKTFKVAYSLDGRRFEFIQDGTGDKEFMGNQDNNSLKINMFNPTLEAQYIRLYPVSCHRGCTLRFELLGC
>up|Q1PBJ1|Q1PBJ1_RAT/326-483
...hGCSEPLGLKNNTIPDSQITASSSYKTwnfGWYPHLGRLDNQGKINAWTAQSNSAKEWLQVDLGTQKKVTGIITQGA
RDFGHIQYVASYKVAHSDDGVQWTVYEEQGTSKVFQGNLDNNSHKKNIFEKPFMARYVRVLPLSWHNRITLRLELLGC
>ur|UPI0001CE16AA|UniRef100_UPI0001CE16AA/67-226
..etRCAKPLGMEGGAIADSQLSASSVHLGflqRWAPELARLHRTGIVNAWTASNYDRKPWIQVNLLRKMWVTGVVTQGA
SRAGSAEYVKTLKVAYSLDGRKFQFIQEGSGDKVFAGNVDNSGLKTNLFESPLEAQYVRLYPVTCHQGCTLRMELLGC
>ur|UPI0001CE16AA|UniRef100_UPI0001CE16AA/229-388
...nGCSEPLGLKDNTIPDKQITASSSYKTwgfGWYPFYGRLDKQGKFNAWTAQSNDASEWLQVDLGSQKRVTGVITQGA
RDFGHIQYVAAYKVAHSNDGRNWTEYKEATDSKVFPGNLDNYSHKKNVFETPVLARFVRILPVAWHNRITLRLELLGC
>up|P70490|MFGM_RAT/110-267
....GCSTKLGLEGGAIADSQISASSVYMGfmqRWGPELARLYRTGIVNAWTASSYDSKPWIQVDFLRKMRVSGVMTQGA
SRAGRAEYLKTFKVAYSLDGRRFEFIQDGTGDKEFMGNQDNNSLKINMFNPTLEAQYIRLYPVSCHRGCTLRFELLGC
>up|P70490|MFGM_RAT/270-427
...hGCSEPLGLKNNTIPDSQITASSSYKTwnfGWYPHLGRLDNQGKINAWTAQSNSAKEWLQVDLGTQKKVTGIITQGA
RDFGHIQYVASYKVAHSDDGVQWTVYEEQGTSKVFQGNLDNNSHKKNIFEKPFMARYVRVLPLSWHNRITLRLELLGC
>up|Q3TDU5|Q3TDU5_MOUSE/269-426
...hGCSEPLGLKNNTIPDSQMSASSSYKTwnfGWYPHLGRLDNQGKINAWTAQSNSAKEWLQVDLGTQRQVTGIITQGA
RDFGHIQYVASYKVAHSDDGVQWTVYEEQGSSKVFQGNLDNNSHKKNIFEKPFMARYVRVLPVSWHNRITLRLELLGC
>up|Q3TDU5|Q3TDU5_MOUSE/109-266
...tGCSTQLGMEGGAIADSQISASSVYMGfmqRWGPELARLYRTGIVNAWTASNYDSKPWIQVNLLRKMRVSGVMTQGA
SRAGRAEYLKTFKVAYSLDGRKFEFIQDSGGDKEFLGNLDNNSLKVNMFNPTLEAQYIRLYPVSCHRGCTLRFELLGC
>up|G1T521|G1T521_RABIT/271-430
...nGCSEPLGLKDNTIPDKQITASSSYKTwgfGWYPFYGRLDKQGKFNAWTAQSNDASEWLQVDLGSQKRVTGVITQGA
RDFGHIQYVAAYKVAHSNDGRNWTEYKEATDSKVFPGNLDNYSHKKNVFETPVLARFVRILPVAWHNRITLRLELLGC
>up|G1T521|G1T521_RABIT/109-268
..etRCAKPLGMEGGAIADSQLSASSVHLGflqRWAPELARLHRTGIVNAWTASNYDRKPWIQVNLLRKMWVTGVVTQGA
SRAGSAEYVKTLKVAYSLDGRKFQFIQEGSGDKVFAGNVDNSGLKTNLFESPLEAQYVRLYPVTCHQGCTLRMELLGC
>ur|UPI0002039134|UniRef100_UPI0002039134/1130-1283
...eGCKLPMGLASGIIQDSQISASGHID-...YWEPKLARLNNTGKYNAWSTEKKNEHPWIQVDLKRQVILTGIQTQGA
MQILKHLYTTEYFITYSKHGRKWNVFKGPGTQKLFEGNSDAHGIKENRLDPPIVARYVRLYPNKFYNRPTLRMELLGC
>ur|UPI0002039134|UniRef100_UPI0002039134/1285-1442
..taDCSLPLGMENGAIEVSQITASSYKKTwwsSWEPSLARLNLKGRTNAWQAKSNNNQQWLQIDLLQSKKITGIITQGA
KSMTTEMYVKTFSILYRDDDSTWKSYMDVSAAKVFSGNVDSAGQVKNYFEPPIFSRFIRVVPKTWNQSIALRIELFGC
>ur|UPI0000448C8C|UniRef100_UPI0000448C8C/146-304
...aRCAIPLGMEGGAISDAQLSASSVYYGflqRWGPELARLNNHGIVNAWTSSNYDKSPWIQANLLRKMRLSGVITQGA
RRVGKAEYVRAYKVAYSLDGREFTFYKDLNTDKVFQGNVDYGTMQTNMFDPPITAQYIRIYPVVCRRACTLRLELIGC
>ur|UPI0000448C8C|UniRef100_UPI0000448C8C/312-472
..taGCSEPLGMKSRLISDQQITASSVFKTwgfTWYPHYARLDKMGKTNAWTALHNDQSEWLQIDLRDQKKVTGIVTQGA
RDFGHIQYVAAYKVAYSDNGTSWTVYRDTNSTKIFHGNSDNYSHKKNVFDVPFHARFVRILPVAWHNRITLRVELLGC
>up|G1NNF4|G1NNF4_MELGA/1949-2105
...dGCSLPLGMESGKIKNTQITASSVKTSwfsTWEPSLARLNQKGKINAWRAKSNNNQQWLQIDLLTIKKITAVATQGV
KSVSAENFVKTYVILYSNQGSEWKSYTENSVAKVFSGNENSNGHVKHFFNPPILSRFIRIVPKTWYNGIALRVELFGC
>up|G1NNF4|G1NNF4_MELGA/1793-1946
..ekECKIPMGMASGVILDSQINASHHID-...YWEPKLARLNNSGTYNAWSTAMTNDLPWIQVDFQRQVLLTGIQTQGA
RHFLKSFYVQKFFIVYSRDKRKWNTFRGSPAEKIFEGNSDAYSIKENVIDPPIIARYIRVYPTQAYNEPTLRMELLGC
>up|I3LZ50|I3LZ50_SPETR/271-430
...nGCSEPLGLKDNTIPDKQITASSSFKTwgfGWYPFYGRLDRQGKFNAWTAQTNDASEWLQVDLGSQKEVTGIITQGA
RDFGHIQYVAAYKVAYSNDGVNWTEYKEAADSKVFPGNLDNNSHKKNMFETPIFARYVRILPVAWHNRITLRLELLGC
>up|I3LZ50|I3LZ50_SPETR/109-268
..etSCAKPLGMEEGAIADFQVSASSVHLGfmqRWAPELARLHRTGIVNAWTASNYDRKPWIQVNLLRKMRVTGVVTQGA
SRAGYAEYVKTFKVAYSLDGLKFQFIQDRSGDKVFVGNVDNSGLKINVFSSPLEAQYVRLFPVSCHRGCTLRFELLGC
>up|E1C0K5|E1C0K5_CHICK/307-466
...nGCSEPLGMKSRLISDQQITASSVFKTwgfTWYPHYARLDKMGKTNAWTALHNDQSEWLQIDLRDQKKVTGIVTQGA
RDFGHIQYVAAYKVAYSDNGTSWTVYRDTNSTKIFHGNSDNYSHKKNVFDVPFHARFVRILPVAWHNRITLRVELLGC
>up|E1C0K5|E1C0K5_CHICK/146-304
...aRCAIPLGMEGGAISDAQLSASSVYYGflqRWGPELARLNNHGIVNAWTSSNYDKSPWIQANLLRKMRLSGVITQGA
RRVGKAEYVRAYKVAYSLDGREFTFYKDLNTDKVFQGNVDYGTMQTNMFDPPITAQYIRIYPVVCRRACTLRLELIGC
>ur|UPI000333164D|UniRef100_UPI000333164D/271-428
...hGCSEPLGLKDNRIPDRRITASSTYKTwgfAWYPHLARLDMQGKFNAWTAQSNTDSEWLQVDLGSEKQVTGIITQGA
RDFGHIQYVASYKVAYSNDGVKWTEYEEQGSSKVFIGNSDNYSHKKNVFETPFVARYVRVLPVTWHNRITLRLELLGC
>ur|UPI000333164D|UniRef100_UPI000333164D/109-268
..etKCSTKLGMEGGAIADSQISASSVYIGflqRWGPELARLHRTGIVNAWKASNHDSNPWIQVNLLRKMRVSGVVTQGA
SRAGRAEYLKTFKVAHSLDGRKFRFIQDGSGDKEFEGNVDNNSLKFNMFSIPLEAQYVRLYPVSCHRECTLRFELLGC
>up|G1KK71|G1KK71_ANOCA/1998-2155
..taDCSLPLGMENGAIEVSQITASSYKKTwwsSWEPSLARLNLKGRTNAWQAKSNNNQQWLQIDLLQSKKITGIITQGA
KSMTTEMYVKTFSILYRDDDSTWKSYMDVSAAKVFSGNVDSAGQVKNYFEPPIFSRFIRVVPKTWNQSIALRIELFGC
>up|G1KK71|G1KK71_ANOCA/1843-1996
...eGCKLPMGLASGIIQDSQISASGHID-...YWEPKLARLNNTGKYNAWSTEKKNEHPWIQVDLKRQVILTGIQTQGA
MQILKHLYTTEYFITYSKHGRKWNVFKGPGTQKLFEGNSDAHGIKENRLDPPIVARYVRLYPNKFYNRPTLRMELLGC
>up|L9KJ67|L9KJ67_TUPCH/107-264
....RCSRPLGMEGGAITDAQISASSVYVAflqRWGPELARLHLKGIVNAWTASNYDKKPWIQVNLQRTMQVTGVVTQGA
SRAGVAEFVKTFKVAYSLDGRRFQFIQDRSGDKVFVGNLDNNSLKVNLFNAPLEVQYVRLYPQSCHRGCTLRFELLGC
>up|L9KJ67|L9KJ67_TUPCH/267-426
...nGCSEPLGLKDRIIPDKQITASSYYKT.ffGWFPHYGRLDNQGKINAWTAQSNNASEWLQVDLGSQKQVTGIITQGA
RDFGHIQYVASYKVAYSNNSRDWTEYRDNADSKIFRGNSDNNSHRKNLFETSFLARYVRILPVAWHNRITLRLELLGC
>up|L5MB53|L5MB53_MYODS/86-244
..etRCAMPLGMETGAIADRQISASSVHLGfmqRWAPELARLHRSGIVNAWTASNYDRKPWIQVNLLRRMQVSGVVTQGA
SRAGRAEYVKVFKVAHSLDGKRFRFIQDNSGDKIFTGNVDNNGLKVNMFDAPQELQYVRLMPVGCHRGCTLRFELLGC
>up|L5MB53|L5MB53_MYODS/247-407
..naGCDEPLGMKNRTIPDKQITASSTYRTwgfSWYPHYARLDQQGKFNAWTAEKNSASEWLQIDLGSQKQVTGIITQGA
RDFGNIQYVAAYKVAHSNDGVKWTEYKDAEGSKIFPGNFDNNSHKRNVFETPFMARFVRILPVAWHNRITLRVELLGC
>up|A7RYZ8|A7RYZ8_NEMVE/181-325
....----PLGMNSGEIPSWAITASSSYY-...DHPPTYGRLYLADGSTCWASGSGDTAPFFQVNLGRPRYVTAIATQRR
YG--WGQRVTAYNVKHG-DCVTWKTIAESGQAKVFPGNTDNEDVVRNVLPQVVLARCLRILPTAFEAHSSLRAELY--
>up|A7RYZ8|A7RYZ8_NEMVE/28-174
..ekECNDPLGLA-SDLPDSKFNSSSELSS...STRPHHGRLHN---AHAWCAAANKADQYLEIDLGLVRMIKSIAVQGN
PT--ADQFVTSFALESSVVAESWLKYVETGARRIFQGNSDGGRIVKHSLLHVVAASRIRVRPVTWYGHVCLRVELYGC
>up|A7RYZ8|A7RYZ8_NEMVE/344-482
....-----------------YSASTSLYS...DHQPDYAKFSSYQGYRAWCPLTVHGSHWLQICLGHVTLVTGVVTQRR
GD-SYEVWVTSFQVSHSLDGTNFQYYNEGGAIKTFSCGSQVTTACKTIFMSSIKAKCIRLHTLAWNTYLCMRAQLIG-
>ur|P21956|UniRef100_P21956-2/269-426
...hGCSEPLGLKNNTIPDSQMSASSSYKTwnfGWYPHLGRLDNQGKINAWTAQSNSAKEWLQVDLGTQRQVTGIITQGA
RDFGHIQYVASYKVAHSDDGVQWTVYEEQGSSKVFQGNLDNNSHKKNIFEKPFMARYVRVLPVSWHNRITLRLELLGC
>ur|P21956|UniRef100_P21956-2/109-266
...tGCSTQLGMEGGAIADSQISASSVYMGfmqRWGPELARLYRTGIVNAWTASNYDSKPWIQVNLLRKMRVSGVMTQGA
SRAGRAEYLKTFKVAYSLDGRKFEFIQDSGGDKEFLGNLDNNSLKVNMFNPTLEAQYIKLYPVSCHRGCTLRFELLGC
>up|P21956|MFGM_MOUSE/146-303
...sRCSTQLGMEGGAIADSQISASSVYMGfmqRWGPELARLYRTGIVNAWTASNYDSKPWIQVNLLRKMRVSGVMTQGA
SRAGRAEYLKTFKVAYSLDGRKFEFIQDSGGDKEFLGNLDNNSLKVNMFNPTLEAQYIKLYPVSCHRGCTLRFELLGC
>up|P21956|MFGM_MOUSE/306-463
...hGCSEPLGLKNNTIPDSQMSASSSYKTwnfGWYPHLGRLDNQGKINAWTAQSNSAKEWLQVDLGTQRQVTGIITQGA
RDFGHIQYVASYKVAHSDDGVQWTVYEEQGSSKVFQGNLDNNSHKKNIFEKPFMARYVRVLPVSWHNRITLRLELLGC
>up|Q804X3|Q804X3_CHICK/1217-1371
...nSCSMPLGMESKGIPDQRISASSYSSNifsSWSPSQARLNLQGRTNAWRPETNSPSEWLQVDFEATKKVTAIITQGA
KAVFTHMFVKEFAVSSNQDGVHWSRVLHNGKEKIFRANRDYTSTVLNSLEPPLFARYVRIHPRHWHNHIALRIEFLGC
>up|Q804X3|Q804X3_CHICK/1063-1214
..nqDCQNALGMASGYIADSQITASGQEG-...PWAPKLARLHNSGSINAWSTG--ESNPWIQVDLLHLKIIHGIKTQGA
RQKLSSLYVSQFIVFYSLHGQRWKKYKGTSTQMMFFANVDATTVKENRFNPPIIARYIRINPTHDSIRTTLRMELIGC
>up|H0Z961|H0Z961_TAEGU/1919-2073
...nSCSMPLGMENRGIPDEHISASSYSANifsRWTPALARLNLQGRTNAWRPKSNSPREWLQVDFEVTKKVTAIITQGA
KALFTEMFVKEFAVSISQDGTHWSPVLQNGKEKIFKANRDHQSTVRNTLESPLFARYVRIHPRQWHNHIALRLEFLGC
>up|H0Z961|H0Z961_TAEGU/1767-1916
....NCRNALGMASGGIADSQITASGQYG-...QWAPYLARLGNTGSINAWSTE--RSNAWIQVDLLHPTIIHGIKTQGA
RQKFSSFYISQFVVFYSLDGRRWKTYKGTSTQMLFFGNVDANGVKENRFNPPVVARYIRIHPTHYNIRATLRMELLGC
>ur|UPI0002B47BDE|UniRef100_UPI0002B47BDE/1901-2055
...nSCSMPLGMENRGIPDEHISASSYSANifsRWTPALARLNLQGRTNAWRPKSNSPREWLQVDFEVTKKVTAIITQGA
KALFTEMFVKEFAVSISQDGTHWSPVLQNGKEKIFKANRDHQSTVRNTLESPLFARYVRIHPRQWHNHIALRLEFLGC
>ur|UPI0002B47BDE|UniRef100_UPI0002B47BDE/1749-1898
....NCRNALGMASGGIADSQITASGQYG-...QWAPYLARLGNTGSINAWSTE--RSNAWIQVDLLHPTIIHGIKTQGA
RQKFSSFYISQFVVFYSLDGRRWKTYKGTSTQMLFFGNVDANGVKENRFNPPVVARYIRIHPTHYNIRATLRMELLGC
>up|K7G674|K7G674_PELSI/226-385
...nGCSEPLGMKSHLISDQQITASSVFKTwgfTWYPHYARLNKAGKTNAWTALNNDQSEWLQVDLRTQKKVTGVITQGA
RDFGHIQYVAAYKVAYSDNGTSWTVYKDTNSSKIFQGNTDNTSHKKNVFDVPFYARFVRILPVAWHNRITLRMELLGC
>up|K7G674|K7G674_PELSI/66-223
....RCAVLLGMEGRAIADAQLSASSVHYGflqRWGPELARLNNNGIVNAWTSSNYDKSPWIQANLLRKMRLTGIITQGA
SRAGWAEYVHSFKVAHSLDGRVFVFCKDQDRDKVFQGNVNNDGMKTNMFSPPITAQYIRIYPVGCHRACTLRFELVGC
>up|H3BBF4|H3BBF4_LATCH/39-196
....RCISKLGMEGGAIENSQITASSVYYGflqRWGPELARLNNKGMVNAWTSATSDVSPYIQVNLQRKMWLTGIITQGA
SRVGCAEYMKAYKVAYSLNGRTFTLYKAQNRDKIFPGNNDNDGKKANMFDPPIIAQYLRVLPVVCRKACTLRMELVGC
>up|H3BBF4|H3BBF4_LATCH/204-364
..maGCSDPLGLKSHFISDQQFKASSVFKTwgfTWHPHYARLDKQGKTNAWTALSNNRSEWLQVDFLRPKKITGIITQGA
KDFGTIQYVSAFKVGYSDDGENWTIYKDTKTDKVFPGNSDNNSHKKNVFDSPVYARFVRIMPWTWNNRITLRMELLGC
>ur|UPI0003331F07|UniRef100_UPI0003331F07/1817-1973
...kECKMPMGLSTGVIADSQITASEHLR-...YWEPRLARLNNGGSYNAWSIEKHDSQPWIQVDMQKDVVITGIQTQGA
KHYLKSYFTTEFYVAYSSDKTNWQIFKGTKNVMYFNGNSDASTIKENEFDPPIVARYIRITPTKSHNRPALRMELQGC
>ur|UPI0003331F07|UniRef100_UPI0003331F07/1976-2133
...nGCSAPLGMETGKIENKQITASSFKKSwwdYWEPSHARLNAQGRVNAWQAKANNNRQWLQVDLLKVKKITAISTQGC
KSLTSEMYVKSYTIQYSDHGVQWKPYRQSMVDKVFEGNSNTKGQVKNFFNPPILSRYIRIIPKTWNLSIALRLELFGC
>up|M3YVN2|M3YVN2_MUSPF/1861-2018
...nGCSAPLGMENGKIENKQITASSFKKSwwdYWEPFRARLNAQGRVNAWQAKANNHQQWLQIDLLKIKKITAIVTQGC
KSLSSEMYVKSYSIQYSDQGMEWKPYRQSMVAKIFEGNNNIKGHVKNSFNPPIMSRFIRIIPKTWNQSIALRLELFGC
>up|M3YVN2|M3YVN2_MUSPF/1702-1858
...rECKMPMGLSTGIIADSQIKASEHLG-...YWEPRLARLNNGGSYNAWITEKPDTKPWIQVDMQREVVLTGIQTQGA
KQYLKSYYTTQFSVAYSSDRTNWQIFKGTRNVMYFDGNSDASTIKENRFDPPIVARYIRISPTRFYNRPALRLELLGC
>up|G1N944|G1N944_MELGA/145-303
...aRCAIPLGMEGGAISDAQLSASSVYYGflqRWGPELARLNNHGIVNAWTSSNYDKSPWIQANLLRKMRLTGIVTQGA
RRVGKAEYVRAYKVAYSLDGREFTFCKDLNTDKIFQGNVDYGTMQTNMFDPPITAQFIRIYPVVCRRACTLRLELIGC
>up|G1N944|G1N944_MELGA/311-471
..taGCSEPLGMKSRLISDQQITASSVFKTwgfTWYPHYARLDKMGKTNAWTALHNDQSEWLQIDLRDQKKVTGIVTQGA
RDFGHIQYVAAYKVAYSDNGTSWTVYRDTNSTKIFHGNSDNYSHKKNVFDVPFHARFVRILPVAWHNRITLRVELLGC
>ur|UPI000203630F|UniRef100_UPI000203630F/146-304
...aRCAIPLGMEGGAISDAQLSASSVYYGflqRWGPELARLNNHGIVNAWTSSNYDKSPWIQANLLRKMRLTGIVTQGA
RRVGKAEYVRAYKVAYSLDGREFTFCKDLNTDKIFQGNVDYGTMQTNMFDPPITAQFIRIYPVVCRRACTLRLELIGC
>ur|UPI000203630F|UniRef100_UPI000203630F/312-472
..taGCSEPLGMKSRLISDQQITASSVFKTwgfTWYPHYARLDKMGKTNAWTALHNDQSEWLQIDLRDQKKVTGIVTQGA
RDFGHIQYVAAYKVAYSDNGTSWTVYRDTNSTKIFHGNSDNYSHKKNVFDVPFHARFVRILPVAWHNRITLRVELLGC
>ur|UPI0002989357|UniRef100_UPI0002989357/320-479
...sGCSEPLGMKSGHIQDYQITASSIFRTlnfTWEPRKARLDKQGKVNAWTSGHNDQSQWLQVDLLVPTKVTGIITQGA
KDFGHVQFVGSYKLAYSNDGEHWTVYQDQRKDKVFQGNFDNDTHRKNVIDPPIYARHIRILPWSWYGRITLRSELLGC
>ur|UPI0002989357|UniRef100_UPI0002989357/155-309
..qyKCSGPLGIEGGIISNQQITASSTHRAlfqKWYPYYARLNKKGLINAWTAAENDRWPWIQINLQRKMRVTGVITQGA
KRIGSPEYIKSYKIAYSNDGKTWAMYKVTNEDMVFRGNVDNNTPYANSFTPPIKAQYVRLYPQVCRRHFMLRL-----
>up|O18806|FA8_CANFA/2029-2180
..skKCQTPLGMASGHIRDFQITASGQYG-...QWAPKLARLHYSGSINAWSTK--DPFSWIKVDLLAPMIIHGIMTQGA
RQKFSSLYVSQFIIMYSLDGNKWHSYRGTGTLMVFFGNVDSSGIKHNIFNPPIIAQYIRLHPTHYSIRSTLRMELLGC
>up|O18806|FA8_CANFA/2183-2337
...nSCSMPLGMESKAISDAQITASSYLSSmlaTWSPSQARLHLQGRTNAWRPQANNPKEWLQVDFRKTMKVTGITTQGV
KSLLISMYVKEFLISSSQDGHNWTLFLQNGKVKVFQGNRDSSTPVRNRLEPPLVARYVRLHPQSWAHHIALRLEVLGC
>up|H0V8V3|H0V8V3_CAVPO/1673-1829
...kDCKMPMGLSTGVISDSQIKASEHLG-...YWEPKLARLNNTGSYNAWSVENSGSKPWIQVDMQKEVIVTGIQTQGA
KHYLKSLYTTEFYVAYSSDRSSWQIFKGTQNVMYFDGNSDASTIKENEFDPPIVARYIRITPTGFYNRPTLRLELQGC
>up|H0V8V3|H0V8V3_CAVPO/1832-1989
...nGCSTPLGMENGKIENKQITASSFKKSwwdYWEPSRARLNAQGRVNAWQAKANNNQQWLQVDLLKIKKVTGIVTQGC
KSLSSEMYVKSYTIYYSDQGVEWKSYREKSVDKVFEGNSNVNGHMKNFFNPPIIARFIRIIPKTWNQSIALRLELYGC
>ur|UPI0001CF0F81|UniRef100_UPI0001CF0F81/92-251
..qyKCSGPLGMEGGIISNQQITASSTHRAlfqKWFPYFARLNKKGLVNAWSAAEGDRYPWIQINLLRRMRVTALITQGA
KRIGSPEYVKSFKVAYSEDGKAWSLFKVTDEDMIFTGNTDNSSPSVNSFSPPIEAQYIRVYPQICRKHCTLRMELLGC
>ur|UPI0001CF0F81|UniRef100_UPI0001CF0F81/254-413
...tGCSEPMGMKTGHIQDYQLSSSSVFQTlsfSWDPSKARLDKQGKVNAWTSAHNDQSQWLQIDLLIPTKVTGIITQGA
KDFGHVQFVGSFKLAFSNDGEKWIIYQDQHKDKIFQGNFDNETHRKNVIDPPIYARFVRILPWSWYGRITVRMELLGC
>up|K1QQH5|K1QQH5_CRAGI/1986-2135
....---KALITGRKNLPDDLIAASSSVDT...EHSPARSRLNQPAYAGAWVPLYQDLHQYIEADFGVEIQIVAIATQGR
QG--GLEWVSQYTLSYSVDGRQWFPYDATRVPIKFEGNFDSDRIRKHYLSIPVVARKIRLWPTNFHTRIALRWEIYGC
>up|K1QQH5|K1QQH5_CRAGI/1677-1823
....---QPLLSGDYSVLDDVIKATSQRDT...IHGSPSSRIYP-GSKGGWCAQHNNKGEFIQVSFYNMAIMKGVVTMGR
SD--ALEWVTHYKIRYQYDYSEWNWYEEPGQVKIFTGNTDNVNQVNNTIQFPFEAKSVRLYPETWNGGISLRWEILGC
>up|K1QQH5|K1QQH5_CRAGI/1840-1979
....------------VDDNKITVSSIRDP...SHGGPAARLQSLNTPLGWKTAVDDTNQWIQVDLGKSMIIRGVTTMGS
VS--RQEWVTSYNILYRLNTQE-DFYQEYGNVKTIPGNVNNNETATYFFKTQFQARYVKLKPVTFSGGISLRLDVLVC
>ur|UPI00022B52EE|UniRef100_UPI00022B52EE/1810-1966
...kDCKMPMGLSTGVISDSQIKASEHLG-...YWEPKLARLNNTGSYNAWSVENSGSKPWIQVDMQKEVIVTGIQTQGA
KHYLKSLYTTEFYVAYSSDRSSWQIFKGTQNVMYFDGNSDASTIKENEFDPPIVARYIRITPTGFYNRPTLRLELQGC
>ur|UPI00022B52EE|UniRef100_UPI00022B52EE/1969-2126
...nGCSTPLGMENGKIENKQITASSFKKSwwdYWEPSRARLNAQGRVNAWQAKANNNQQWLQVDLLKIKKVTGIVTQGC
KSLSSEMYVKSYTIYYSDQGVEWKSYREKSVDKVFEGNSNVNGHMKNFFNPPIIARFIRIIPKTWNQSIALRLELYGC
>up|B0KWU4|B0KWU4_CALJA/59-210
..ssKCQTPLGMASGRIRDFQITASGQYG-...QWAPNLARLHYSGSINAWSTK--EPFSWIKVDLLAPTIIHGIKTQGA
RQKFSSLYISQFIIMYSLDGKKWQTYRGTGTLMVFFGNVDSSGIKHNIFNPPIIARYIRLHPTHYSIRSTLRMELMGC
>up|B0KWU4|B0KWU4_CALJA/213-367
...nSCSMPLGMESKAISDAQITASSYFTNifaTWSPSKARLHLQGRSNAWRPQVNNPKEWLQVDFQKTMKVTGITTQGV
KSLLTSMYVKEFLISSSQDGHHWTLFLQNGKVKIFQGNQDSFTPVVNSLDPPLLTRYLRIHPQSWVHQIALRMEVLGC
>up|A7SS90|A7SS90_NEMVE/199-349
....--MSPVGVEDGLLPDHRITASSFYDS...RFLPKNGRLNS---KTAWATKGVDQDDYLQIDLGNPVVLCGVATQGG
GP-DYNEFVKRYLLETSMNGYKWVAYKTQDRHTLFPANQDKHRTSYNGLPVPIIAKFIRIFPKDHYVHKTMKVELYG-
>up|A7SS90|A7SS90_NEMVE/52-194
....----SVGVSAGIIPEYRFTASSYKD-...AYRPPYGRAQG---ARCWCAASNDDNEFLQIDLGTPHTVCAVGTQGC
PG--TTSWSRSYRLSFSMTGILYDFYKDNNQSGTFDGNNDRTSVNIHEVK--FTARHIRIYPLTWNTGIALRVGLYGC
>ur|UPI0003288E2E|UniRef100_UPI0003288E2E/1259-1410
..skECQIPLGMASGHIKDSQITASGQYG-...EWAPKLARLHYTGSVNAWSTK--DPFSWIKVDLLAPMIIHGIKTQGA
RQKFSSLYVSQFIIMYSLDGKKWQTYRGTGTLMVFFGNVDSSGIKHNMFNPPIIARYIRLHPTHYSIRSTLRMELMGC
>ur|UPI0003288E2E|UniRef100_UPI0003288E2E/1413-1567
...nSCSMPLGMESKTIADAQITASSYFTNmfaTWSPSQARLHLQGRTNAWRPQVNNPNEWLQVDFQKTMRVTGIATQGV
KSLLTSMYVKEFLISSSQDGHHWTLFLHNGKVKVFQGNQDSFTPVVNSLDPPLLTRYLRIHPQSWVHQIALRLEVLGC
>ur|UPI0003292109|UniRef100_UPI0003292109/1323-1474
..skECQIPLGMASGHIKDSQITASGQYG-...EWAPKLARLHYTGSVNAWSTK--DPFSWIKVDLLAPMIIHGIKTQGA
RQKFSSLYVSQFIIMYSLDGKKWQTYRGTGTLMVFFGNVDSSGIKHNMFNPPIIARYIRLHPTHYSIRSTLRMELMGC
>ur|UPI0003292109|UniRef100_UPI0003292109/1477-1631
...nSCSMPLGMESKTIADAQITASSYFTNmfaTWSPSQARLHLQGRTNAWRPQVNNPNEWLQVDFQKTMRVTGIATQGV
KSLLTSMYVKEFLISSSQDGHHWTLFLHNGKVKVFQGNQDSFTPVVNSLDPPLLTRYLRIHPQSWVHQIALRLEVLGC
>up|F1Q6J1|F1Q6J1_DANRE/312-471
...aGCSEPMGMKTGHIQDYQLSSSSVFQTlsfSWDPSKARLDKQGKVNAWTSAHNDQSQWLQIDLLIPTKVTGIITQGA
KDFGHVQFVGSFKLAFSNDGEKWIIYQDQHKDKIFQGNFDNETHRKNVIDPPIYARFVRILPWSWYGRITVRMELLGC
>up|F1Q6J1|F1Q6J1_DANRE/149-308
..qyKCSGPLGMEGGIISNQQITASSTHRAlfqKWFPYFARLNKKGLVNAWSAAEGDRYPWIQINLLRRMRVTALITQGA
KRIGSPEYVKSFKVAYSEDGKAWSLFKVTDEDMIFTGNTDNSSPSVNSFSPPIEAQYIRVYPQICRKHCTLRMELLGC
>up|F1PFS7|F1PFS7_CANFA/2029-2180
..skKCQTPLGMASGHIRDFQITASGQYG-...QWAPKLARLHYSGSINAWSTK--DPFSWIKVDLLAPMIIHGIMTQGA
RQKFSSLYVSQFIIMYSLDGNKWHSYRGTGTLMVFFGNVDSSGIKHNIFNPPIIAQYIRLHPTHYSIRSTLRMELLGC
>up|F1PFS7|F1PFS7_CANFA/2183-2337
...nSCSMPLGMESKAISDAQITASSYLSSmlaTWSPSQARLHLQGRTNAWRPQANNPKEWLQVDFRKTMKVTGITTQGV
KSLLISMYVKEFLISSSQDGHNWTLFLQNGKVKVFQGNRDSSTPVRNALEPPLVARYVRLHPQSWAHHIALRLEVLGC
>up|F5CEP2|F5CEP2_HORSE/66-225
..etTCAMPLGMETGAIADAQISASSVYFGfmqRWVPELARLHRTGIVNAWTASNYDKNPWIQVNLMRKMRVTGVVTQGA
SRGGTAEYLKTFKVAYSVDGRKFQFIRDDSKDKVFVGNVDNSGLKVNMFDVPLEVQYVRLVPVACHHGCTLRFELLGC
>up|F5CEP2|F5CEP2_HORSE/228-388
..naGCAEPLGLEDNSIPDRQITASSTYRTwgfSWYPFYARLDKQGKFNAWTAQSNSASEWLQVDLGSQKQVTGVITQGA
RDFGHIQYVAAYKVSHSNDGANWTEYRDAADSKIFPGNLDNNSHKKNMFETPFLARFVRILPVAWHNRITLRVELLGC
>up|F7B0S3|F7B0S3_HORSE/88-247
..etTCAMPLGMETGAIADAQISASSVYFGfmqRWVPELARLHRTGIVNAWTASNYDKNPWIQVNLMRKMRVTGVVTQGA
SRGGTAEYLKTFKVAYSVDGRKFQFIRDDSKDKVFVGNVDNSGLKVNMFDVPLEVQYVRLVPVACHHGCTLRFELLGC
>up|F7B0S3|F7B0S3_HORSE/250-409
...nGCAEPLGLEDNSIPDRQITASSTYRTwgfSWYPFYARLDKQGKFNAWTAQSNSASEWLQVDLGSQKQVTGVITQGA
RDFGHIQYVAAYKVSHSNDGANWTEYRDAADSKIFPGNLDNNSHKKNMFETPFLARFVRILPVAWHNRITLRVELLGC
>ur|UPI0001795917|UniRef100_UPI0001795917/90-249
..etTCAMPLGMETGAIADAQISASSVYFGfmqRWVPELARLHRTGIVNAWTASNYDKNPWIQVNLMRKMRVTGVVTQGA
SRGGTAEYLKTFKVAYSVDGRKFQFIRDDSKDKVFVGNVDNSGLKVNMFDVPLEVQYVRLVPVACHHGCTLRFELLGC
>ur|UPI0001795917|UniRef100_UPI0001795917/252-411
...nGCAEPLGLEDNSIPDRQITASSTYRTwgfSWYPFYARLDKQGKFNAWTAQSNSASEWLQVDLGSQKQVTGVITQGA
RDFGHIQYVAAYKVSHSNDGANWTEYRDAADSKIFPGNLDNNSHKKNMFETPFLARFVRILPVAWHNRITLRVELLGC
>up|R0K0K9|R0K0K9_ANAPL/1800-1950
...lDCQNALGLASGHIADSQITASGQYG-...QWAPYLARLDNTGSINAWSTA--HGNAWIQVDLLHVKIIHGIKTQGA
RQKLSSLYVSQFVVFYSLDGQRWRQYKGTSTQMLFFANVDGTAVKENHFDPPIIARYIRINPTHYSIRTTLRMELLGC
>up|R0K0K9|R0K0K9_ANAPL/1953-2107
...nSCSMPLGMESRRIPDQRISASSHSTNvfsTWSPSQARLNLQGRTNAWRPQSNSPNEWLQVDFEATKKVTAIITQGA
KAVFTHMFVKEFAVSSSQNGVHWSPVLQDGKEKIFKANQDHTGTVMNTLEPPLFARYVRIHPRQWHNHIALRIEFLGC
>up|M3ZJD5|M3ZJD5_XIPMA/313-473
..taGCSEPLGMKSRLISDDQLSASSTYRTwgfTWHPQFARLDKAGKTNAWSPAQNNRSEWIQVDLGNTKQLTGIITQGA
KDFGVVQFVSEFKVAYSNDGESWSIVKDTGSDQIFQGNIDNNTHKKNVFEPPFYAQYVRVVPWEWHERITLRMELLGC
>up|M3ZJD5|M3ZJD5_XIPMA/148-305
....RCITLLGMEGGAIAESQISASSVHYGvlqRWGPELARLNNQGIVNAWTSASHDRNPWIEINMQKKMRLTGIITQGA
SRLGAAEYIKAYKVASSLDGISYVTYKGDGRDKVFVGNVDNDSTKTNLFDPPIVAQYIRIVPVVCRKACTLRMELVGC
>up|Q7SZN0|FA5V_PSETE/1301-1457
...eGCSVPLGMESGAIKNSEITASSYKKTwwsSWEPSLARLNLEGGTNAWQPEVNNKDQWLQIDLQHLTKITSIITQGA
TSMTTSMYVKTFSIHYTDDNSTWKPYLDTSMEKVFTGNINSDGHVKHFFKPPILSRFIRIIPKTWNQYIALRIELFGC
>up|Q7SZN0|FA5V_PSETE/1145-1298
...kDCKLPMGLASGIIQDSQISASGHVG-...YWEPKLARLNNTGKYNAWSIIKKHEHPWIQIDLQRQVVITGIQTQGT
VQLLQHSYTVEYFVTYSEDGQNWITFKGSETQMHFEGNSDGTTVKENHIDPPIIARYIRLHPTKFYNRPTFRIELLGC
>ur|UPI000008717D|UniRef100_UPI000008717D/2029-2180
..skKCQTPLGMASGHIRDFQITASGQYG-...QWAPKLARLHYSGSINAWSTK--DPFSWIKVDLLAPMIIHGIMTQGA
RQKFSSLYVSQFIIMYSLDGNKWHSYRGTGTLMVFFGNVDSSGIKHNIFNPPIIAQYIRLHPTHYSIRSTLRMELLGC
>ur|UPI000008717D|UniRef100_UPI000008717D/2183-2337
...nSCSMPLGMESKAISDAQITASSYLSSmlaTWSPSQARLHLQGRTNAWRPQANNPKEWLQVDFRKTMKVTGITTQGV
KSLLISMYVKEFLISSSQDGHNWTLFLQNDKVKVFQGNRDSSTPVRNALEPPLVARYVRLHPQSWAHHIALRLEVLGC
>up|C3PT10|C3PT10_DASNO/2135-2289
...nSCSMPLGMESKTIADAQITASSYFTNmfaTWSPSQARLHLQGRTNAWRPQVNNPNEWLQVDFQKTMRVTGIATQGV
KSLLTSMYVKEFLISSSQDGHHWTLFLHNGKVKVFQGNQDSFTPVVNSLDPPLLTRYLRIHPQSWVHQIALRLEVLGC
>up|C3PT10|C3PT10_DASNO/1981-2132
..skECQIPLGMASGHIKDSQITASGQYG-...EWAPKLARLHYTGSVNAWSTK--DPFSWIKVDLLAPMIIHGIKTQGA
RQKFSSLYVSQFIIMYSLDGKKWQTYRGTGTLMVFFGNVDSSGIKHNMFNPPIIARYIRLHPTHYSIRSTLRMELMGC
>up|Q68EW5|Q68EW5_XENLA/150-305
....RCANALGMEGRAILDAQIISSSLYHGflqRWGPNLARLNNKGMVNAWTANSLDQHPWIQVNLLREMRVSGIITQGA
SRMGTAEYVKEFKVAYSVDGHEFTFYKSEGKDKLFPANIDNDGRKANLFSPPISAQFIRIFPVTCRVACTLRFELYGC
>up|Q68EW5|Q68EW5_XENLA/315-473
....GCSDPLGMKAHMVSDKQITASSVYQTwgfTWYPHYARLDKIGKTNAWTALENNQEQWLQIDLHIPKKITGIITQGA
KDFGSIQYVESFKVAYSDDGNTWKIYKDTKVDKIFLGNTDNYSHKKNLFDVPFSARFVRVLPQSWHERITLRMELLGC
>up|Q593B6|FA5_PSETE/1300-1456
...eGCSVPLGMESGAIKNSEITASSYKKTwwsSWEPSLARLNLKGRTNAWQPKVNNKDQWLQIDLQHLTKITSIITQGA
TSMTTSMYVKTFSIHYTDDNSTWKPYLDTSMEKVFTGNINSDGHVKHFFKPPILSRFIRIIPKTWNQYIALRIELFGC
>up|Q593B6|FA5_PSETE/1144-1297
...kDCKLPMGLASGIIQDSQISASGHVG-...YWEPKLARLNNTGKYNAWSIIKKHEHPWIQIDLQRQVVITGIQTQGA
MQLLKHLYTVEYFFTYSKDGQNWITFKGSETQMHFEGNSDGTTVKENHIDPPIIARYIRLHPTKFHNRPTFRIELLGC
>up|M4QG36|M4QG36_BUBBU/272-431
...nGCTEPLGLKDNTIPNKQITASSYYKTwgfSWFPYYARLDNQGKFNAWTAQTNSASEWLQIDLGSQKRVTGIITQGA
RDFGHIQYVAAYRVAYGDDGVTWTEYKDASESKIFPGNMDNNSHKKNIFETPFQARFVRIQPVAWHNRITLRVELLGC
>up|M4QG36|M4QG36_BUBBU/110-269
..esTCTSPLGMQTGAIADSQISASSVHLGfmqRWAPELARLHQTGIVNAWTSSNYDKNPWIQVNLMRKMWVTGVVTQGA
SRAGSAEYLKTFKVAYSTDGRQFQFIQVRSGDKIFVGNMNNSGLKINLFDTPLETQYVRLVPIICHRGCTLRFELLGC
>ur|UPI0003503E03|UniRef100_UPI0003503E03/1749-1905
...dACSLPLGMENGEIKNTQITASSVKTSwfsTWEPSLARINQKGKINAWRAKSNNNQQWLQIDLLTIKKITAIATQGV
KSVTTENFVKTYVILYSNQGSEWKSYTESSVAKVFSGNEDSRGHVKHFFNPPILSRFIRIVPKTWYNGIALRVELFGC
>ur|UPI0003503E03|UniRef100_UPI0003503E03/1593-1746
..ekGCRIPMGMASGVILDSQINASHHID-...YWEPKLARLNNSGTYNAWSTTMTEDLPWIQVDFQRQVLLTGIQTQGA
KHFLKSFYVQKFFIVYSTDKRKWNTFRGSPAEKIFEGNSDAYGIKENIIDPPIIARYIRVYPKQAYNEPTLRMELLGC
>up|R0JHX1|R0JHX1_ANAPL/1678-1834
...dGCSLPLGMENGAIKNSQITASSVKTSwfnTWDPFLARLNQKGKINAWRAKSNNNQQWLQIDLLSIKKITAVATQGV
KSMSSENFVKTYVILYSNEGSEWKSYTDSSVAKVFSGNENSDGHVKHFFNPPILSRFIRIVPKTWYHGIALRVELFGC
>up|R0JHX1|R0JHX1_ANAPL/1522-1675
..ekECRIPMGLASGLILDSQINASDHLD-...YWEPKLARLNNSGTYNAWSTTMKDDLPWIQVDFQRQVLLTGIQMQGA
KQFLKSLYIQKFFIAYSKDKRKWKTFKGFQAQKIFEGNSDANSIKENIIDPPIIAKYIRVYPTQAYNRPTLRMELLGC
>up|Q3T0K7|Q3T0K7_BOVIN/272-431
...nGCTEPLGLKDNTIPNKQITASSYYKTwgfSWFPYYARLDNQGKFNAWTAQTNSASEWLQIDLGSQKRVTGIITQGA
RDFGHIQYVAAYRVAYGDDGVTWTEYKDSSESKIFPGNMDNNSHKKNIFETPFQARFVRIQPVAWHNRITLRVELLGC
>up|Q3T0K7|Q3T0K7_BOVIN/110-269
..etTCTSPLGMQTGAIADSQISASSMHLGfmqRWAPELARLHQTGIVNAWTSGNYDKNPWIQVNLMRKMWVTGVVTQGA
SRAGSAEYLKTFKVAYSTDGRQFQFIQVRSGDKIFIGNVNNSGLKINLFDTPLETQYVRLVPIICHRGCTLRFELLGC
>up|F1NTF4|F1NTF4_CHICK/1872-2025
..ekGCRIPMGMASGVILDSQINASHHID-...YWEPKLARLNNSGTYNAWSTTMTEDLPWIQVDFQRQVLLTGIQTQGA
KHFLKSFYVQKFFIVYSTDKRKWNTFRGSPAEKIFEGNSDAYGIKENIIDPPIIARYIRVYPKQAYNEPTLRMELLGC
>up|F1NTF4|F1NTF4_CHICK/2028-2184
...dACSLPLGMENGEIKNTQITASSVKTSwfsTWEPSLARINQKGKINAWRAKSNNNQQWLQIDLLTIKKITAIATQGV
KSVTTENFVKTYVILYSNQGSEWKSYTESSVAKVFSGNEDSRGHVKHFFNPPILSRFIRIVPKTWYNGIALRVELFGC
>ur|UPI0003503EBD|UniRef100_UPI0003503EBD/1795-1988
..nqDCQNALGMASGYIADSQITASGQEG-...PWAPKLARLHNSGSINAWSTG--EGNPWIQVDLLHLKIIHGIKTQGA
RQRLSSLYVSQFIVFYSLDGQRWKKYKGTSTQMMFFANVDATTVKENRFNPPIIARYIRINPTHYSIRTTLRMELIGC
>ur|UPI0003503EBD|UniRef100_UPI0003503EBD/1991-2145
...nSCSMPLGMESKGIPDQRISASSYSSNifsSWSPSQARLNLQGRTNAWRPETNSPSEWLQVDFEATKKVTAIITQGA
KAVFTHMFVKEFAVSSSQDGVHWSRVLHNGKEKIFRANRDYTSTVLNSLEPPLFARYVRIHPRHWHNHIALRIEFLGC
>ur|UPI000274079D|UniRef100_UPI000274079D/68-226
...dRCATPVGMEGGAIADSQISASSVHLGfmqRWGPELARLHRTGIVNAWTASNYDKNPWIQVNLLRKMWVTGVVTQGA
SRAGTHEYLKTFKVAYSLDGHRFTVIQDTLGDKVFMGNVDNNGLKYNLFKTPVEAQYVRLLPVLCQRACTLRFELLGC
>ur|UPI000274079D|UniRef100_UPI000274079D/229-388
...nGCSEPLGLKDNIILDKQVKASSTYKTwgfSWYPFYARLDYQGKFNAWTAASNNASEWLQVDLGSQREVTGIITQGA
RDFGSIQYVASYKVAYSNDGMTWTEYKDTDKSKIFPGNSDNNSHKKNVFETPILARFVRILPVAWHNRITLRLELLGC
>up|Q95114|MFGM_BOVIN/268-427
...nGCTEPLGLKDNTIPNKQITASSYYKTwgfSWFPYYARLDNQGKFNAWTAQTNSASEWLQIDLGSQKRVTGIITQGA
RDFGHIQYVAAYRVAYGDDGVTWTEYKDASESKIFPGNMDNNSHKKNIFETPFQARFVRIQPVAWHNRITLRVELLGC
>up|Q95114|MFGM_BOVIN/106-265
..etTCTSPLGMQTGAIADSQISASSMHLGfmqRWAPELARLHQTGIVNAWTSGNYDKNPWIQVNLMRKMWVTGVVTQGA
SRAGSAEYLKTFKVAYSTDGRQFQFIQVRSGDKIFIGNVNNSGLKINLFDTPLETQYVRLVPIICHRGCTLRFELLGC
>ur|UPI000016C359|UniRef100_UPI000016C359/268-427
...nGCTEPLGLKDNTIPNKQITASSYYKTwgfSWFPYYARLDNQGKFNAWTAQTNSASEWLQIDLGSQKRVTGIITQGA
RDFGHIQYVAAYRVAYGDDGVTWTEYKDASESKIFPGNMDNNSHKKNIFETPFQARFVRIQPVAWHNRITLRVELLGC
>ur|UPI000016C359|UniRef100_UPI000016C359/106-265
..etTCTSPLGMQTGAIADSQISASSMHLGfmqRWAPELARLHQTGIVNAWTSGNYDKNPWIQVNLMRKMWVTGVVTQGA
SRAGSAEYLKTFKVAYSTDGRQFQFIQVRSGDKIFIGNVNNSGLKINLFDTPLETQYVRLVPIICHRGCTLRFELLGC
>up|F1MXX6|F1MXX6_BOVIN/272-431
...nGCTEPLGLKDNTIPNKQITASSYYKTwgfSWFPYYARLDNQGKFNAWTAQTNSASEWLQIDLGSQKRVTGIITQGA
RDFGHIQYVAAYRVAYGDDGVTWTEYKDASESKIFPGNMDNNSHKKNIFETPFQARFVRIQPVAWHNRITLRVELLGC
>up|F1MXX6|F1MXX6_BOVIN/110-269
..etTCTSPLGMQTGAIADSQISASSMHLGfmqRWAPELARLHQTGIVNAWTSGNYDKNPWIQVNLMRKMWVTGVVTQGA
SRAGSAEYLKTFKVAYSTDGRQFQFIQVRSGDKIFIGNVNNSGLKINLFDTPLETQYVRLVPIICHRGCTLRFELLGC
>up|M7BDI1|M7BDI1_CHEMY/226-385
..qkSCAVLLGMEGRAIADAQLSASSVYYGflqRWGPELARLNNNGIVNAWTSSNYDKSPWIQANLLRKMRLTGIITQGA
RRAGWAEYVHSFKIAHSLDGRVFVFCRDQDRDKVFLGNTNNDGMQSNTFNPPITAQYIRIYPVMCHRACTLRFELVGC
>up|M7BDI1|M7BDI1_CHEMY/388-547
...nGCSEPLGMKSRLISDQQITASSIYKTwgfTWYPHYARLDKTGKTNAWTALNNDQSEWLQIDLLTQKKVTGVITQGA
RDFGHIQYVAAYKVAYSDDGTSWTVYKDTNSSKIFQGNYDNTSHKKNVFDVPFYARFVRILPVAWHNRITLRMELLGC
>ur|UPI00022B45E8|UniRef100_UPI00022B45E8/134-291
....RCISLLGMEGGGIAESQISASSVRYSllqRWGPELARLHNKGLVNAWSAAAHDKNPWIQINMQRKMRFTGIVTQGA
SRMGTAEFIKAFKVASSLDGRTYTMYRTQRNDYVFVGNMDNDGTKTNIFDPPIIAQYIRIIPVVCRKACTLRMELVGC
>ur|UPI00022B45E8|UniRef100_UPI00022B45E8/299-459
..asGCSEPMGMKSRLVSDRQITASSTFRTwgfTWHPHYARLDKQGKTNAWTPATNNRSEWIQVDLRSTKKITGIITQGA
KDFGSVQFVTAFKVAHSDDGQSWTIVKDTKTDKIFPGNSDNNVHKKNIFEPPFYGRYVRILPWEWHDHITLRMELLGC
>up|H0XGP6|H0XGP6_OTOGA/271-430
...nGCSEPLGLKDNIILDKQVKASSTYKTwgfSWYPFYARLDYQGKFNAWTAASNNASEWLQVDLGSQREVTGIITQGA
RDFGSIQYVASYKVAYSNDGMTWTEYKDTDKSKIFPGNSDNNSHKKNVFETPILARFVRILPVAWHNRITLRLELLGC
>up|H0XGP6|H0XGP6_OTOGA/110-268
...dRCATPVGMEGGAIADSQISASSVHLGfmqRWGPELARLHRTGIVNAWTASNYDKNPWIQVNLLRKMWVTGVVTQGA
SRAGTHEYLKTFKVAYSLDGHRFTVIQDTLGDKVFMGNVDNNGLKYNLFKTPVEAQYVRLLPVLCQRACTLRFELLGC
>ur|UPI00032B28C3|UniRef100_UPI00032B28C3/271-430
...nGCSEPLGLKDGSIPDKQITASSSYKTwnfGWYPFYGRLDKQGKFNAWTAQGNDASEWLQVDLGAQKQVTGIITQGA
RDFGHVQYVAAYKVAHSNDGRNWTEYRDAVDSKVFPGNLDNYAHKKNVFETPFRARYVRILPVAWHNRITLRLELLGC
>ur|UPI00032B28C3|UniRef100_UPI00032B28C3/109-268
..etRCAKPLGMEGGAITDSQVSASSVHVGflqRWAPELARLHRTGIVNAWTASNYDRKPWIQVNLLRKMWVTGVVTQGA
SRAGSAEYLKTFKVAYSLDGRKFRFLQEGTEDQVFVGNVDGSGLKVNLFESPMEVQYVRLFPVAWHRGCTLRFELLGC
>up|F1PFZ5|F1PFZ5_CANFA/271-430
...nGCAEPLGMKDNTIPDKQITASSIYRTwgfSWYPFYARLDKQGKFNAWTAQTNDASEWLQVDLGFQRQVTGIITQGA
RDFGHIQYVAAYKVAYSNDSKNWTEYKDQGEGKIFPGNLDNNSHKKNMFEMPFLARFVRILPVAWHNRITMRVELLGC
>up|F1PFZ5|F1PFZ5_CANFA/111-268
....TCAMPLGMETGSIADSQISASSVHLGfmqRWAPELARLHRTGIVNAWTASNYDKNPWIQVNLMRKMRVTGVVTQGA
SRAGSAEYLKTFKVAYSVNGRKFQFIQDGTGDKIFVGNMDNNGLKVNLFDFPLEVQYVRLVPIICHRGCTLRFELLGC
>ur|UPI000274079E|UniRef100_UPI000274079E/116-274
...dRCATPVGMEGGAIADSQISASSVHLGfmqRWGPELARLHRTGIVNAWTASNYDKNPWIQVNLLRKMWVTGVVTQGA
SRAGTHEYLKTFKVAYSLDGHRFTVIQDTLGDKVFMGNVDNNGLKYNLFKTPVEAQYVRLLPVLCQRACTLRFELLGC
>ur|UPI000274079E|UniRef100_UPI000274079E/277-436
...nGCSEPLGLKDNIILDKQVKASSTYKTwgfSWYPFYARLDYQGKFNAWTAASNNASEWLQVDLGSQREVTGIITQGA
RDFGSIQYVASYKVAYSNDGMTWTEYKDTDKSKIFPGNSDNNSHKKNVFETPILARFVRILPVAWHNRITLRLELLGC
>up|F1RZ36|F1RZ36_PIG/1817-1968
..skECQAPLGMASGRIRDFQITASGQYG-...QWAPKLARLHYSGSINAWSTK--DPHSWIKVDLLAPMIIHGIMTQGA
RQKFSSLYISQFIIMYSLDGRNWQSYRGTGTLMVFFGNVDASGIKHNIFNPPIVARYIRLHPTHYSIRSTLRMELMGC
>up|F1RZ36|F1RZ36_PIG/1971-2125
...nSCSMPLGMQNKAISDSQITASSHLSNifaTWSPSQARLHLQGRTNAWRPRVSSAEEWLQVDLQKTVKVTGITTQGV
KSLLSSMYVKEFLVSSSQDGRRWTLFLQDGHTKVFQGNQDSSTPVVNALDPPLFTRYLRIHPTSWAQHIALRLELLGC
>up|K7GL28|K7GL28_PIG/1974-2128
...nSCSMPLGMQNKAISDSQITASSHLSNifaTWSPSQARLHLQGRTNAWRPRVSSAEEWLQVDLQKTVKVTGITTQGV
KSLLSSMYVKEFLVSSSQDGRRWTLFLQDGHTKVFQGNQDSSTPVVNALDPPLFTRYLRIHPTSWAQHIALRLELLGC
>up|K7GL28|K7GL28_PIG/1820-1971
..skECQAPLGMASGRIRDFQITASGQYG-...QWAPKLARLHYSGSINAWSTK--DPHSWIKVDLLAPMIIHGIMTQGA
RQKFSSLYISQFIIMYSLDGRNWQSYRGTGTLMVFFGNVDASGIKHNIFNPPIVARYIRLHPTHYSIRSTLRMELMGC
>up|Q804X4|Q804X4_CHICK/428-581
..ekGCRIPMGMASGVILDSQINASHHID-...YWEPKLARLNNSGTYNAWSTTMTEDLPWIQVDFQRQVLLTGIQTQGA
KHFLKSFYVQKLFIVYSTDKRKWNTFRGSPAEKIFEGNSDAYGIKENIIDPPIIARYIRVYPKQAYNEPTLRMELLGC
>up|Q804X4|Q804X4_CHICK/584-740
...dACSLPLGMENGEIKNTQITASSVRTSwfsTWEPSLARINQKGKINAWRAESNNNQQWLQIDLLTIKKITAIATQGV
KSVTTENFVKTYVILYSNQGSEWKSYTESSVAKVFSGNEDSRGHVKHFFNPPILSRFIRIVPKTWYNGIALRVELFGC
>up|G5CC03|G5CC03_CAPHI/239-398
...dGCTEPLGLKDNTIPNKQITASSYYKTwgfSWFPYYARLDNWGKFNAWTAQTNSASEWLQIDLGSQKRVTGIITQGA
RDFGHIQYVAAYRVAYSDDGVTWTEYKDTSKSKIFPGNMDNNSHKKNIFEVPFQARFVRIQPVAWHNRITLRVELLGC
>up|G5CC03|G5CC03_CAPHI/77-236
..esTCTSPLGMQTGAIADSQISASSMHLGfmqRWAPELARLYQTGIVNAWTSSNYDKNPWIQVNLLRKMWVTGVVTQGA
SRAGSAEYVKTFKVAYSNDGHQFQFIQAQLGEKIFVGNRNNSGLKINLFDSPLETQYVRLVPIICRRGCTLRFELLGC
>up|F7DZ01|F7DZ01_HORSE/1316-1473
...nGCSTPLGMESGKIGNKQITASSFKKSwwdYWEPFYARLNAQGRVNAWQAKANNNQQWLQIDLLKIKKITAIVTQGC
KSLSSEMYVKSYAIHYSDQGEEWKPYRQSMVDKIFEGNTNIKGHVKNFFNPPIISRFIRIIPKTWNQSIALRLELFGC
>up|F7DZ01|F7DZ01_HORSE/1157-1313
...kECKMPMGLSTGIIADSQIKASDYMS-...YWEPKLARLNNGGSYNAWITEKSDSKPWIQVDMQREVLLTGIQTQGA
KHYLKSYYTTEFYVAYSSDQTNWQIFKGAKNVMYFDGNSDASTIKENQFDPPIVARYIRISPTRCNNKPALRLELQGC
>up|G1U6T0|G1U6T0_RABIT/1943-2100
...nGCSAPLGMESGKIENKQITASSFKKSwwdYWEPSLARLNAQGRVNAWQAKANNNIQWLQIDLLKIKKITAIATQGC
KSLSSEMFVRSYTIHYSDKGVDWKAYRQSTADKIFEGNSNTKGQVKNFFNPPIISRFIRIIPKTWNQSIALRLELFGC
>up|G1U6T0|G1U6T0_RABIT/1784-1940
...kECKQPLGLSTGAIADSQIKASEYLG-...YWEPRLARLNNGGSYNAWSIEKTAWKTWIQVDMQREVVITGIQTQGA
KHYLKSCYITEFCVAYSSDQTNWKIFKGTRNVMYFNGNSDASTTKENLFDPPIVARYIRISPIRSYNRPALRMELLGC
>ur|UPI000334773F|UniRef100_UPI000334773F/1756-1913
...tGCSTPLGMESGKIENKQITASSFKKSwwnYWEPSLARLNAQGRVNAWQAKANNNKQWLQIDLLKIKKITAIVTQGC
KSLSSEMYVKSYTIQYSDQGVEWKSYRRSMVDKIFEGNSNINGHVKNFFNPPIISRFIRIIPKTWNQSIALRLELYGC
>ur|UPI000334773F|UniRef100_UPI000334773F/1597-1753
...kECKMPMGLSTGIITDSQIKASDYLS-...YWEPKLARLNNGGSYNAWIAEKSSKTPWIQVDMQREVLFTGIQTQGA
KHYLKSYYTTEFSVSYSSDQSNWKIFKGTQNVMYFKGNFDASTVKENTFDPPFMARYIRISPTRSYNRPTLRLELQGC
>up|L8HR34|L8HR34_BOSMU/272-431
...nGCTEPLGLKDNTIPNKQITASSYYKTwgfSWFPYYARLDNQGKFNAWTAQTNSASEWLQIDLGSQKRVTGIITQGA
RDFGHIQYVAAYRVAYGDDGVTWTEYKDASESKIFPGNMDNNSHKKNIFETPFQARFVRIQPVAWHNRITLRVELLGC
>up|L8HR34|L8HR34_BOSMU/110-269
..etTCTSPLGMQTGAIANSQISASSMHLGfmqRWAPELARLHQTGIVNAWTSSNYDKNPWIQVNLMRKMWVTGVVTQGA
SRAGSAEYLKTFKVAYSTDGRQFQFIQVRSGDKIFIGNVNNSGLKINLFDTPLETQYVRLVPIICHRGCTLRFELLGC
>ur|UPI0002257DA0|UniRef100_UPI0002257DA0/1889-2045
...rECKMPMGLSTGIIADSQIKASEHLG-...YWEPKLARLNNGGSYNAWIPEKPDSKPWIQIDMQREVVFTGIQTQGA
KQYLKSYYTMEFYVAYSSDRTNWQIFKGTRNVMYFDGNSDASTIKENNFDPPIVARYIRITPTRSYNRPALRLELQGC
>ur|UPI0002257DA0|UniRef100_UPI0002257DA0/2048-2205
...nGCSTPLGMESGKIENKQITASSFKKSwwdYWEPFRARLNAQGRVNAWQAKANNNKQWLQIDLLKIKKITAIVTQGC
KSLSSEMYVKSYTIHYSDQGMEWKPYRQSMVDKIFEGNNNVKGHVKNFFNPPIISRFIRIIPKTWNQSIALRLELFGC
>up|F1PN98|F1PN98_CANFA/2062-2219
...nGCSTPLGMESGKIENKQITASSFKKSwwdYWEPFRARLNAQGRVNAWQAKANNNKQWLQIDLLKIKKITAIVTQGC
KSLSSEMYVKSYTIHYSDQGMEWKPYRQSMVDKIFEGNNNVKGHVKNFFNPPIISRFIRIIPKTWNQSIALRLELFGC
>up|F1PN98|F1PN98_CANFA/1903-2059
...rECKMPMGLSTGIIADSQIKASEHLG-...YWEPKLARLNNGGSYNAWIPEKPDSKPWIQIDMQREVVFTGIQTQGA
KQYLKSYYTMEFYVAYSSDRTNWQIFKGTRNVMYFDGNSDASTIKENNFDPPIVARYIRITPTRSYNRPALRLELQGC
>ur|UPI00034FE2DF|UniRef100_UPI00034FE2DF/67-226
..etNCIRGLGMEGGSIADSQISASSLYLGfmqRWAPELARLHRTGIVNAWTASNYDRKPWIQVNLLRKMRVSGVVTQGA
SRAGSAEYVKTFRVAYSLDGRKFHFIQDGSGDKVFEGNMNNSGLKLNLFSTPLEVQYVRLYPVACHRGCTLRFELVGC
>ur|UPI00034FE2DF|UniRef100_UPI00034FE2DF/229-390
...nGCSEPLGLKDGTIPDRQITASSSYKMwgfSWSPFFARLDNQGKFNAWTAQSNNASEWLQVDLGSQKQVTGIITQGA
RDFGHIQYVASYKVAYSNNGVNWVEYKEAVDSKIFQGNLDNNSHKKNVFETPFLARYVRVLPVSWQNRITLRLELLGC
>up|I3KEX5|I3KEX5_ORENI/149-306
....RCISLLGMEGGGIAESQISASSVRYSllqRWGPELARLHNKGLVNAWSAAAHDKNPWIQINMQRKMRFTGIVTQGA
SRMGTAEFIKAFKVASSLDGRTYTMYRTQRNDYVFVGNMDNDGTKTNIFDPPIIAQYIRIIPVVCRKACTLRMELVGC
>up|I3KEX5|I3KEX5_ORENI/309-468
...nGCSEPMGMKSRLVSDRQITASSTFRTwgfTWHPHYARLDKQGKTNAWTPATNNRSEWIQVDLRSTKKITGIITQGA
KDFGSVQFVTAFKVAHSDDGQSWTIVKDTKTDKIFPGNSDNNVHKKNIFEPPFYGRYVRILPWEWHDHITLRMELLGC
>up|P12263|FA8_PIG/1819-1970
..skECQAPLGMASGRIRDFQITASGQYG-...QWAPKLARLHYSGSINAWSTK--DPHSWIKVDLLAPMIIHGIMTQGA
RQKFSSLYISQFIIMYSLDGRNWQSYRGTGTLMVFFGNVDASGIKHNIFNPPIVARYIRLHPTHYSIRSTLRMELMGC
>up|P12263|FA8_PIG/1973-2127
...nSCSMPLGMQNKAISDSQITASSHLSNifaTWSPSQARLHLQGRTNAWRPRVSSAEEWLQVDLQKTVKVTGITTQGV
KSLLSSMYVKEFLVSSSQDGRRWTLFLQDGHTKVFQGNQDSSTPVVNALDPPLFTRYLRIHPTSWAQHIALRLEVLGC
>up|Q58L91|FA5V_OXYSU/1300-1456
...eGCSVPLGMESGAIKDSEITASSYKKTwwsSWEPFLARLNLKGRTNAWQPKVNNKDQWLQIDLQHLTKITSIITQGA
TSMTTSMYVKTFSIHYTDDNSTWKPYLDTSMEKVFTGNINSDGHVKHFFNPPILSRFIRIIPKTWNQYIALRIELFGC
>up|Q58L91|FA5V_OXYSU/1144-1297
...kDCKLPMGLASGIIQDSQISASGHVG-...YWEPKLARLNNTGMFNAWSIIKKHEHPWIQIDLQRQVVITGIQTQGT
VQLLKHSYTVEYFVTYSKDGQNWITFKGSKTQMHFEGNSDGTTVKENHIDPPIIARYIRLHPTKFYNTPTFRIELLGC
>up|C3ZFC6|C3ZFC6_BRAFL/135-281
....GAYQPIGVEDNSIPDDLMTATSQVT-...GSEAYRGRLNG---DGAWQPSGQGTNEFLAVDLQYNRYIFGIQTQGQ
GN----GYVETYRIIYQMDNTDLRPYSEDGNLKNFTGNSDSETIVQQDFASFIYARYILVNPQNFSGAPRLRIELLG-
>up|C3ZFC6|C3ZFC6_BRAFL/1-121
....-----------------MTASSQVS-...GSEAYRGRLNG---DGAWEPSGQGTNEFLAVDLQYNRYIFGIQTQGQ
GN----GYVETYSIIYQMDNTT-----DRGSTKVFTGNSDSETIAQQNFTSYIYARYILVNPQTFSGAPRLRIELLG-
>up|C3ZFC6|C3ZFC6_BRAFL/443-581
....GAYQPIGVEDNSIPDDLMTATSQVT-...GSEAYRGRLNG---DGAWQPSGQGTNEFLAVDLQYNRYIFGIQTQGQ
GN----GYVETYSIIYQMDNTT-----DRGSTKVFTGNSDSETIAQQNFTSYIYARYILVNPQTFSGAPKLRIELLG-
>up|L5KY22|L5KY22_PTEAL/1347-1503
...rECKMPMGLSTGIIADSQIKASEFSG-...YWEPKLARLNNGGSYNAWITEKTDSKPWIQVDMQREILVTGIQSQGA
KHYLKSYYTTEFRVAYSSDQTNWQIFKGTKNVMYFDGNSDASTIKENRFDPPITARYIRIYPTRFYYKPALRLELQGC
>up|L5KY22|L5KY22_PTEAL/1506-1663
...nGCSTPLGMESGKIENTQITASSFKKSwwdYWEPFRARLNAQGRVNAWQAKANNNKQWLQIDLLKVKKITAIITQGC
KSLSSEMYVKSYAIHYSDQGVEWKPYRHSMVDKIFEGNSNIKGHVKNFFNPPIISRFIRIIPKTWNQSIALRLELFGC
>up|L9LAN7|L9LAN7_TUPCH/261-368
...fQCNAPLGMESGRIANEQISASSTYSD..gRWTPQQSRLHG--DDNGWTPNLDSSKEYLQVDLRFLTMLTAIATQGA
ISRQNGYYVKTYKLEVSTNGEDWMVYRHGKNHK---------------------------------------------
>up|L9LAN7|L9LAN7_TUPCH/368-465
....--------------------------...-----------------------------KVDLRFLTMLTAIATQGA
ISRQNGYYVKTYKLEVSTNGEDWMVYRHGKNHKVFQANNDATEVVLNKLHTPLLTRFVRIRPQTWHSGIALRLELFGC
>up|L9LAN7|L9LAN7_TUPCH/470-630
...aPCSNMLGMLSGLIADSQISASSTREY...LWSPSTARLVS--SRSGWFPRAQPGEEWLQVDLGAPKTVKGVIIQGA
RGVEARAFVRKFKVSYSLNGKDWEYIQDTQQPKLFEGNMHYDTPDIRRFD-PVPAQYVRVYPERWSPGIGMRLEVLGC
>ur|UPI00035002D1|UniRef100_UPI00035002D1/109-268
..etNCIRGLGMEGGSIADSQISASSLYLGfmqRWAPELARLHRTGIVNAWTASNYDRKPWIQVNLLRKMRVSGVVTQGA
SRAGSAEYVKTFRVAYSLDGRKFHFIQDGSGDKVFEGNMNNSGLKLNLFSTPLEVQYVRLYPVACHRGCTLRFELVGC
>ur|UPI00035002D1|UniRef100_UPI00035002D1/272-433
...aGCSEPLGLKDGTIPDRQITASSSYKMwgfSWSPFFARLDNQGKFNAWTAQSNNASEWLQVDLGSQKQVTGIITQGA
RDFGHIQYVASYKVAYSNNGVNWVEYKEAVDSKIFQGNLDNNSHKKNVFETPFLARYVRVLPVSWQNRITLRLELLGC
>up|G5CA86|G5CA86_HETGA/271-432
...nGCSEPLGLKDGTIPDRQITASSSYKMwgfSWSPFFARLDNQGKFNAWTAQSNNASEWLQVDLGSQKQVTGIITQGA
RDFGHIQYVASYKVAYSNNGVNWVEYKEAVDSKIFQGNLDNNSHKKNVFETPFLARYVRVLPVSWQNRITLRLELLGC
>up|G5CA86|G5CA86_HETGA/109-268
..etNCIRGLGMEGGSIADSQISASSLYLGfmqRWAPELARLHRTGIVNAWTASNYDRKPWIQVNLLRKMRVSGVVTQGA
SRAGSAEYVKTFRVAYSLDGRKFHFIQDGSGDKVFEGNMNNSGLKLNLFSTPLEVQYVRLYPVACHRGCTLRFELVGC
>up|M3VYL7|M3VYL7_FELCA/317-476
...sGCSEPLGMKSGHIQDYQITASSIFRTlnfTWEPRKARLDKQGKVNAWTSGHNDQSQWLQVDLLVPTKVTGIITQGA
KDFGHVQFVGSYKLAYSNDGEHWTVYQDQRKDKVFQGNFDNDTHRKNVIDPPIYARHIRILPWSWYGRITLRSELLGC
>up|M3VYL7|M3VYL7_FELCA/155-305
..qyKCSGPLGIEGGIISNQQITASSTHRAlfqKWYPYYARLNKKGLINAWTAAENDRWPWIQINLQRKMRVTGVITQGA
KRIGSPEYIKSYKIAYSNDGKTWAMYKVTNEDMVFRGNVDNNTPYANSFTPPIKAQYVRLYPQVCRRHC---------
>ur|UPI00023ADDBE|UniRef100_UPI00023ADDBE/214-371
....TCAMPLGMETGSIADSQISASSVHLGfmqRWAPELARLHRTGIVNAWTASNYDKNPWIQVNLMRKMRVTGVVTQGA
SRAGSAEYLKTFKVAYSVNGRKFQFIQDGTGDKIFVGNMDNNGLKVNLFDFPLEVQYVRLVPIICHRGCTLRFELLGC
>ur|UPI00023ADDBE|UniRef100_UPI00023ADDBE/374-533
...nGCAEPLGMKDNTIPDKQITASSIYRTwgfSWYPFYARLDKQGKFNAWTAQTNDASEWLQVDLGFQRQVTGIITQGA
RDFGHIQYVAAYKVAYSNDSKNWTEYKDQGEGKIFPGNLDNNSHKKNMFEMPFLARFVRILPVAWHNRITMRVELLGC
>ur|UPI000214B264|UniRef100_UPI000214B264/1733-1889
...kECKMPMGLSTGIIADSQIKASDYMS-...YWEPKLARLNNGGSYNAWITEKSDSKPWIQVDMQREVLLTGIQTQGA
KHYLKSYYTTEFYVAYSSDQTNWQIFKGAKNVMYFDGNSDASTIKENQFDPPIVARYIRISPTRCNNKPALRLELQGC
>ur|UPI000214B264|UniRef100_UPI000214B264/1892-2049
...nGCSTPLGMESGKIGNKQITASSFKKSwwdYWEPFYARLNAQGRVNAWQAKANNNQQWLQIDLLKIKKITAIVTQGC
KSLSSEMYVKSYAIHYSDQGEEWKPYRQSMVDKIFEGNTNIKGHVKNFFNPPIISRFIRIIPKTWNQSIALRLELFGC
>up|A4QP32|A4QP32_DANRE/151-308
....RCTSLLGMEEGGIIESQISASSVHSGilqHWGPSLARLNNRGIVNAWSSAPQDKNPWIEIDMQKKMRLTGIITQGA
SRMGTAEFIKAFKVASSFDGKTYTVYRAQRKDRVFAGNSDNDGTKTNMFDPPIVAQFIRIIPVVCRKACTLRMELVGC
>up|A4QP32|A4QP32_DANRE/317-476
...vGCTDPLGMKSRLISDVQLTASSTFRTwgfTWYPFYARLDKQGKTNAWSAANNNRSEWLQLDLEKPVRVTGIITQGA
KDFGVVQFVSAFKIAYSDDGKSWSIVKDTKTDKIFQGNTDNNTHKKNLFEPPFYARYVRILPWEWHERITLRMELLGC
>up|B2KIK9|B2KIK9_RHIFE/2038-2189
..skKCQTPLGMASGRIRDFQITASGQYG-...QWAPKLARLHHSGSINAWSTK--DPFSWIKVDLLAPMIIHGIMTQGA
RQKFSSLYISQFIIMYSLDGSKWQSYRGTGTLMVFFGNVDSSGIKHNTFNPPIIARYIRLHPTHYSIRSTLRMELMGC
>up|B2KIK9|B2KIK9_RHIFE/2192-2346
...nSCSIPLGMENKAISDAQITASSYLNNmfaTWSPSQARLHLQGRTNAWRPQGNNPEEWLQVDFQKTMKVTGITTQGV
KSLLTSMYVKEFLISSSQDGHNWTPFLQNGKVKVFQGNQDSFTPVLNSLDPPLLTRYLRIHPQSWVHQIALRLEVLGC
>ur|UPI0002B41DC3|UniRef100_UPI0002B41DC3/866-1010
....ECDTSLGMENKIIPDKALSASSAQV-...GYPPKNARLNLGDKSNGWCAKKNDINQYLEVSFDKEVRITSIATQGS
DG-DVSKYVTKYRLQWSLNRDFWNHFGD-----EISGNNNGRTVNQFKLPNSIIARYIRINPISYVNAICMRIELYGC
>ur|UPI0002B41DC3|UniRef100_UPI0002B41DC3/730-863
....VCSKALGMKSNLIKDEDLSASSAMD-...DHPVTNARPFS---SNGWCAKMADGNQWYQIDLRTPHKVTKVMAIGK
GT-------LKYLLAFSVDGTNWNNYKTKGLDKLFD-------YNIHQLENEQITRFVRFLPKKFDEQICLQVELFGC
>ur|UPI0002B41DC3|UniRef100_UPI0002B41DC3/577-727
...lECVDDLGMVSQSIPDSSISATSYAN-...GSIPSFARLNYKHKDVAWCTDIKDGKQSITINLGEYMTITRISTQGL
IN---SGYVLVYQLEYSLDGVSWKIYPDNIGSKLIPANSNGLNVDGYKVM--IQTLYIRITPKRFSGLICLRLELYGC
>up|Q1MTB0|Q1MTB0_DANRE/151-308
....RCTSLLGMEEGGIIESQISASSVHSGilqHWGPSLARLNNRGIVNAWSSAPQDKNPWIEIDMQKKMRLTGIITQGA
SRMGTAEFIKAFKVASSFDGKTYTVYRAQRKDRVFAGNSDNDGTKTNMFDPPIVAQFIRIIPVVCRKACTLRMELVGC
>up|Q1MTB0|Q1MTB0_DANRE/313-471
....GCTDPLGMKSRLISDVQLTASSTFRTwgfTWYPFYARLDKQGKTNAWSAANNNRSEWLQLDLEKPVRVTGIITQGA
KDFGVVQFVSAFKIAYSDDGKSWSIVKDTKTDKIFQGNTDNNTHKKNLFEPPFYARYVRILPWEWHERITLRMELLGC
>up|G3QM23|G3QM23_GORGO/2039-2192
..snKCQTPLGMASGHIRDFQITASGQYGK..gQWAPKLARLHYSGSINAWSTK--EPFSWIKVDLLAPMIIHGIKTQGA
RQKFSSLYISQFIIMYSLDGKKWQTYRGTGTLMVFFGNVDSSGIKHNIFNPPIIARYIRLHPTHYSIRSTLRMELMGC
>up|G3QM23|G3QM23_GORGO/2195-2349
...nSCSMPLGMESKAISDAQITASSYFTNmfaTWSPSKARLHLQGRSNAWRPQVNNPKEWLQVDFQKTMKVTGITTQGV
KSLLTSMYVKEFLISSSQDGHHWTLFFQNGKVKVFQGNQDSFTPVVNSLDPPLLTRYLRIHPQSWMHQIALRMEVLGC
>up|C3ZM75|C3ZM75_BRAFL/2-153
....ACDLPLGMESGHIRDASISVSSQHSD..gACSGVQGRLNS-AVNHAWCAGALTPGQWIQVDLGH-ATVSGVITQGR
RG--TAQYVTSYRLSFSEDGNSWTTYKDDGSDKIFTGNTDRNSPVTNVLRPPVSTRYIRFAAQTWHGHVSMRVEVLGC
>up|C3ZM75|C3ZM75_BRAFL/156-305
...tGCLKPLGMENGDIKDSSITYSSFYV-...NAHSKHPRLNTNIGYGGWLTGVNAAGQWLQVDLGGAAKVQGVITEGR
AG--HNQWVESYKLQFSWDGSSWTTYKDDGSDKVFTGNKNWHTEVANILRPPASTRYIRFVVQTWHRRQSLRVEILGC
>ur|UPI00032A2C2E|UniRef100_UPI00032A2C2E/147-304
....RCISLLGMEGGGIAESQISASSVRYSllqRWGSELARLHNKGLVNAWSAAAHDKNPWIQINMQRKMRFTGIVTQGA
SRMGTAEFIKAFKVASSLDGRTYTMYRTQRKDYIFVGNMDNDGTKTNIFDPPIIAQYIRIIPVVCRKACTLRMELVGC
>ur|UPI00032A2C2E|UniRef100_UPI00032A2C2E/312-472
..asGCSEPMGMKSRLVSDRQITASSTFRTwgfTWHPHYARLDKQGKTNAWTAATNNRSEWIQVDLQSTKRITGIITQGA
KDFGSVQFVTAFKVAHSDDGQLWTIVKDTKTDKIFPGNSDNNVHKKNIFEPPFYARYVRILPWEWHDHITLRMELLGC
>ur|UPI00034F47D7|UniRef100_UPI00034F47D7/2012-2169
...nGCSTPLGMEDGKIENKQITASSFKKSwwdYWEPSRARLNAQGRVNAWQAKANNNQQWLQIDLLKIKKITAIVTQGC
KSLSSEMYVKSYTIHYSDQGMEWKPYRQSMMDKIFEGNGNVKGHVKNFFNPPIISRFIRIIPKTWNQSIALRLELYGC
>ur|UPI00034F47D7|UniRef100_UPI00034F47D7/1853-2009
...kDCKMPMGLSTGIISDSQIKASEYLR-...YWEPKLARLNNGGSYNAWSVAKSSSKPWIQVDMQKEVIVTGIQTQGA
KHYLKSCYTTEFHVAYSSDRTSWQIFKGTKNIMYFEGNSDASTIKENQFDPPIVARYIRISPTRSYNRPTLRLELQGC
>ur|UPI000329BADA|UniRef100_UPI000329BADA/323-483
..asGCSEPMGMKSRLVSDRQITASSTFRTwgfTWHPHYARLDKQGKTNAWTAATNNRSEWIQVDLQSTKRITGIITQGA
KDFGSVQFVTAFKVAHSDDGQLWTIVKDTKTDKIFPGNSDNNVHKKNIFEPPFYARYVRILPWEWHDHITLRMELLGC
>ur|UPI000329BADA|UniRef100_UPI000329BADA/158-315
....RCISLLGMEGGGIAESQISASSVRYSllqRWGSELARLHNKGLVNAWSAAAHDKNPWIQINMQRKMRFTGIVTQGA
SRMGTAEFIKAFKVASSLDGRTYTMYRTQRKDYIFVGNMDNDGTKTNIFDPPIIAQYIRIIPVVCRKACTLRMELVGC
>up|P00451|FA8_HUMAN/2037-2188
..snKCQTPLGMASGHIRDFQITASGQYG-...QWAPKLARLHYSGSINAWSTK--EPFSWIKVDLLAPMIIHGIKTQGA
RQKFSSLYISQFIIMYSLDGKKWQTYRGTGTLMVFFGNVDSSGIKHNIFNPPIIARYIRLHPTHYSIRSTLRMELMGC
>up|P00451|FA8_HUMAN/2191-2345
...nSCSMPLGMESKAISDAQITASSYFTNmfaTWSPSKARLHLQGRSNAWRPQVNNPKEWLQVDFQKTMKVTGVTTQGV
KSLLTSMYVKEFLISSSQDGHQWTLFFQNGKVKVFQGNQDSFTPVVNSLDPPLLTRYLRIHPQSWVHQIALRMEVLGC
>up|H2UIT8|H2UIT8_TAKRU/1306-1463
...dGCSVPLGMESGLIEDHQITASSTASKwygTWRPFLGRLNKEGTINAWQAKYNDMDQWLQVELTQVKKITGIVTQGA
KFLGAEMFVTSFSLQYSHDGINWHPYTDDDPAKIFMGNTNNNDHVKNYMYPPIFSRFIRVIPKSWIGSITMRMELLGC
>up|H2UIT8|H2UIT8_TAKRU/1153-1303
...dDCYHPLGLESGSVKDDQITAINTRG-...YWEPHLARLHNQGKYNAWSTD--QNYSWIQVDFQRPVVISQVATQGA
KQFFQAQYVSSYYISYSNDRRSWSFYKGRDDIKVFTGNNNPYDVKKNTFFPPLIGRFIRFHPLKWYNKATLRMDFYGC
>up|O88783|FA5_MOUSE/2023-2180
...nGCSTPLGLEDGRIQDKQITASSFKKSwwdYWEPSLARLNAQGRVNAWQAKANNNKQWLQVDLLKIKKVTAIVTQGC
KSLSSEMYVKSYSIQYSDQGVAWKPYRQSMVDKIFEGNSNTKGHMKNFFNPPIISRFIRIIPKTWNQSIALRLELFGC
>up|O88783|FA5_MOUSE/1864-2020
...kECKMPMGLSTGVISDSQIKASEYLT-...YWEPRLARLNNAGSYNAWSIEKTPIKPWIQVDMQKEVVVTGIQTQGA
KHYLKSCFTTEFQVAYSSDQTNWQIFRGGKSVMYFTGNSDGSTIKENRLDPPIVARYIRIHPTKSYNRPTLRLELQGC
>ur|UPI00034F48CF|UniRef100_UPI00034F48CF/1871-2027
...kDCKMPMGLSTGIISDSQIKASEYLR-...YWEPKLARLNNGGSYNAWSVAKSSSKPWIQVDMQKEVIVTGIQTQGA
KHYLKSCYTTEFHVAYSSDRTSWQIFKGTKNIMYFEGNSDASTIKENQFDPPIVARYIRISPTRSYNRPTLRLELQGC
>ur|UPI00034F48CF|UniRef100_UPI00034F48CF/2030-2187
...nGCSTPLGMEDGKIENKQITASSFKKSwwdYWEPSRARLNAQGRVNAWQAKANNNQQWLQIDLLKIKKITAIVTQGC
KSLSSEMYVKSYTIHYSDQGMEWKPYRQSMMDKIFEGNGNVKGHVKNFFNPPIISRFIRIIPKTWNQSIALRLELYGC
>up|H3CVY0|H3CVY0_TETNG/126-283
....RCTSLLGMEGGAIAESQISASSTHYGilqRWGPDLARLNNQGIVNAWTSASHDKNPWIEINLQKKMRLTGIITQGA
SRLGTAEYIKAFKVASSLDGTTYATHKVQRKDKVFVGNTDNDSTKTNLFEPSIVAQYVRIIPVVCRRACTLRMELVGC
>up|H3CVY0|H3CVY0_TETNG/286-445
...nGCSEPLGMKSRLISDRHLSASSSFRTwgfTWHPHFARLDKHGKTNAWSPAHNNRSEWIQVDLEKTKRISGIVTQGA
KDFGVVQFVSLFKVAYSNDGESWNTVKEDGSDKLFQGNMDNNSHKKNLFEPPFYARYVRVVPWEWHERITLRMELLGC
>ur|UPI0003299BAD|UniRef100_UPI0003299BAD/232-389
....RCVSLLGMEGGAIAESQISASSVHYGilqRWGPELARLNNQGIVNAWTSATHDKNPWIEINMQKIMRLTGIITQGA
SRLGTAEYIKAFKVASSLDGNSYITYKVQQRDKVFVGNIDNDRTKTNLFDVPIVAQYIRIIPVVCRRACTLRMELLGC
>ur|UPI0003299BAD|UniRef100_UPI0003299BAD/397-556
..taGCSEPLGMKSRFISDGQLSASSSYRTwgfTWHPQFARLDKVGKTNAWSPAYNNRSEWIQVDLEKTKRLTGIITQGA
KDFGVVQFVSVFKVAYSNDGESWSTVKETGNDKLFQGNTDNNTHKKNVFEPPVYARYVRVIPWEWHERITLRMELLGC
>up|Q4SHL8|Q4SHL8_TETNG/149-306
....RCTSLLGMEGGAIAESQISASSTHYGilqRWGPDLARLNNQGIVNAWTSASHDKNPWIEINLQKKMRLTGIITQGA
SRLGTAEYIKAFKVASSLDGTTYATHKVQRKDKVFVGNTDNDSTKTNLFEPSIVAQYVRIIPVVCRRACTLRMELVGC
>up|Q4SHL8|Q4SHL8_TETNG/314-474
..aaGCSEPLGMKSRLISDRHLSASSSFRTwgfTWHPHFARLDKHGKTNAWSPAHNNRSEWIQVDLEKTKRISGIVTQGA
KDFGVVQFVSLFKVAYSNDGESWNTVKEDGSDKLFQGNMDNNSHKKNLFEPPFYARYVRVVPWEWHERITLRMELLGC
>ur|UPI00032A3F49|UniRef100_UPI00032A3F49/307-466
...nGCSEPMGMKSRLVSDRQITASSTFRTwgfTWHPHYARLDKQGKTNAWTAATNNRSEWIQVDLQSTKRITGIITQGA
KDFGSVQFVTAFKVAHSDDGQLWTIVKDTKTDKIFPGNSDNNVHKKNIFEPPFYARYVRILPWEWHDHITLRMELLGC
>ur|UPI00032A3F49|UniRef100_UPI00032A3F49/147-304
....RCISLLGMEGGGIAESQISASSVRYSllqRWGSELARLHNKGLVNAWSAAAHDKNPWIQINMQRKMRFTGIVTQGA
SRMGTAEFIKAFKVASSLDGRTYTMYRTQRKDYIFVGNMDNDGTKTNIFDPPIIAQYIRIIPVVCRKACTLRMELVGC
>up|Q58EG1|Q58EG1_DANRE/314-473
...vGCTDPLGMKSRLISDVQLTASSTFRTwgfTWYPFYARLDKQGKTNAWSAANNNRSEWLQLDLEKPVRVTGIITQGA
KDFGVVQFVSAFKIAYSDDGKSWNIVKDTKTDKIFPGNTDNNTHKKNLFEPPFYARYVRILPWEWHERITLRMELLGC
>up|Q58EG1|Q58EG1_DANRE/148-305
....RCTSLLGMEEGGIIESQISASSVHSGilqHWGPSLARLNNRGIVNAWSSAPQDKNPWIEIDMQKKMRLTGIITQGA
SRMGTAEFIKAFKVASSFDGKTYTVYRAQRKDRVFAGNSDNDGTKTNMFDPPIVAQFIRIIPVVCRKACTLRMELVGC
>up|K7F2H6|K7F2H6_PELSI/2022-2178
...eGCSMPLGMENGEIKNTQITASSYKQSwynSWVPSLARLNQQGRVNAWQAKSNNNQQWLQIDLLKAKKITAVATQGC
KSMTTEQFVKTYAILYSDEGTEWGTYMDTCVGKVFVGNENSSGQVKHFLNPPIFSRFIRIIPKTWNQNIALRVELFGC
>up|K7F2H6|K7F2H6_PELSI/1865-2019
..ekECKLPMGLMNGLILDSQINASHHVG-...YWEPKLARLNNAGTYNAWSTDLESEFPWIQVDLQRQVLITGIKTQGA
KQFPKSLYVKEFFLTYSKDKRKWITFKGTREQKLFEGNSDASGIKDNHIDPPIIARYIRVYPTVSYNRPTLRMELLGC
>ur|UPI00032A0A1C|UniRef100_UPI00032A0A1C/318-477
...nGCSEPMGMKSRLVSDRQITASSTFRTwgfTWHPHYARLDKQGKTNAWTAATNNRSEWIQVDLQSTKRITGIITQGA
KDFGSVQFVTAFKVAHSDDGQLWTIVKDTKTDKIFPGNSDNNVHKKNIFEPPFYARYVRILPWEWHDHITLRMELLGC
>ur|UPI00032A0A1C|UniRef100_UPI00032A0A1C/158-315
....RCISLLGMEGGGIAESQISASSVRYSllqRWGSELARLHNKGLVNAWSAAAHDKNPWIQINMQRKMRFTGIVTQGA
SRMGTAEFIKAFKVASSLDGRTYTMYRTQRKDYIFVGNMDNDGTKTNIFDPPIIAQYIRIIPVVCRKACTLRMELVGC
>ur|UPI0002743E2F|UniRef100_UPI0002743E2F/2037-2188
..snKCQTPLGMASGRIRDFQITASGQYG-...QWAPKLARLHYSGSINAWSTK--EPFSWIKVDLLAPMIIHGIKTQGA
RQKFSSLYISQFIIMYSLDGKKWQTYRGTGTLMVFFGNVDSSGIKHNIFNPPIIARYIRLHPTHYSIRSTLRMELMGC
>ur|UPI0002743E2F|UniRef100_UPI0002743E2F/2191-2345
...nSCSMPLGMESKAISDAQITASSYFTNmfaTWSPSKARLHLQGRSNAWRPQVNNPKEWLQVDFQKTMKVTGITTQGV
KSLLTSMYVKEFLISSSQDGHHWTLFFQNGKVKVFQGNQDSFTPVVNSLDPPLLTRYLRIHPQSWVHQIALRMEVLGC
>up|M7CE86|M7CE86_CHEMY/1932-2086
...nSCSMPLGMENKGISNQQISASSYSENmfsSWAPSQARLNLQERTNAWKPKVNSPNEWLQVDFEKIMRVTGIVTQGA
KFIFSKMFVKEFAVSSSQDGSRWTPVLQDGEEKIFKGNQNHFSTVVNSLDPPLFARYLRIHPRRWQNHIALRMEFLGC
>up|M7CE86|M7CE86_CHEMY/1780-1929
....KCQNPVGLASGNIADAQITASGQYG-...QWAPRLARLDHSGSVNAWSTD--SGNSWIQVDLLRPMILHGIKTQGA
RQKFSSLYISQFIIFYGLDGERWKRYKGTSSQMVFFGNVDATGVKDNRFNPPIIARYIRLHPTHYSIRTTLRMELIGC
>up|G5CB46|G5CB46_HETGA/1780-1936
...hDCKMPMGLSTGIISDSQIKASEYLR-...YWEPKLARLNNGGSYNAWSVAKSSSKPWIQVDMQKEVIVTGIQTQGA
KHYLKSCYTTEFHVAYSSDRTSWQIFKGTKNIMYFEGNSDASTIKENQFDPPIVARYIRISPTRSYNRPTLRLELQGC
>up|G5CB46|G5CB46_HETGA/1939-2096
...nGCSTPLGMEDGKIENKQITASSFKKSwwdYWEPSRARLNAQGRVNAWQAKANNNQQWLQIDLLKIKKITAIVTQGC
KSLSSEMYVKSYTIHYSDQGMEWKPYRQSMMDKIFEGNGNVKGHVKNFFNPPIISRFIRIIPKTWNQSIALRLELYGC
>ur|UPI00032A2EE9|UniRef100_UPI00032A2EE9/232-389
....RCVSLLGMEGGAIAESQISASSVHYGilqRWGPELARLNNQGIVNAWTSATHDKNPWIEINMQKIMRLTGIITQGA
SRLGTAEYIKAFKVASSLDGNSYITYKVQQRDKVFVGNIDNDRTKTNLFDVPIVAQYIRIIPVVCRRACTLRMELLGC
>ur|UPI00032A2EE9|UniRef100_UPI00032A2EE9/392-550
...hGCSEPLGMKSRFISDGQLSASSSYRTwgfTWHPQFARLDKVGKTNAWSPAYNNRSEWIQVDLEKTKRLTGIITQGA
KDFGVVQFVSVFKVAYSNDGESWSTVKETGNDKLFQGNTDNNTHKKNVFEPPVYARYVRVIPWEWHERITLRMELLGC
>ur|UPI0002C57EBD|UniRef100_UPI0002C57EBD/2055-2212
...nGCSTPLGMESGKIENKQITASSFKKSwwdYWEPFRARLNAQGRVNAWQAKANNNKQWLQIDLLKIKKITAIVTQGC
KSLSSEMYVKSYTIHYSDQGMEWKPYRQSMVDKIFKGNNNIKGHMKNFFNPPIISRFIRIIPKTWNQSIALRLELFGC
>ur|UPI0002C57EBD|UniRef100_UPI0002C57EBD/1896-2052
...rECKMPMGLSNGIIADSQIKASEHLG-...YWEPKLARLNNGGSYNAWITEKPESKPWIQVDMQREVVFTGIQTQGA
RQYLKSYYTTEFSVAYSSDRTNWQIFKGTRNVMYFDGNSDASTIKENRFDPPIVARYIRISPTRSYNRPALRLELQGC
>up|Q5FV82|Q5FV82_XENLA/150-305
....RCANALGMEGRAIVDAQIISSSLYHGflqRWGPNLARLNNKAMVNAWTANGLDQHPWIQVNLLREMKVSGIITQGA
SRMGTAEYVKEFKMAYSVDGHVFTFYKSEGKDKLFPGNIDNDGRKANLFSPPITAQFVRIYPVTCRVACTLRFELYGC
>up|Q5FV82|Q5FV82_XENLA/308-467
...sGCSDPLGMKTHMISDKQIKASSVFKTwgfTWYPHYARLDKIGKTNAWTALENNQEQWLQIDLRIPKKISGIITQGA
KDFGNIQYVESFKVAYGDDGNTWKIYKDTKADKIFLGNTDNYSHKKNLFDMPFSARFVRVLPQSWHERITLRMELLGC
>up|B1MTT3|B1MTT3_CALMO/1007-1161
...nSCSMPLGMESKAISDAQITASSYLTNifaTWSPSKARLHLQGRSNAWRPQVNNPEEWLQVDFQKTMKVTGITTQGV
KSLLTSMYVKEFLVSSSQDGHHWTLFFQNGKVKIFQGNQDSFTPVVNSLDPPLLTRYLRIHPQSWVHQIALRMEVLGC
>up|B1MTT3|B1MTT3_CALMO/853-1004
..snKCQTPLGMASGRIRDFQITASGQYG-...QWAPKLARLHYSGSINAWSTK--EPFSWIKVDLLAPVIIHGIKTQGA
RQQFSSLYISQFIIMYSLDGKKWQTYRGTGTLMVFFGNVDSSGIKHNIFNPPIIARYIRLHPTHYSIRSTLRMELMGC
>up|H2UIT9|H2UIT9_TAKRU/1148-1298
...dDCYHPLGLESGSVKDDQITAINTRG-...YWEPHLARLHNQGKYNAWSTD--QNYSWIQVDFQRPVVISQVATQGA
KQFFQAQYVSSYYISYSNDRRSWSFYKGRDDIKVFTGNNNPYDVKKNTFFPPLIGRFIRFHPLKWYNKATLRMDFYGC
>up|H2UIT9|H2UIT9_TAKRU/1301-1458
...dGCSVPLGMESGLIEDHQITASSTASKwygTWRPFLGRLNKEGTINAWQAKYNDMDQWLQVELTQVKKITGIVTQGA
KFLGAEMFVTSFSLQYSHDGINWHPYTDDDPAKIFMGNTNNNDHVKNYMYPPIFSRFIRVIPKSWIGSITMRMELLGC
>ur|UPI00029DBAAA|UniRef100_UPI00029DBAAA/2037-2188
..snKCQTPLGMASGHIRDFQITASGQYG-...QWAPKLARLHYSGSINAWSTK--EPFSWIKVDLLAPMIIHGIKTQGA
RQKFSSLYISQFIIMYSLDGKKWQTYRGTGTLMVFFGNVDSSGIKHNIFNPPIIARYIRLHPTHYSIRSTLRMELMGC
>ur|UPI00029DBAAA|UniRef100_UPI00029DBAAA/2191-2345
...nSCSMPLGMESKAISDAQITASSYFTNmfaTWSPSKARLHLQGRSNAWRPQVNNPKEWLQVDFQKTMKVTGITTQGV
KSLLTSMYVKEFLISSSQDGHHWTLFFQNGKVKVFQGNQDSFTPVVNSLDPPLLTRYLRIHPQSWMHQIALRMEVLGC
>ur|UPI00022F5CC3|UniRef100_UPI00022F5CC3/1793-1949
...kGCKMPMGLSTGVISDSQIKASGHLN-...YWEPKLARLNNGGSYNAWSIEKSAFQSWIQVDMQKEVVVTGIQTQGA
KHYLKSCFITEFNVAYSSDQTNWQIFRGTKNTMDFAGNSDASTIKENQFDPPIVARYIRIHPIKSYNRPALRLELQGC
>ur|UPI00022F5CC3|UniRef100_UPI00022F5CC3/1952-2109
...nGCSMPLGLEDGRIENKQITASSFKKSwwdYWDPSRARLNAQGRVNAWQAKANNNKQWLQVDLLRIKKITAIVTQGC
KSLSSEMFVKSYSIQYSDQGVEWKPYRQSMVDKVFEGNSNTKGHVKNFFNPPIISRFIRIIPKTWNQSIALRLELFGC
>ur|UPI000203A6BD|UniRef100_UPI000203A6BD/289-449
..maGCSEPLGMKSRLISDQQISASSVYKTwgfTWYPHYARLDKTGKSNAWAALHNKQGEWLQIDLETQKKVAGIVTQGA
RDFGHIQYVAAYKVAYSDDGKYWMLYKDTNGTKIFEGNSDNYSHKKNVFDVPFYARFVRILPESWHNRITLRVELLGC
>ur|UPI000203A6BD|UniRef100_UPI000203A6BD/124-281
....RCGDVLGMETGAIANSQLTSSSVHFGflqRWGPELARLNNKGIVNAWTSSNYDRSPWIQANLLRKMRLSGVATQGA
RRAGRAEYVRAYKVAYSQDGREFVFCKDLDQEKVFSGNIDNDGTVTNMFNPPITAQYIRIYPVVCRRACTVRLELIGC
>up|H2R1R6|H2R1R6_PANTR/2037-2188
..snKCQTPLGMASGHIRDFQITASGQYG-...QWAPKLARLHYSGSINAWSTK--EPFSWIKVDLLAPMIIHGIKTQGA
RQKFSSLYISQFIIMYSLDGKKWQTYRGTGTLMVFFGNVDSSGIKHNIFNPPIIARYIRLHPTHYSIRSTLRMELMGC
>up|H2R1R6|H2R1R6_PANTR/2191-2345
...nSCSMPLGMESKAISDAQITASSYFTNmfaTWSPSKARLHLQGRSNAWRPQVNNPKEWLQVDFQKTMKVTGITTQGV
KSLLTSMYVKEFLISSSQDGHHWTLFFQNGKVKVFQGNQDSFTPVVNSLDPPLLTRYLRIHPQSWVHQIALRMEVLGC
>up|G3HYM2|G3HYM2_CRIGR/1821-1977
...kGCKMPMGLSTGVISDSQIKASGHLN-...YWEPKLARLNNGGSYNAWSIEKSAFQSWIQVDMQKEVVVTGIQTQGA
KHYLKSCFITEFNVAYSSDQTNWQIFRGTKNTMDFAGNSDASTIKENQFDPPIVARYIRIHPIKSYNRPALRLELQGC
>up|G3HYM2|G3HYM2_CRIGR/1980-2137
...nGCSMPLGLEDGRIENKQITASSFKKSwwdYWDPSRARLNAQGRVNAWQAKANNNKQWLQVDLLRIKKITAIVTQGC
KSLSSEMFVKSYSIQYSDQGVEWKPYRQSMVDKVFEGNSNTKGHVKNFFNPPIISRFIRIIPKTWNQSIALRLELFGC
>up|H0WRN2|H0WRN2_OTOGA/2014-2167
..skQCQNPLGMASGHIRDFQITASGQYGK..gQWAPKLARLHFSGSINAWSTK--EPFSWIKVDLLAPKIIHGIKTQGT
RQKFSSLYISQFIIMYSLDGKKWQTYRGTGTLMVFFGNVDSSGIKHNVFNPPIIAQYIRLHPTHYSIRSTLRMELIGC
>up|H0WRN2|H0WRN2_OTOGA/2170-2324
...nSCSMPLGMESKKISDAQITASSYLTNmfaTWAPSQARLHFQGRTNAWRPQVNNPKEWLQVDFQKTIKVTGITTQGV
KSLLTSMYVKEFLISSSQDGQRWTLFFQNGKVKVFQGNQDSFTPVVNSLDPPLLTRYIRIHPQSWVNQIALRLEVLGC
>up|H9G410|H9G410_ANOCA/307-466
...nGCSEPLGMKSRLISDQQISASSVYKTwgfTWYPHYARLDKTGKSNAWAALHNKQGEWLQIDLETQKKVAGIVTQGA
RDFGHIQYVAAYKVAYSDDGKYWMLYKDTNGTKIFEGNSDNYSHKKNVFDVPFYARFVRILPESWHNRITLRVELLGC
>up|H9G410|H9G410_ANOCA/147-304
....RCGDVLGMETGAIANSQLTSSSVHFGflqRWGPELARLNNKGIVNAWTSSNYDRSPWIQANLLRKMRLSGVATQGA
RRAGRAEYVRAYKVAYSQDGREFVFCKDLDQEKVFSGNIDNDGTVTNMFNPPITAQYIRIYPVVCRRACTVRLELIGC
>up|I3MCJ5|I3MCJ5_SPETR/1795-1951
...kECKMPMGLSTGVISDSQIKASEYLS-...YWEPKLARLNNAGSYNAWSVEKIASKPWIQVDMQKEVVVTGIQTQGA
KHYLKSCYTTEFQVAYSSDQTNWQIFKGTKNVMYFDGNSDASTIKDNKFDPPIVARYIRIFPTRSYNRPTLRLELQGC
>up|I3MCJ5|I3MCJ5_SPETR/1954-2111
...nGCSTPLGMESGKIENKQITASSFKKSwwdYWEPSLARLNAQGRVNAWQAKANNNKQWLQIDLLKIKKITAIVTQGC
KSLSSEMYVKSYTIYYSDQGVEWKPYRQKSVDKIFEGNSNIKGHVKNFFNPPIISRFIRIVPKTWNQSIALRLELFGC
>up|Q58L90|FA5V_OXYMI/1301-1457
...eGCSVPLGMESGAIKNSEITASSYKKTwwsSWEPFLARLNLEGGTNAWQPEVNNKDQWLQIDLQHLTKITSIITQGA
TSMTTAMYVKTFSIHYTDDNSTWKPYLDTSMEKVFTGNINSDGHVKHFFKPPILSRFIRIIPKTWNQYIALRIELFGC
>up|Q58L90|FA5V_OXYMI/1145-1298
...kDCKLPMGLASGIIQDSQISASGHVE-...YWEPKLARLNNTGMFNAWSIIKKHEHPWIQIDLQRQVVITGIQTQGT
VQLLKHSYTVEYFVTYSKDGQNWITFKGSETQMHFEGNSDGTTVKENHIDPPIIARYIRLHPTKFYNTPTFRIELLGC
>up|C3ZSX7|C3ZSX7_BRAFL/1-151
....ECSSPLGMESRAITDNQISASSSYSG..qDWRPENARLNN---NRAWAPRRSSRHDWLQIDLLEGKVLSGIQTQGF
RSPPRSYYVKSFKLLYSRDATTWNIFQQNELDKIFVGNSNQNDVKENDITPPIRARFIRLMAETWEQEIAFRLELLGC
>up|C3ZSX7|C3ZSX7_BRAFL/154-298
...qECSSPLGMASRAITDNQISASSWWSN...SWRPKEARLNN---NKAWAPRTNSKSQWLQIDLLERKVISRIQTQGL
QS----YWVKSFKLSYSGDASNWNIFQEDGSDKIFDGNSNANGIKENNIDPPIRARFIRLMAETWRYDITVRLELLGC
>up|B9X245|B9X245_BOVIN/2009-2160
..skECQIPLGMASGRIRDFQITASGQYG-...QWAPKLARLHYSGSINAWSTK--DPSPWIKVDLLAPMIIHSILTQGA
RQKFSSLYISQFIIMYSLDGQRWQGYRGTGTLMVFFGNVDSSGVKHNIFNPPIIARYIRLHPTHYSIRSTLRMELMGC
>up|B9X245|B9X245_BOVIN/2163-2317
...nSCNMPLGMENKAISDTQITASSHLRNmfaTWSPSQARLNLQGRTNAWRPQVNNPKEWLQVDFQKTMRVTGITTQGV
KSLLTSMYVKEFLISSSQDGHNWTPFLQNGKVKVFQGNQDSFTPVVNALDPPLFTRFLRIHPRSWAHHIALRLELLGC
>up|G5E5W1|G5E5W1_BOVIN/2009-2160
..skECQIPLGMASGRIRDFQITASGQYG-...QWAPKLARLHYSGSINAWSTK--DPSPWIKVDLLAPMIIHSILTQGA
RQKFSSLYISQFIIMYSLDGQRWQGYRGTGTLMVFFGNVDSSGVKHNIFNPPIIARYIRLHPTHYSIRSTLRMELMGC
>up|G5E5W1|G5E5W1_BOVIN/2163-2317
...nSCNMPLGMENKAISDTQITASSHLRNmfaTWSPSQARLNLQGRTNAWRPQVNNPKEWLQVDFQKTMRVTGITTQGV
KSLLTSMYVKEFLISSSQDGHNWTPFLQNGKVKVFQGNQDSFTPVVNALDPPLFTRFLRIHPRSWAHHIALRLELLGC
>up|G3TVR9|G3TVR9_LOXAF/271-430
...nGCSEPLGLKDNTIPDKQITASSMFKSwgfSWHPSYARLDKQGKFNAWTAQSNSASEWLQIDLGLRRRVTGIITQGA
RDFGYIQYVAAYKVAYSDNGQNWTEYKEAEDSRIFLGNSDNNSHKKNVFETPFLARFVRVLPVAWHNRITLRVELLGC
>up|G3TVR9|G3TVR9_LOXAF/109-268
..etRCTMPLGMEGGAIADSQISASSVYLGfmqRWAPELARLHRTGIVNAWTASNYDKSPWIQVNLLRKMWVTGVVTQGA
SRVGSAEYLRTFKVAYSLDGHKFQFIQDEGRDKVFVGNVNNNGQKTNLFDSPLETQYVRLVPVVCHRACTVRFELLGC
>up|G1U6D6|G1U6D6_RABIT/1402-1555
..skNCQIPLGMASGHIQDFQITASGQYGK..gQWAPKLARLHYSGSINAWSTK--DPFSWIKVDLLTPMIIHGIKTQGA
RQKFSSLYISQFIIMYSLDGKKWQTYRGTGTLMVFFGNVDSSGIKHNIFNPPIIAQYIRLHPTHYSIRSTLRMELIGC
>up|G1U6D6|G1U6D6_RABIT/1558-1712
...nSCSMPLGMESKAISDSQITASSYFTNmftTWSPSKARLHLQGKTNAWRPQVNNPKEWLQVDLRKTMKVTGITTQGV
KSLLTSMYVTEFLISSSQDGHHWTLVLQKGKLKVFKGNQDSFTPVLNSLDPPLLTRYLRIHPKSWVHQIALRLEVLGC
>ur|UPI0002240549|UniRef100_UPI0002240549/1832-1988
....GCSTPLGMESKKIAKAQITASSFKTSwwtAWEPSCARLNEQGRVNAWQAKSNNNNQWLQVDLLQTKKITSIATQGA
KSLNRDMYVETYTVLYSDQGSQWKPYTESSMPKIFIGNVNTNGLVRNYFNPPIFSRFIRIIPKSWNDSIALRLELFGC
>ur|UPI0002240549|UniRef100_UPI0002240549/1675-1828
...kGCKMPMGLSTGTILDSQISASEYHS-...NWEPKLARLNKIGSYNAWSTEKSSDNPWIQIDLQREVVLTGIQTQGA
KHYLKSYFTIEFYLTYSTDKRRWNTFKGTLKQQSFEGNSDASTIKENKIDPPIVAKYIRIYPTLYNRRPTLRLELLGC
>up|F6XMV4|F6XMV4_ORNAN/1882-2038
....GCSTPLGMESKKIAKAQITASSFKTSwwtAWEPSCARLNEQGRVNAWQAKSNNNNQWLQVDLLQTKKITSIATQGA
KSLNRDMYVETYTVLYSDQGSQWKPYTESSMPKIFIGNVNTNGLVRNYFNPPIFSRFIRIIPKSWNDSIALRLELFGC
>up|F6XMV4|F6XMV4_ORNAN/1725-1878
...kGCKMPMGLSTGTILDSQISASEYHS-...NWEPKLARLNKIGSYNAWSTEKSSDNPWIQIDLQREVVLTGIQTQGA
KHYLKSYFTIEFYLTYSTDKRRWNTFKGTLKQQSFEGNSDASTIKENKIDPPIVAKYIRIYPTLYNRRPTLRLELLGC
>up|G1RL65|G1RL65_NOMLE/228-387
...nGCTNPLGLKNNSIPDKQITASSSYKTwgfSWNPSYARXXXXXXXXXXXXGSYSNDQWLQVDLGSPKEVTGIITQGA
RNFGSVQFVASYKVAYSNDSANWTEYQDTGSSKIFPGNWDNHSHKKNLFETPILARYVRILPVAWHNRIALRLELLGC
>up|G1RL65|G1RL65_NOMLE/68-225
...mKCVEPLGMENGNIANSQITASSVRVTflqHWAPELARLNRAGMVNAWTPSSNDENPWIQVNLLRRMWVTGVVTQGA
SRLASPEYLKAFKVAYSLNGHEFDFIHDNKKHKEFVGNWNKNAVHVNLFETPVEAQYVRLYPTSCHTACTLRFELLGC
>up|D2H9T1|D2H9T1_AILME/2051-2208
...nGCSTPLGMESGKIENNQITASSFKKSwwdYWEPFRARLNAQGRVNAWQAKANNNKQWLQIDLLKIKKITAIVTQGC
KSLSSEMYVKSYTIHYSDQGMEWKPYRQSMVDKIFEGNNNIKGHVKNFFNPPIISRFIRIIPKTWNQSIALRLELFGC
>up|D2H9T1|D2H9T1_AILME/1892-2048
...rECKMPMGLSTGVIADSQIKASEHLG-...YWEPKLARLNNGGSYNAWITEKPDSKPWIQVDMQREVIFTGIQTQGA
KQYLKSYYTMEFSVAYSSDRTNWQIFKGTKNVMYFDGNSDASTIKENRFDPPIVARYIRVSPTRSYNRPALRLELQGC
>up|M3W678|M3W678_FELCA/292-451
...nGCAEPLGMKDNTIPDRQITASSIYRTwgfSWYPFYARLDKQGKFNAWTAQTNDASEWLQVDLGTQRQVTGIITQGA
RDFGHIQYVAAYKVAYSNNSMNWTEYRDQGDSKIFPGNLDNNSHKKNMFEMPFLARFVRVLPVAWHNRITLRVELLGC
>up|M3W678|M3W678_FELCA/131-289
...rACAMPLGMETGAISDSQISASSVYLGfmqRWAPELARLHRTGIVNAWTASNYDKNPWIQVNLVRKMWVTGVVTQGA
SRASNAEYLKTFKVAYSLNGRKFQFIQSGSGDKLFVGNTDNSGLKVNLFDFPLEVQYVRLVPITCHRGCTLRFELLGC
>up|I3K6H9|I3K6H9_ORENI/159-316
....RCVSLLGMEGGAIVESQISASSVHYGilqRWGPELARLNNQGIVNAWTSAAHDKNPWIEINMQKIMRLTGIITQGA
SRLGTAEYIKAFKVTSSLDGNSYITYKVQQRDKVFVGNIDNDRTKTNLFDVPIVAQYIRIIPVVCRRACTLRMELLGC
>up|I3K6H9|I3K6H9_ORENI/319-477
...hGCSEPLGMKSRFISDGQLSASSSYRTwgfTWHPQFARLDKVGKTNAWSPAYNNRSEWIQVDLEKTKRLTGIITQGA
KDFGVVQFVSVFKVAYSNDGESWSTVKETGNDKLFQGNTDNNTHKKNLFEPPVYARYVRVIPWEWHERITLRMELLGC
>ur|UPI00022B2B82|UniRef100_UPI00022B2B82/159-316
....RCVSLLGMEGGAIVESQISASSVHYGilqRWGPELARLNNQGIVNAWTSAAHDKNPWIEINMQKIMRLTGIITQGA
SRLGTAEYIKAFKVTSSLDGNSYITYKVQQRDKVFVGNIDNDRTKTNLFDVPIVAQYIRIIPVVCRRACTLRMELLGC
>ur|UPI00022B2B82|UniRef100_UPI00022B2B82/319-477
...hGCSEPLGMKSRFISDGQLSASSSYRTwgfTWHPQFARLDKVGKTNAWSPAYNNRSEWIQVDLEKTKRLTGIITQGA
KDFGVVQFVSVFKVAYSNDGESWSTVKETGNDKLFQGNTDNNTHKKNLFEPPVYARYVRVIPWEWHERITLRMELLGC
>up|G1LY86|G1LY86_AILME/1948-2104
...rECKMPMGLSTGVIADSQIKASEHLG-...YWEPKLARLNNGGSYNAWITEKPDSKPWIQVDMQREVIFTGIQTQGA
KQYLKSYYTMEFSVAYSSDRTNWQIFKGTKNVMYFDGNSDASTIKENRFDPPIVARYIRVSPTRSYNRPALRLELQGC
>up|G1LY86|G1LY86_AILME/2107-2264
...nGCSTPLGMESGKIENNQITASSFKKSwwdYWEPFRARLNAQGRVNAWQAKANNNKQWLQIDLLKIKKITAIVTQGC
KSLSSEMYVKSYTIHYSDQGMEWKPYRQSMVDKIFEGNNNIKGHVKNFFNPPIISRFIRIIPKTWNQSIALRLELFGC
>ur|UPI0001DEAD1D|UniRef100_UPI0001DEAD1D/2115-2272
...nGCSTPLGMESGKIENNQITASSFKKSwwdYWEPFRARLNAQGRVNAWQAKANNNKQWLQIDLLKIKKITAIVTQGC
KSLSSEMYVKSYTIHYSDQGMEWKPYRQSMVDKIFEGNNNIKGHVKNFFNPPIISRFIRIIPKTWNQSIALRLELFGC
>ur|UPI0001DEAD1D|UniRef100_UPI0001DEAD1D/1956-2112
...rECKMPMGLSTGVIADSQIKASEHLG-...YWEPKLARLNNGGSYNAWITEKPDSKPWIQVDMQREVIFTGIQTQGA
KQYLKSYYTMEFSVAYSSDRTNWQIFKGTKNVMYFDGNSDASTIKENRFDPPIVARYIRVSPTRSYNRPALRLELQGC
>ur|UPI0002BD12FF|UniRef100_UPI0002BD12FF/2181-2335
...nSCNMALGMESKAISDAQITASSHLSNmfaTWSPSQARLHLQGRTNAWRPRANNQKEWLQVDFRKTMRVTGITTQGV
KSLLTSMYVKEFLISSSQDGHNWTLFLQNGKVKIFQGNQDSFTPVVNALDPPLFTRFLRIHPQSWAHHIALRLELLGC
>ur|UPI0002BD12FF|UniRef100_UPI0002BD12FF/2027-2178
..nrKCQTPLGMASGRIRDFQITASGQYG-...QWAPKLARLHYSGSINAWSTK--DPFSWIKVDLLTPMIIHSIMTQGA
RQKFSSLYISQFIIMYSLDGKQWRSYRGTGTLMVFFGNVDSSGIKHNIFNPPIIARYVRLHPTHYSIRSTLRMELMGC
>ur|UPI0002742B18|UniRef100_UPI0002742B18/2176-2330
...nSCSMPLGMESKKISDAQITASSYLTNmfaTWAPSQARLHFQGRTNAWRPQVNNPKEWLQVDFQKTIKVTGITTQGV
KSLLTSMYVKEFLISSSQDGQRWTLFFQNGKVKVFQGNQDSFTPVVNSLDPPLLTRYIRIHPQSWVNQIALRLEVLGC
>ur|UPI0002742B18|UniRef100_UPI0002742B18/2022-2173
..skQCQNPLGMASGHIRDFQITASGQYG-...QWAPKLARLHFSGSINAWSTK--EPFSWIKVDLLAPKIIHGIKTQGT
RQKFSSLYISQFIIMYSLDGKKWQTYRGTGTLMVFFGNVDSSGIKHNVFNPPIIAQYIRLHPTHYSIRSTLRMELIGC
>up|G7NSN1|G7NSN1_MACMU/2037-2188
..snKCQTPLGMASGRIRDFQITASGQYG-...QWAPKLARLHYSGSINAWSTK--EPFSWIKVDLLAPMIIHGIKTQGA
RQKFSSLYISQFIIMYSLDGKKWQTYRGTGTLMVFFGNVDSSGIKHNIFNPPIIARYIRLHPTHYSIRSTLRMELMGC
>up|G7NSN1|G7NSN1_MACMU/2191-2345
...nSCSMPLGMESKAISDAQITASSYFTNmfaTWSPSKARLNLQGRSNAWRPQVNNPKEWLQVDFQKTMKVTGITTQGV
KSLLTNMYVKEFLISSSQDGHHWTLFFQNGKVKVFQGNQDSFTPVVNSLDSPLLTRYLRIHPQSWVHQIALRIEVLGC
>ur|UPI000298F218|UniRef100_UPI000298F218/301-460
...nGCSEPLGMKSRLISDAQISASSSFRTwgfTWHPQFARLDKHGKTNAWSPVHNNRSEWIQVDLEKTKRISGIITQGA
KDFGVVQFVSVFKVMYSNDGESWNTVKEVGNDKLFQGNIDNNSHKKNVFEPPFYARYVRVVPWEWHERITLRMELLGC
>ur|UPI000298F218|UniRef100_UPI000298F218/139-298
..qqRCTSLLGMEGGAIVESQISASSVHYSilqRWGPDLARLNNQGIVNAWTSASHDRNPWIEINLQKKMRLTGIITQGA
SRMGTAEYIKAYKVASSLDGNTYATLKVQWRDKVFVGNTDNDSTKTNLFDPSIVAQYIRIIPVVCRKACTLRMELVGC
>up|F6QMC6|F6QMC6_MACMU/2190-2344
...nSCSMPLGMESKAISDAQITASSYFTNmfaTWSPSKARLNLQGRSNAWRPQVNNPKEWLQVDFQKTMKVTGITTQGV
KSLLTNMYVKEFLISSSQDGHHWTLFFQNGKVKVFQGNQDSFTPVVNSLDSPLLTRYLRIHPQSWVHQIALRIEVLGC
>up|F6QMC6|F6QMC6_MACMU/2036-2187
..snKCQTPLGMASGRIRDFQITASGQYG-...QWAPKLARLHYSGSINAWSTK--EPFSWIKVDLLAPMIIHGIKTQGA
RQKFSSLYISQFIIMYSLDGKKWQTYRGTGTLMVFFGNVDSSGIKHNIFNPPIIARYIRLHPTHYSIRSTLRMELMGC
>up|I3K6H8|I3K6H8_ORENI/232-389
....RCVSLLGMEGGAIVESQISASSVHYGilqRWGPELARLNNQGIVNAWTSAAHDKNPWIEINMQKIMRLTGIITQGA
SRLGTAEYIKAFKVTSSLDGNSYITYKVQQRDKVFVGNIDNDRTKTNLFDVPIVAQYIRIIPVVCRRACTLRMELLGC
>up|I3K6H8|I3K6H8_ORENI/397-556
..taGCSEPLGMKSRFISDGQLSASSSYRTwgfTWHPQFARLDKVGKTNAWSPAYNNRSEWIQVDLEKTKRLTGIITQGA
KDFGVVQFVSVFKVAYSNDGESWSTVKETGNDKLFQGNTDNNTHKKNLFEPPVYARYVRVIPWEWHERITLRMELLGC
>up|G1RWC7|G1RWC7_NOMLE/2038-2189
..snKCQTPLGMASGHIRDFQITASGQYG-...QWAPKLARLHYSGSINAWSTK--EPFSWIKVDLLAPMIIHGIKTQGA
RQKFSSLYISQFIIMYSLDGQKWQTYRGTGTLMVFFGNVDSSGIKHNIFNPPIIARYIRLHPTHYSIRSTLRMELMGC
>up|G1RWC7|G1RWC7_NOMLE/2192-2346
...nSCSMPLGMESKAISDAQITASSYFTNmfaTWSPSKARLHLQGRSNAWRPQVNNPKEWLQVDFQKTMKVTGITTQGV
KSLLTSMYVKEFLVSSSQDGHHWTLFFQNGKVKVFQGNQDSFTPVVNSLDPPLLTRYLRVHPQSWVHQIALRMEVLGC
>ur|UPI0002236759|UniRef100_UPI0002236759/2199-2353
...nSCSMPLGMESKTISDAQITASSYFTNifaTWSPSQARLHLQGRTNAWRPQVNNPKEWLQVDFQKTMKVTGITTQGA
KSLLTSMYVKEFLISSSQDGHHWTLFLQNDKVKVFQGNQDSFTPVVNSLDPPLLTRYLRIYPQSWVHNIALRLEVLGC
>ur|UPI0002236759|UniRef100_UPI0002236759/2045-2196
..skECQTPLGMASGRIRDSQITASGHYG-...QWAPKLARLHYTGSVNAWSTK--DPFSWIKVDLLAPMIIHGIKTQGA
RQKLSSLYISQFIIMYSLDGKKWQSYRGTGTLMVFFGNVDSSGIKHNIFNPPIIAQYIRLHPTHHSIRSTLRMELIGC
>up|H2V236|H2V236_TAKRU/312-472
..taGCSEPLGMKSRLISDAQISASSSFRTwgfTWHPQFARLDKHGKTNAWSPVHNNRSEWIQVDLEKTKRISGIITQGA
KDFGVVQFVSVFKVMYSNDGESWNTVKEVGNDKLFQGNIDNNSHKKNVFEPPFYARYVRVVPWEWHERITLRMELLGC
>up|H2V236|H2V236_TAKRU/145-304
..qqRCTSLLGMEGGAIVESQISASSVHYSilqRWGPDLARLNNQGIVNAWTSASHDRNPWIEINLQKKMRLTGIITQGA
SRMGTAEYIKAYKVASSLDGNTYATLKVQWRDKVFVGNTDNDSTKTNLFDPSIVAQYIRIIPVVCRKACTLRMELVGC
>up|F7CA93|F7CA93_ORNAN/1905-2056
..skECLNPLGMASGRIADSQITASGQYG-...EWAPKLARLNYPGSINAWSIK--DLSSWIQVDLLEPMIIHGIKTQGA
RQRFTSLYVSQFTVTHSLDGEIWKNYRGTSTLMVFFGNVDASGIKDNKFNPPIIARYIRLHPTYFNTRSTLRMELIGC
>up|F7CA93|F7CA93_ORNAN/2059-2213
...nSCSMPLGMESEAISHMQITASSHMSNmfaTWLPWHARLNLQGRVNAWRPKVNSQKEWLQVDFKKTMRVTGIATQGA
KVLLTKMYVKEFTVSSSQDGKHWTLLLHDGRAKIFQGNQDHDTPVVNSVDPPLFVRYLRIHPHSWEKNIALRTEFLGC
>up|H2V237|H2V237_TAKRU/152-311
..qqRCTSLLGMEGGAIVESQISASSVHYSilqRWGPDLARLNNQGIVNAWTSASHDRNPWIEINLQKKMRLTGIITQGA
SRMGTAEYIKAYKVASSLDGNTYATLKVQWRDKVFVGNTDNDSTKTNLFDPSIVAQYIRIIPVVCRKACTLRMELVGC
>up|H2V237|H2V237_TAKRU/319-479
..taGCSEPLGMKSRLISDAQISASSSFRTwgfTWHPQFARLDKHGKTNAWSPVHNNRSEWIQVDLEKTKRISGIITQGA
KDFGVVQFVSVFKVMYSNDGESWNTVKEVGNDKLFQGNIDNNSHKKNVFEPPFYARYVRVVPWEWHERITLRMELLGC
>ur|UPI00022B771E|UniRef100_UPI00022B771E/67-226
..etTCNRGLGMEEGIIVDSQISASSLYIGflqRWGPELARLHRSGIVNAWTASNYDRKPWIQVNLLRKMRVTGVVTQGA
SRAGSAEYVKTFKVAYSLDGRKFQFIQNDSGDKVFTGNMNNNGLKLNMFSAPLEVQYVRLYPVACYRGCTLRFELLGC
>ur|UPI00022B771E|UniRef100_UPI00022B771E/229-390
...nGCSEPLGLKDGSIPNRQITASSSYKTwgfNWLPFLGRLDNRGKINAWTAQSNNASEWLQVDLGSKKQVTGIITQGA
RDFGHIQYVASYKVAYSDNGISWTEYKEAVDSKIFRGNLDNNSHKKNVFETPFSARYVRVLPVSWQNRITLRLELLGC
>ur|UPI00027FBFA6|UniRef100_UPI00027FBFA6/2037-2188
..snKCQTPLGMASGRIRDFQITASGQYG-...QWAPKLARLHYSGSINAWSTK--EPFSWIKVDLLAPMIIHGIKTQGA
RQKFSSLYISQFIIMYSLDGKKWQTYRGTGTLMVFFGNVDSSGIKHNIFNPPIIARYIRLHPTHYSIRSTLRMELMGC
>ur|UPI00027FBFA6|UniRef100_UPI00027FBFA6/2191-2345
...nSCSMPLGMESKAISDAQITASSYFTNvfaTWSPSKARLHLQGTSNAWRPQVNNPKEWLQVDFQKTMKVTGITTQGV
KSLLTSMYVKEFLISSSQDGHHWTLFFQNGKVKIFQGNQDSFTPVVNSLDPPLLTRYLRIHPQSWVHQIALRIEVLGC
>up|F7CA83|F7CA83_ORNAN/2157-2311
...nSCSMPLGMESEAISHMQITASSHMSNmfaTWLPWHARLNLQGRVNAWRPKVNSQKEWLQVDFKKTMRVTGIATQGA
KVLLTKMYVKEFTVSSSQDGKHWTLLLHDGRAKIFQGNQDHDTPVVNSVDPPLFVRYLRIHPHSWEKNIALRTEFLGC
>up|F7CA83|F7CA83_ORNAN/2003-2154
..skECLNPLGMASGRIADSQITASGQYG-...EWAPKLARLNYPGSINAWSIK--DLSSWIQVDLLEPMIIHGIKTQGA
RQRFTSLYVSQFTVTHSLDGEIWKNYRGTSTLMVFFGNVDASGIKDNKFNPPIIARYIRLHPTYFNTRSTLRMELIGC
>up|G3TEU8|G3TEU8_LOXAF/2030-2183
..skECQTPLGMASGRIRDSQITASGHYVK..gQWAPKLARLHYTGSVNAWSTK--DPFSWIKVDLLAPMIIHGIKTQGA
RQKLSSLYISQFIIMYSLDGKKWQSYRGTGTLMVFFGNVDSSGIKHNIFNPPIIAQYIRLHPTHHSIRSTLRMELIGC
>up|G3TEU8|G3TEU8_LOXAF/2186-2340
...nSCSMPLGMESKTISDAQITASSYFTNifaTWSPSQARLHLQGRTNAWRPQVNNPKEWLQVDFQKTMKVTGITTQGA
KSLLTSMYVKEFLISSSQDGHHWTLFLQNDKVKVFQGNQDSFTPVVNSLDPPLLTRYLRIYPQSWVHNIALRLEVLGC
>ur|UPI000298F774|UniRef100_UPI000298F774/123-280
....TCAMPLGMETGAISDSQISASSVYLGfmqRWAPELARLHRTGIVNAWTASNYDKNPWIQVNLVRKMWVTGVVTQGA
SRASNAEYLKTFKVAYSLNGRKFQFIQSGSGDKLFVGNTDNSGLKVNLFDFPLEVQYVRLVPITCHRGCTLRFELLGC
>ur|UPI000298F774|UniRef100_UPI000298F774/283-442
...nGCAEPLGMKDNTIPDRQITASSIYRTwgfSWYPFYARLDKQGKFNAWTAQTNDASEWLQVDLGTQRQVTGIITQGA
RDFGHIQYVAAYKVAYSNNSMNWTEYRDQGDSKIFPGNLDNNSHKKNMFEMPFLARFVRVLPVAWHNRITLRVELLGC
>up|H2V238|H2V238_TAKRU/250-409
...nGCSEPLGMKSRLISDAQISASSSFRTwgfTWHPQFARLDKHGKTNAWSPVHNNRSEWIQVDLEKTKRISGIITQGA
KDFGVVQFVSVFKVMYSNDGESWNTVKEVGNDKLFQGNIDNNSHKKNVFEPPFYARYVRVVPWEWHERITLRMELLGC
>up|H2V238|H2V238_TAKRU/90-247
....RCTSLLGMEGGAIVESQISASSVHYSilqRWGPDLARLNNQGIVNAWTSASHDRNPWIEINLQKKMRLTGIITQGA
SRMGTAEYIKAYKVASSLDGNTYATLKVQWRDKVFVGNTDNDSTKTNLFDPSIVAQYIRIIPVVCRKACTLRMELVGC
>up|M7BAC3|M7BAC3_CHEMY/964-1120
...eGCSLPLGMENGEIKKAQITASSYKISwynAWEPSLARLNQQGRLNAWQAKSNNNQQWLQIDLLKAKKITAITTQGC
KSMSVELFVKTYAILYSDEGTEWKPYMDTSVGKVFRGNENSSGQVKHFLDPPIFSRFIRIVPKTWNRSIALRVELFGC
>up|M7BAC3|M7BAC3_CHEMY/807-961
..ekECKLPMGLMNGLILDSQISASRHIN-...YWEPKLARLNNAGKYNAWSTDMEGEFPWIQVDLQREVLITGIQTQGA
KQWMKSLYVKEFFMTYSKDKRKWITFIGTGGQKLFEGNSDAHGIKDNHIDPPIIARYIRVYPTDSYNRPTLRMELLGC
>up|G7Q233|G7Q233_MACFA/2037-2188
..snKCQTPLGMASGRIRDFQITASGQYG-...QWAPKLARLHYSGSINAWSTK--EPFSWIKVDLLAPMIIHGIKTQGA
RQKFSSLYISQFIIMYSLDGKKWQTYRGTGTLMVFFGNVDSSGIKHNIFNPPIIARYIRLHPTHYSIRSTLRMELMGC
>up|G7Q233|G7Q233_MACFA/2191-2345
...nSCSMPLGMESKAISDAQITASSYFTNmfaTWSPSKARLNLQGRSNAWRPQVNNPKEWLQVDFQKTMKVTGITTQGV
KSLLTSMYVKEFLISSSQDGHHWTLFFQNGKVKVFQGNQDSFTPVVNSLDSPLLTRYLRIHPQSWVHQIALRIEVLGC
>up|H0ZT78|H0ZT78_TAEGU/1131-1284
..ekECRIPMGLASGVILDSQIDASHHID-...YWEPKLARLNNYGTYNAWSTTVEEELPWIQVDFRRQVLLTGIQTQGA
KQFFKSLYIQKYFLVYSKDKRTWNTFKGSPTGKIFEGNSNAYEVKENIIDPPIIARYIRLYPTEVYNRPTLRMELLGC
>up|H0ZT78|H0ZT78_TAEGU/1287-1443
...dGCSLPLGMESGEIKNTQITASSTKTSwfnTWDASLARLNQNGKMNAWRAKFNNNQQWLQIDLLTVKKITAIATQGV
TSMSAENFVKTYVLLYSNEGSEWKSYIESSMPKVFLGNANSNGHVKNFFNPPILSRFIRIVPKTWYRGIALRVELYGC
>up|H0V1F1|H0V1F1_CAVPO/109-268
..etTCNRGLGMEEGIIVDSQISASSLYIGflqRWGPELARLHRSGIVNAWTASNYDRKPWIQVNLLRKMRVTGVVTQGA
SRAGSAEYVKTFKVAYSLDGRKFQFIQNDSGDKVFTGNMNNNGLKLNMFSAPLEVQYVRLYPVACYRGCTLRFELLGC
>up|H0V1F1|H0V1F1_CAVPO/272-433
...aGCSEPLGLKDGSIPNRQITASSSYKTwgfNWLPFLGRLDNRGKINAWTAQSNNASEWLQVDLGSKKQVTGIITQGA
RDFGHIQYVASYKVAYSDNGISWTEYKEAVDSKIFRGNLDNNSHKKNVFETPFSARYVRVLPVSWQNRITLRLELLGC
>ur|UPI00022B771D|UniRef100_UPI00022B771D/271-432
...nGCSEPLGLKDGSIPNRQITASSSYKTwgfNWLPFLGRLDNRGKINAWTAQSNNASEWLQVDLGSKKQVTGIITQGA
RDFGHIQYVASYKVAYSDNGISWTEYKEAVDSKIFRGNLDNNSHKKNVFETPFSARYVRVLPVSWQNRITLRLELLGC
>ur|UPI00022B771D|UniRef100_UPI00022B771D/109-268
..etTCNRGLGMEEGIIVDSQISASSLYIGflqRWGPELARLHRSGIVNAWTASNYDRKPWIQVNLLRKMRVTGVVTQGA
SRAGSAEYVKTFKVAYSLDGRKFQFIQNDSGDKVFTGNMNNNGLKLNMFSAPLEVQYVRLYPVACYRGCTLRFELLGC
>ur|UPI000331497C|UniRef100_UPI000331497C/92-251
..etSCATPLGMERGSITDAQISASSVHLGfmqRWAPELARLHRTGIVNAWTASNYDHNPWIQVNLLRKMLVTGVVTQGA
SRAGSAEYLKSFKVAYSMDGRKFQILKDDSMDKVYVGNVDNNGLKVNMFDTPLETQYLRLVPIVCHRGCTVRFELLGC
>ur|UPI000331497C|UniRef100_UPI000331497C/254-413
...nGCSDPLGMKDNTIPDKQITASSVFRTwgfSWFPFYGRLDRQGKFNAWTAQSNSASEWLQIDLGTQKQVTGIITQGA
RDFGHVQYVAAYKIAHSDNGQNWTEYHESTESKIFPGNLDNESHKKNVFETPFLARFVRILPVAWHNRITLRVELLGC
>ur|UPI0002BCC9A0|UniRef100_UPI0002BCC9A0/112-269
....VCTSPLGMEMGAIADSQISASSMHLGfmqRWAPYLARLHLTGIVNAWTSSNYDRSPWIQVNLMRKMRVTGVVTQGA
SRAGSAEYLKTFKVAYSTNGRKFQFIQGESGDKIFMGNVDNSGLKVNLFETPLEVQYVRLVPVICHRGCTLRFELLGC
>ur|UPI0002BCC9A0|UniRef100_UPI0002BCC9A0/272-431
...nGCAEPLGLKDNTIPSKQITASSFYKTwgfSWYPSYARLDNQGKFNAWTAQTNSASEWLQIDLGSQKRVTGIITQGA
RDFGHIQYVAAYKVAYGDDGVNWTEYRDQGESKIFPGNMDNNSHKKNMFEAPFLARFVRILPVAWHNRITLRVELLGC
>up|H2LAE4|H2LAE4_ORYLA/313-473
..taGCTEALGMKSRLISDEQLSASSSFRTwafTWHPQFARLDKMGKTNAWSPAHNNRSEWIQADLERTKRITGIITQGA
KDFGVVQFVSEFKVAYSDDGKSWTVVKETDNEKIFQGNIDNNTHKKNIFEPPFYARYVKIIPWEWHERITLRLELLGC
>up|H2LAE4|H2LAE4_ORYLA/148-305
....RCISLLGMEGGAISESQIYSSSVHYGvlqRWGPELARLNNQGIVNAWTSAAHDRNPWIEINMQKKMRLTGIITQGA
SRMGAAEYIKNFKVASSLDGISYITYKAQRRDKVFVGNSDNDSTKTNLFDPPIVAQYIRIVPVVCRRACTLRMELVGC
>up|A7S4L6|A7S4L6_NEMVE/150-295
....DCPYALGLEDGRVPDSALSASSFIA-...PYDATRARLNG---ASSWTALDNDKNQWLQVDWSDVATVTGLATQGG
SN--GAQWVLKYQLSYSDRGEGWVEYRDAGTPKTFDGNVNGKDVKEHLLVPTLAARLVRFNLLEYVGHLCMRVDLYG-
>up|A7S4L6|A7S4L6_NEMVE/1-137
....------------VPDSAITARRVFSS...QYGTAKARLNVGGLHSSWCSLRPYENEWLQIDLGTLKTVNKVATQGI
IH-HYHAYVTRFTLGYSRNGAYWMDYHQNNTTKTFDGNVNGKDVKEHLLVPTLAARLVRFNLLKYVGHLCMRVDLYG-
>up|A7S4L6|A7S4L6_NEMVE/308-394
....DCPYALGLEDGRVPDSALSASSFIA-...PYDATRARLNG---ASSWTALDNDKNQWLQVDWSDVATVTGLATQGG
SN--GAQWVLKYQLSYSDRG----------------------------------------------------------
>up|H2UIU0|H2UIU0_TAKRU/1522-1672
...dDCYHPLGLESGSVKDDQITAINTRG-...YWEPHLARLHNQGKYNAWSTD--QNYSWIQVDFQRPVVISQVATQGA
KQFFQAQYVSSYYISYSNDRRSWSFYKGRDDIKVFTGNNNPYDVKKNTFFPPLIGRFIRFHPLKWYNKATLRMDFYGC
>up|H2UIU0|H2UIU0_TAKRU/1675-1832
...dGCSVPLGMESGLIEDHQITASSTASKwygTWRPFLGRLNKEGTINAWQAKYNDMDQWLQVELTQVKKITGIVTQGA
KFLGAEMFVTSFSLQYSHDGINWHPYTDDDPAKIFMGNTNNNDHVKNYMYPPIFSRFIRVIPKSWIGSITMRMELLGC
>ur|UPI000298B58F|UniRef100_UPI000298B58F/1650-1807
...dGCSVPLGMESGLIEDHQITASSTASKwygTWRPFLGRLNKEGTINAWQAKYNDMDQWLQVELTQVKKITGIVTQGA
KFLGAEMFVTSFSLQYSHDGINWHPYTDDDPAKIFMGNTNNNDHVKNYMYPPIFSRFIRVIPKSWIGSITMRMELLGC
>ur|UPI000298B58F|UniRef100_UPI000298B58F/1497-1647
...dDCYHPLGLESGSVKDDQITAINTRG-...YWEPHLARLHNQGKYNAWSTD--QNYSWIQVDFQRPVVISQVATQGA
KQFFQAQYVSSYYISYSNDRRSWSFYKGRDDIKVFTGNNNPYDVKKNTFFPPLIGRFIRFHPLKWYNKATLRMDFYGC
>up|B7NZR5|B7NZR5_RABIT/2176-2330
...nSCSMPLGMESKAISDSQITASSYFTNmftTWSPSKARLHLQGKTNAWRPQVNNPKEWLQVDLRKTMKVTGITTQGV
KSLLTSMYVTEFLISSSQDGHHWTLVLQKGKLKVFKGNQDSFTPVLNSLDPPLLTRYLRIHPKSWVHQIALRLEVLGC
>up|B7NZR5|B7NZR5_RABIT/2022-2173
..skNCQIPLGMASGHIQDFQITASGQYG-...QWAPKLARLHYSGSINAWSTK--DPFSWIKVDLLTPMIIHGIKTQGA
RQKFSSLYISQFIIMYSLDGKKWQTYRGTGTLMVFFGNVDSSGIKHNIFNPPIIAQYIRLHPTHYSIRSTLRMELIGC
>up|H2L7S8|H2L7S8_ORYLA/268-427
...nGCSEPMGMKSRLVLDRQITASSSFRTwgfTWHPHFARLDKQGKTNAWTASTNNRSEWLQVDLLSPKKITGIITQGA
KDFGSVQFIVSFKVAHSDDGKSWTVVKDSKTDKIFPGNSDNNVHKKNIFEPAFYSRYVRILPWEWHERITLRMELLGC
>up|H2L7S8|H2L7S8_ORYLA/106-265
..qtSCISLLGMEGGGIAESQISASSVRYSllqRWGPELARLHKKGLVNAWSAAAHDKNPWIQINMQRKMRLTGIVTQGA
SRMGSAEFIKAFKVASSLDGKTYTMYRTQRKDHVFVGNVDNDSTKTNLFDPPIIAQYIRIVPVVCRKACTLRMELVGC
>ur|UPI000333C501|UniRef100_UPI000333C501/152-311
..esSCAMPLGMEAGAIADSQISASSVHLGflqRWGPELARLHLTGIVNAWTASNYDRSPWIQVNLLRKMRVTGVVTQGA
SRVGSAEYLRTFKVAYSLDGRKFQFIQDEGGDKVFVGNEDKSGLKRNMFEPPLETQYVRLVPVVCRRGCTLRFELLGC
>ur|UPI000333C501|UniRef100_UPI000333C501/314-473
...nGCSNSLGMKDGTILDRQISASSFFKTwgfSWHPSYARLDMQGKFNAWTAQSNSASEWLQVDLGSLKRVTGIITQGA
RDFGYIQYVAAYKVAYSDDAQQWMEYKERGDSRIFPGNSDNNSHKKNVFETPFKARYVRVLPVAWHNRITLRMELLGC
>ur|UPI0002A4970B|UniRef100_UPI0002A4970B/150-307
....RCISLLGMEGGAISESQIYSSSVHYGvlqRWGPELARLNNQGIVNAWTSAAHDRNPWIEINMQKKMRLTGIITQGA
SRMGAAEYIKNFKVASSLDGISYITYKAQRRDKVFVGNSDNDSTKTNLFDPPIVAQYIRIVPVVCRRACTLRMELVGC
>ur|UPI0002A4970B|UniRef100_UPI0002A4970B/310-469
...hGCTEALGMKSRLISDEQLSASSSFRTwafTWHPQFARLDKMGKTNAWSPAHNNRSEWIQADLERTKRITGIITQGA
KDFGVVQFVSEFKVAYSDDGKSWTVVKETDNEKIFQGNIDNNTHKKNIFEPPFYARYVKIIPWEWHERITLRLELLGC
>ur|UPI0002C47375|UniRef100_UPI0002C47375/1874-2031
...nGCSTPLGMESGKIENKQITASSFKKSwwdYWEPSCARLNAQGRVNAWQAKANNNKQWLQIDLLKIKKITAIVTQGC
KFLSSEMYVKSYAIHYSDQGVEWKPYRQFMVDKIFEGNSNNKGHVKNFFNPPIISRFIRIIPKTWNQSIALRMELFGC
>ur|UPI0002C47375|UniRef100_UPI0002C47375/1715-1871
...rECKMPMGLSTGIISDSQIKASEYLG-...YWEPKLARLNNDGSYNAWSIEKLGSNSWIQVDMQREVILTGVQTQGA
KHYLKSYYTTEFYVAYSSDHTNWQIFKGTRNLMYFDGNSDASTIKDNQFDPPIVARYIRISPTRSYNRPTLRMELQGC
>up|D3IU20|D3IU20_SHEEP/1940-2091
..skECQIPLGMASGRIRDFQITASGQYG-...QWAPKLARLHYSGSINAWSTK--DPSPWIKVDLLAPMIIHSILTQGA
RQKFSSLYISQFIIMYSLDGQRWQGYRGTGTLMVFFGNVDSSGVKHNIFNPPIIARYIRLHPTHYSIRSTLRMELMGC
>up|D3IU20|D3IU20_SHEEP/2094-2248
...nSCNMPLGMENKAISDTQITASSHLSNmfaTWSPSQARLNLQGRTNAWRPQVNNPKEWLQVDFQKTMRVTGITTQGV
KSLLTSMYVKEFLISSSQEGHNWTPFLQNGKVKVFQGNQDSFTPVVNTLDPPLFTRFLRIHPQSWVHHIALRLEFWGC
>ur|UPI0002C455B7|UniRef100_UPI0002C455B7/2200-2354
...nSCSMPLGMESKAISDAQITASSYFTNifaTWAPSQARLHLQGRINAWRPQVNSPKEWLQVDFQKTMKVTGITTQGA
KSLLTSMYVKEFLISSSQDGHHWTLFLQNDKVKVFQGNRDSVTPVVNSLDPPLLTRYLRIYPQSWMHQIALRLEILGC
>ur|UPI0002C455B7|UniRef100_UPI0002C455B7/2046-2197
..skECQIPLGMASGRIRDSQITASGHYG-...QWAPKLARLHYTGSINAWSTK--DPFSWIKVDLLAPMIIHGIKTQGA
RQKLSSLYISQFIVMYSLDGKKWQSYRGTGTLMVFFGNVDSSGIKHNSFNPPIIAQYIRLHPTHHSIRSTLRMELMGC
>ur|UPI00033376B4|UniRef100_UPI00033376B4/2078-2235
...nGCSTPLGMEKGKIENKQITASSFKKSwwdYWEPSRARLNAQGRVNAWQAKANNNQQWLQIDLLKIKKITAIVTQGC
KSLSSEMYVKSYTIQYSDQGLEWKPYRQSMMDKVFEGNTNVKGQVKNFFNPPIISRFIRIIPKTWSQSIALRLELYGC
>ur|UPI00033376B4|UniRef100_UPI00033376B4/1919-2075
...kDCKMPMGLSTGVISDSQIKASEHLH-...NWEPKLARLNNGGSYNAWSIEKSASKPWIQVDMQKEVVLTGIQTQGA
KHYLKSCYTTEFYVAYSSDSTSWQIFKGTKNVMYFDGNTDATTIKDNQFDPPIVARYIRVSPTRSYNRPTLRLELQGC
>ur|UPI00032AF5F6|UniRef100_UPI00032AF5F6/1708-1864
...kECNQPMGLSTGTVSDSQIKASEELG-...YWKSRLARLNNVGSYNAWSVEKPAPRPWIQVDMQKEVVITGIQTQGA
KHYLKSYYVTEFNVAYSSDQTHWQIFKGAGNVMYFDGNLDASTIKQNHFDPPIMARYIRISPTRSYNRPALRMELQGC
>ur|UPI00032AF5F6|UniRef100_UPI00032AF5F6/1867-2024
...nGCSTPLGMENGKIENKQITASSFKKSwwnYWEPCLARLNAQGRVNAWQAEANNNKQWLQIDLLRIKKITAIATQGC
VSLSTEMFVKSYSIQYSDQGVSWKAYRQSMVDQIFEGNSNSKGHVKNFFNPPIISRFIRIIPKTWNQSIALRLELFGC
>up|F7CVG2|F7CVG2_HORSE/2171-2325
...nSCSMPLGMENKAIADAQITASSYLNNmfaTWSPSQARLHLQGRTNAWRPRVNNPKEWLQVDFQKTMKVTGITTQGV
KSLLTSMYVKEFLISSSQDGHNWTLFLQNGKVKVFQGNKDSFTPVVNSLDPPLLTRYLRIHPQSWGHQIALRLEVLGC
>up|F7CVG2|F7CVG2_HORSE/2017-2168
..skKCQTPLGMASGHIRDFQITASGQYG-...QWAPKLARLHYSGSINAWSTK--DPFSWIKVDLLAPMIIHSIMTQGA
RQKFSSLYISQFIIMYSLDGKKWQSYRGTGTLMVFFGNVDSSGIKHNIFNPPIIARYIRLHPTHYSIRSTLRMELMGC
>ur|UPI00015615FB|UniRef100_UPI00015615FB/2171-2325
...nSCSMPLGMENKAIADAQITASSYLNNmfaTWSPSQARLHLQGRTNAWRPRVNNPKEWLQVDFQKTMKVTGITTQGV
KSLLTSMYVKEFLISSSQDGHNWTLFLQNGKVKVFQGNKDSFTPVVNSLDPPLLTRYLRIHPQSWGHQIALRLEVLGC
>ur|UPI00015615FB|UniRef100_UPI00015615FB/2017-2168
..skKCQTPLGMASGHIRDFQITASGQYG-...QWAPKLARLHYSGSINAWSTK--DPFSWIKVDLLAPMIIHSIMTQGA
RQKFSSLYISQFIIMYSLDGKKWQSYRGTGTLMVFFGNVDSSGIKHNIFNPPIIARYIRLHPTHYSIRSTLRMELMGC
>ur|UPI00022B771F|UniRef100_UPI00022B771F/145-303
...wACNRGLGMEEGIIVDSQISASSLYIGflqRWGPELARLHRSGIVNAWTASNYDRKPWIQVNLLRKMRVTGVVTQGA
SRAGSAEYVKTFKVAYSLDGRKFQFIQNDSGDKVFTGNMNNNGLKLNMFSAPLEVQYVRLYPVACYRGCTLRFELLGC
>ur|UPI00022B771F|UniRef100_UPI00022B771F/306-467
...nGCSEPLGLKDGSIPNRQITASSSYKTwgfNWLPFLGRLDNRGKINAWTAQSNNASEWLQVDLGSKKQVTGIITQGA
RDFGHIQYVASYKVAYSDNGISWTEYKEAVDSKIFRGNLDNNSHKKNVFETPFSARYVRVLPVSWQNRITLRLELLGC
>up|H2UIT7|H2UIT7_TAKRU/1563-1713
...aDCYHPLGLESGSVKDDQITAINTRG-...YWEPHLARLHNQGKYNAWSTD--QNYSWIQVDFQRPVVISQVATQGA
KQFFQAQYVSSYYISYSNDRRSWSFYKGRDDIKVFTGNNNPYDVKKNTFFPPLIGRFIRFHPLKWYNKATLRMDFYGC
>up|H2UIT7|H2UIT7_TAKRU/1716-1873
...dGCSVPLGMESGLIEDHQITASSTASKwygTWRPFLGRLNKEGTINAWQAKYNDMDQWLQVELTQVKKITGIVTQGA
KFLGAEMFVTSFSLQYSHDGINWHPYTDDDPAKIFMGNTNNNDHVKNYMYPPIFSRFIRVIPKSWIGSITMRMELLGC
>ur|UPI0003319611|UniRef100_UPI0003319611/2032-2183
..skECQAPLGFTSGRIKDFQITASGQYG-...EWAPKLARLHYSGSVNAWSTK--DPFSWIKVDLLAPMIIHSIMTQGA
RQKFSSLYVSQFIIMYSLDGNKWQSYRGTGTLMVFFGNVDASGIRQNIFNPPIIARYIRLHPTHFSIRSTLRMELMGC
>ur|UPI0003319611|UniRef100_UPI0003319611/2186-2340
...nSCSMPLGMENKAISDAQITASSYLNNvfaTWSPSQARLYLQGRTNAWRPQVNNPNQWLQVDFQKTMKVTGITTQGV
KSLLTSMYVKEFFLSSSQDGHNWTPFLQNGKVKVFQGNDDATTAVVNSLEPPLLTRFVRVHPQNWAQHIALRLELLGC
>up|G3NVM9|G3NVM9_GASAC/313-473
..tsGCSEPMGMKSRLVSNGQITSSSTFRTwgfTWHPHYARLDKQGKTNAWTAATNSRAEWLQVDLGSPKKITGVITQGA
KDFGSIQFVTAFKLAHSDDGRSWTIVKDTGADKIFPGNSDNNVHKTNIFEPSFYSRYVRILPWEWHERITLRMELLGC
>up|G3NVM9|G3NVM9_GASAC/148-305
....RCISLLGMEGGGIAESQISASSVRYSmlqRWGPELGRLHNKGLVNAWSAAAHDKNPWMEINMLRKMRFTGIVMQGA
SRIGTAEFIRSFKVAYSLDGRTYTMYRTQRRDNVFVGNVDNDSTKTNLFDPPIIAQYIRIIPVVCRKACTMRMELVGC
>up|H2L7S5|H2L7S5_ORYLA/311-471
..tsGCSEPMGMKSRLVLDRQITASSSFRTwgfTWHPHFARLDKQGKTNAWTASTNNRSEWLQVDLLSPKKITGIITQGA
KDFGSVQFIVSFKVAHSDDGKSWTVVKDSKTDKIFPGNSDNNVHKKNIFEPAFYSRYVRILPWEWHERITLRMELLGC
>up|H2L7S5|H2L7S5_ORYLA/146-303
....RCISLLGMEGGGIAESQISASSVRYSllqRWGPELARLHKKGLVNAWSAAAHDKNPWIQINMQRKMRLTGIVTQGA
SRMGSAEFIKAFKVASSLDGKTYTMYRTQRKDHVFVGNVDNDSTKTNLFDPPIIAQYIRIVPVVCRKACTLRMELVGC
>ur|UPI0002A4C163|UniRef100_UPI0002A4C163/147-304
....RCISLLGMEGGGIAESQISASSVRYSllqRWGPELARLHKKGLVNAWSAAAHDKNPWIQINMQRKMRLTGIVTQGA
SRMGSAEFIKAFKVASSLDGKTYTMYRTQRKDHVFVGNVDNDSTKTNLFDPPIIAQYIRIVPVVCRKACTLRMELVGC
>ur|UPI0002A4C163|UniRef100_UPI0002A4C163/312-472
..tsGCSEPMGMKSRLVLDRQITASSSFRTwgfTWHPHFARLDKQGKTNAWTASTNNRSEWLQVDLLSPKKITGIITQGA
KDFGSVQFIVSFKVAHSDDGKSWTVVKDSKTDKIFPGNSDNNVHKKNIFEPAFYSRYVRILPWEWHERITLRMELLGC
>up|H0X1W2|H0X1W2_OTOGA/1894-2051
...nGCSTPLGMESGKIENKQITASSFKKSwwdYWEPYRARLNAQGRVNAWQAKANNNKQWLQIDLLKIKKITAITTQGC
TSLSSEMYVKSYTIYYSDQGVEWKPYRQSMVDKLFEGNVNTKGHMKNIFNPPIISRFIRIIPKTWNQSIALRLELFGC
>up|H0X1W2|H0X1W2_OTOGA/1733-1891
..dkDCKMPMGLSTGLISDTQIKASEYLGS...HWEPRLARLNNIGSYNAWSVEKHDSTPWIQVDMQKEVVITGIQTQGA
KHYLKSCYTTQFYVAYSSDRINWQTFKGTKNVMYFDGNSDASSIKTNQFDPPIVARFIRISPTRSYNRPTLRLELQGC
>ur|UPI000333B71E|UniRef100_UPI000333B71E/67-226
..esKCMTGLGMEGGAIADSQISASSLYLGflqRWAPELARLHRSGIVNAWTASNYDRKPWIQVNLLRKMRVTGVVTQGA
SRAGSAEYVRTFKVAYSPDGRKFHFIQDGSGDKVFEGNVNNRGLKLNLFSTPLEIQYVRLYPMICYRACTLRFELLGC
>ur|UPI000333B71E|UniRef100_UPI000333B71E/229-390
...nGCSEPLGLKDHTIPDRQITASSSYKMwglSWFPFFARLDNQGKINAWTAQGNNGTEWLQVDLGSEKQVTGIITQGA
RDMGHIQYVASYKVAYSNNGINWTEYKEATDSKIFLGNLDNNSHKKNVFETPLFARYVRVLPVSWHNRITLRLELLGC
>up|A2RRT1|A2RRT1_DANRE/152-309
....RCISLLGMEGGGIAESQISASSVYYGilqRWGPELARLNNKGLVNAWTSATHDKNPWIEVNLQRKMRFTGIITQGA
SRMGTAEFIKAFKVASSLDGRTYTMYRPQSKDMIFVGNMDNDGTKTNLFEPPIIAQFLRIVPVVCRKACTLRMELVGC
>up|A2RRT1|A2RRT1_DANRE/312-471
...nGCSEPLGVKSRLISDRQMTSSSAFRTwgfTWHPHYARLDKQGKTNAWTAATNNRSEWLQVDLLRPKRITGIITQGA
KDFGNVQFVSAYKVAHSDDGQHWTILKETKTDKIFPGNSDNNVHKKNVFDPPFYARFVRVLPWAWHERITLRMELLGC
>up|G1PBL7|G1PBL7_MYOLU/1900-2057
...nGCSTPLGMESGKIEDAQITASSFKKSwwdYWEPSRARLNAQGRVNAWQAKANNNKQWLQIDLLKIKKITAIVTQGC
KSLSSEMYVRSYAVHYSDQGVEWKPYRQSMVDKIFEGNSNIKGHVKNFFNPPIISRFIRIIPKTWNQSIALRLELFGC
>up|G1PBL7|G1PBL7_MYOLU/1742-1897
...rECKMPLGLSTGLIADTQIKASEFVG-...YWEPKLARLNNGGSYNAWMTEKTYSKPWIQVDMQREVVFTGIQSQGA
KHYLTSYFTTEFCVAYSSDQTNWQIFKGTRNVMYFDGNSDASTVKENLFDPPIVARYIRVYPTRFYHRPALRLELQGC
>ur|UPI000273FBB5|UniRef100_UPI000273FBB5/859-1016
..dkDCKMPMGLSTGLISDTQIKASEYLG-...HWEPRLARLNNIGSYNAWSVEKHDSTPWIQVDMQKEVVITGIQTQGA
KHYLKSCYTTQFYVAYSSDRINWQTFKGTKNVMYFDGNSDASSIKTNQFDPPIVARFIRISPTRSYNRPTLRLELQGC
>ur|UPI000273FBB5|UniRef100_UPI000273FBB5/1019-1176
...nGCSTPLGMESGKIENKQITASSFKKSwwdYWEPYRARLNAQGRVNAWQAKANNNKQWLQIDLLKIKKITAITTQGC
TSLSSEMYVKSYTIYYSDQGVEWKPYRQSMVDKLFEGNVNTKGHMKNIFNPPIISRFIRIIPKTWNQSIALRLELFGC
>ur|UPI0002C54A01|UniRef100_UPI0002C54A01/271-430
...nGCAEPLGMKDNSIPDKQVTASSIYRTwgfSWYPFYARLDKQGKFNAWTAQTNDASEWLQVDLGSQRQVTGIITQGA
RDFGHIQYVAAYKVAYSNDSINWAEYRDQGDSKIFPGNLDNNSHKKNMFEMPFLARFVRILPVAWHNRITLRVELLGC
>ur|UPI0002C54A01|UniRef100_UPI0002C54A01/109-268
..etTCTMPLGMETGAISDSQIAASSVHLGfmqRWAPELARLHRTGIVNAWTASNYDKNPWIQVNLMRKMRVTGVVTQGA
SRAGSAEYLKTFKVAYSVNGRKFQFIQSGTGDKIFVGNMDNSGLKVNLFDFPLEVQYVRLVPIICHRGCTLRFELLGC
>ur|UPI0002C6369F|UniRef100_UPI0002C6369F/2170-2324
...nSCSMPLGMENKAIADAQITASSYLNNvfaTWSPSQARLHLQGRTNAWRPRVNNPKEWLQVDFQKTMKVTGITTQGV
KSLLTSMYVKEFLISSSQDGHNWTLFLQNGKVKVFQGNQDSFTPVVNSLDPPLLTRYLRIHPQSWGHQIALRLEVLGC
>ur|UPI0002C6369F|UniRef100_UPI0002C6369F/2016-2167
..skKCQTPLGMASGHIRDFQITASGQYG-...QWAPKLARLHYSGSINAWSTK--EPFSWIKVDLLAPMIIHSIMTQGA
RQKFSSLYISQFIIMYSLDGKKWQSYRGTGTLMVFFGNVDSSGIKHNIFNPPIIARYIRLHPTHYSIRSTLRMELMGC
>ur|UPI0003291596|UniRef100_UPI0003291596/271-430
...hGCSAPLGLKDNRIPDRYITASSTFRTwgfSWFPFYARLDKQGKFNAWTAQRSDTQEWLQIFLGSPMRLTGIITQGA
RDFGHNQFVAAYKVAYSDDGKNWTEYKEATESKIFPGNFDNNSHKKNVFEMPFEARYVRILPVAWHNRITLRVELLGC
>ur|UPI0003291596|UniRef100_UPI0003291596/111-268
....GCIMPLGMEGGAIADAQLSASSMHLGflqRWGPELARLHRTGIVNAWKASNYDRNPWIQVNLLRKMRVSGVVTQGA
SRLGNGEYLRSYKVAYSSDGRNFQFVQDGTRDKVFTGNVDNYNLQTNLFEYPLEAQYVRLVPVSCHRSCTLRFELLGC
>up|M3X9Q2|M3X9Q2_FELCA/2024-2176
...pKCQIPLGMASGRIRDFQITASGQYGK..gQWAPKLARLHYSGSINAWSTK--DPISWIKVDLLAPMIIHSIMTQGA
RQKLSSLYISQFIIMYSLDGKKWQSYRGTGTLMVFFGNVDSSGIKHNIFNPPIIARYIRLHPTHYSIRSTLRMELMGC
>up|M3X9Q2|M3X9Q2_FELCA/2179-2333
...nSCSMPLGMESKAISDAQVTASSYLNSmfgTWSPSQARLHLQGRTNAWRPQANNPKEWLQVDFQKTMKVTGIATQGV
KSLLTSMYVKEFLVSSSQDGHNWALFLHNGKVKVFQGNQDSFTPVVNSLDPPLLTRYLRIHPQSWAHQIALRLEVLGC
>up|H2L7T1|H2L7T1_ORYLA/160-317
....RCISLLGMEGGGIAESQISASSVRYSllqRWGPELARLHKKGLVNAWSAAAHDKNPWIQINMQRKMRLTGIVTQGA
SRMGSAEFIKAFKVASSLDGKTYTMYRTQRKDHVFVGNVDNDSTKTNLFDPPIIAQYIRIVPVVCRKACTLRMELVGC
>up|H2L7T1|H2L7T1_ORYLA/320-479
...nGCSEPMGMKSRLVLDRQITASSSFRTwgfTWHPHFARLDKQGKTNAWTASTNNRSEWLQVDLLSPKKITGIITQGA
KDFGSVQFIVSFKVAHSDDGKSWTVVKDSKTDKIFPGNSDNNVHKKNIFEPAFYSRYVRILPWEWHERITLRMELLGC
>ur|UPI0003338ECE|UniRef100_UPI0003338ECE/108-267
..esKCMTGLGMEGGAIADSQISASSLYLGflqRWAPELARLHRSGIVNAWTASNYDRKPWIQVNLLRKMRVTGVVTQGA
SRAGSAEYVRTFKVAYSPDGRKFHFIQDGSGDKVFEGNVNNRGLKLNLFSTPLEIQYVRLYPMICYRACTLRFELLGC
>ur|UPI0003338ECE|UniRef100_UPI0003338ECE/270-431
...nGCSEPLGLKDHTIPDRQITASSSYKMwglSWFPFFARLDNQGKINAWTAQGNNGTEWLQVDLGSEKQVTGIITQGA
RDMGHIQYVASYKVAYSNNGINWTEYKEATDSKIFLGNLDNNSHKKNVFETPLFARYVRVLPVSWHNRITLRLELLGC
>ur|UPI0001D60A71|UniRef100_UPI0001D60A71/67-225
..etKCVEPLGMENGNIANSQISASSVRVTflqHWVPELARLNRAGMVNAWTPSSNDDNPWIQVNLLRRMWITGVVTQGA
SRLASHEYLKAFKVAYSLNGHEFDFLHDNKKHKEFVGNWNKNVVHVNLFETPVEAQYVRLYPTSCHTACTLRFELLGC
>ur|UPI0001D60A71|UniRef100_UPI0001D60A71/230-386
....-CASPWAXR-XQHPDKQITASSSYKTwgfSWNPSYARLDKQGNFNSWVAGSYGNDQWLQVDLGSPKEVTGIITQGA
RNFGSVQFVASYKVAYSNDSANWTEYQDTGSSKIFPGNWDNHSHKKNLFETPILARYVRILPVAWHNRIALRLELLGC
>up|Q4S9Q1|Q4S9Q1_TETNG/1413-1564
..adECYHPLGLESGSVSDRQITAKNIRG-...YWEPHLARLNNQGKYNAWSTE--DDSSWIQVDFQRPVVISQVATQGA
KQFFQSQYVVRYYISYSNDRRRWTFYKGRDVAKIFSGNQDAYGVKKTTFFPPVIGRFIRFHPLEWYNKATLRMEFYGC
>up|Q4S9Q1|Q4S9Q1_TETNG/1567-1724
...dGCSVPLGMENGIIEDHQITASSTASSwfgPWRPSLGRLNRAGTVNAWRAEFDDMNQWLQIELRQVKKITGIVTQGA
KSMRKEMFVTSFALQYSDNGKYWNHYTDEGPAKIFLGNTNNSDHVRNYMYPPIFSRFIRIIPKSWMGSITMRVELLGC
>ur|UPI0003288CD4|UniRef100_UPI0003288CD4/1548-1705
...nGCSTPLGMESQKIENKQITASSFKKSwwdYWEASNARLNAQGRVNAWQAKANNNKQWLQIDLLKIKRITAIVTQGC
KSLSSEMYVKSFTIYYSDQGVEWKPYRQSMASKIFEGNSNTKGHVKNFFNPPIISRFIRIIPKTWNHSIALRLELFGC
>ur|UPI0003288CD4|UniRef100_UPI0003288CD4/1389-1545
...kGCKMPMGLSTGVISDLQIKASQHLA-...NWEPRLARLNNGGSYNAWSVEKSGFKPWIQVDFQREVIFTGIQTQGA
KQYLTSHYTTEFYVAYSSDQMNWQVFKGTKNLMYFEGNSDASTIKENQFNPPIMARYIRIYPTKSYNRPTLRMELQGC
>up|H3CGL3|H3CGL3_TETNG/1491-1642
..adECYHPLGLESGSVSDRQITAKNIRG-...YWEPHLARLNNQGKYNAWSTE--DDSSWIQVDFQRPVVISQVATQGA
KQFFQSQYVVRYYISYSNDRRRWTFYKGRDVAKIFSGNQDAYGVKKTTFFPPVIGRFIRFHPLEWYNKATLRMEFYGC
>up|H3CGL3|H3CGL3_TETNG/1645-1802
...dGCSVPLGMENGIIEDHQITASSTASSwfgPWRPSLGRLNRAGTVNAWRAEFDDMNQWLQIELRQVKKITGIVTQGA
KSMRKEMFVTSFALQYSDNGKYWNHYTDEGPAKIFLGNTNNSDHVRNYMYPPIFSRFIRIIPKSWMGSITMRVELLGC
>up|L8I612|L8I612_BOSMU/1863-2019
...rECKMPMGLSTGLIADSQIQASEFWG-...YWEPKLARLNNGGSYNAWIAEKLNPEPWIQVDMQKEVLLTGIQTQGA
KHYLKPYYTTEFCVAYSLDRKNWRIFKGTRNVMYFGGNSDASTIKENQIDPPVVARYIRISPTGSYNKPALRLELQGC
>up|L8I612|L8I612_BOSMU/2022-2179
...nGCSTPLGMESGKIENKQITASSFKKSwwnYWEPFLARLNAQGRVNAWQAKANNNNQWLQIDLLKIKKITAIVTQGC
KSLSSEMYVKSYTIHYSDQGTDWKPYRESMVDKIFEGNNNVRGHVKNFFNPPIISRFIRIIPKTWNQSIALRLELFGC
>up|Q28107|FA5_BOVIN/2051-2208
...nGCSTPLGMESGKIENKQITASSFKKSwwnYWEPFLARLNAQGRVNAWQAKANNNNQWLQIDLLKIKKITAIVTQGC
KSLSSEMYVKSYTIHYSDQGTDWKPYRESMVDKIFEGNNNVRGHVKNFFNPPIISRFIRIIPKTWNQSIALRLELFGC
>up|Q28107|FA5_BOVIN/1892-2048
...rECKMPMGLSTGLIADSQIQASEFWG-...YWEPKLARLNNGGSYNAWIAEKLNPEPWIQVDMQKEVLLTGIQTQGA
KHYLKPYYTTEFCVAYSLDRKNWRIFKGTRNVMYFGGNSDASTIKENQIDPPVVARYIRISPTGSYNKPALRLELQGC
>ur|UPI0002C66DA8|UniRef100_UPI0002C66DA8/1800-1956
...rECKMPMGLSTGIVADSQIKASEYMS-...YWEPKLARLNNGGSYNAWISEKLDSKPWIQVDMQREVLFTGIQTQGA
KQYLKSYYTTEFYVAYSSDQTNWQIFKGTRNVMYFDGNSDASTIKENQFDPPIMARYIRISPTRSYNRPALRLELQGC
>ur|UPI0002C66DA8|UniRef100_UPI0002C66DA8/1959-2116
...nGCSTPLGMENGKIQNKQITASSFKKSwwdYWEPFRARLNAQGRVNAWQAKANNNQQWLQIDLLKIKKITAIVTQGC
KSLSSEMYVKSYSIHYSDQGVEWKPYRQSMVDKIFEGNNNIKGHMKNFFKPPIISRFIRIIPKTWNQSIALRLELFGC
>up|M3YXH4|M3YXH4_MUSPF/2173-2327
...nSCSMPLGMENKAIADAQITASSYLNSmfaTWSPSQARLHLQGRANAWRPQANNPKEWLQVDFQKTMKVTGVITQGV
RSLLTDMYVKEFLIAGSQDGRSWTLVLQNGQVKAFQGNQDSFTPVVNPLDPPLLTRYLRIYPQSWKRQIALRLEVLGC
>up|M3YXH4|M3YXH4_MUSPF/2019-2170
..nkKCQTPLGMASGYIRDFQITASGQYG-...QWAPKLARLHYSGSVNAWSTK--DPFSWIKVDLLVPMIIHSIMTQGA
RQKFSSLYISQFIIMYSLDGKKWQSYRGTGTLMVFFGNVDSSGIKHNIFNPPIIARYIRLHPTHYSIRSTLRMELMGC
>ur|UPI0003444004|UniRef100_UPI0003444004/2172-2326
...nSCSMPLGMENKAIADAQITASSYLNSmfaTWSPSQARLHLQGRANAWRPQANNPKEWLQVDFQKTMKVTGVITQGV
RSLLTDMYVKEFLIAGSQDGRSWTLVLQNGQVKAFQGNQDSFTPVVNPLDPPLLTRYLRIYPQSWKRQIALRLEVLGC
>ur|UPI0003444004|UniRef100_UPI0003444004/2018-2169
..nkKCQTPLGMASGYIRDFQITASGQYG-...QWAPKLARLHYSGSVNAWSTK--DPFSWIKVDLLVPMIIHSIMTQGA
RQKFSSLYISQFIIMYSLDGKKWQSYRGTGTLMVFFGNVDSSGIKHNIFNPPIIARYIRLHPTHYSIRSTLRMELMGC
>up|M4AF33|M4AF33_XIPMA/318-477
...nGCSEPMGMKSRLVLDRQITASSTFRTwgfTWLPQYARLDKQGKTNAWIPATNRRSEWLQVDLLSPKRITGIVTQGA
KDFGSIQFVSSFKIAHSNDGRSWTVLQDTRKDKIFTGNSDNNVHKKNIFEPPFYSRYVRVLPWEWHERITLRMELLGC
>up|M4AF33|M4AF33_XIPMA/158-315
....RCISLLGMEGGGIAESQITASSIRYTmlqRWGTELARLHNKGLVNAWSAAPHDKNPWIQINMQRTMRFTGIVTQGA
SRIGTAEFIKAFKVASSLDGRTYTMYRTQRRDQIFAGNVDNDSTKTNLFDPPIIAQYIRIIPVVCRKACTLRMELVGC
>ur|UPI0002C31348|UniRef100_UPI0002C31348/1576-1732
...rDCKMPMGLSTGLIADSQIKASEFWG-...YWEPKLARLNNGGSYNAWIAEKLNPKPWIQVDMQREVLFTGIQTQGA
KHYLKSYYTTEFFVAYSSDRTNWRIFKGTRNVMYFNGNSDASTIKENQFDPPVVARYIRISPTNSYNKPALRLELQGC
>ur|UPI0002C31348|UniRef100_UPI0002C31348/1735-1892
...nGCSTPLGMESGKIENKQITASSIKNSwwdYWEPFLARLNAQGRVNAWQAKANNNNQWLQIDLLKIKKITAIVTQGC
KSLSSEMYVKSYTIQYSDQGVEWKPYRESLVDKIFEGNNNIKGHAKNFFNPPIISRFIRIIPKTWNQNIALRLELFGC
>up|A7SPD4|A7SPD4_NEMVE/1-151
....----PLGMEDGSIPDSSITASSFRG-...-HPPYNGRLNNQAHIGAWAAEKAQKGEFLQVDLSQVTWVTHVATQGR
PEMNKTMWATEYTIEYSLTGDQWQSYQDNGVIKTFPGNSDRNTVVKNEFSPVIQARYVRIVVQAWYTNIVMRAELYGC
>up|A7SPD4|A7SPD4_NEMVE/158-316
....NITHPLGMEDGSIPDSSITASSFRG-...-HPPYNGRLNNQAHIGAWAAEKAQKGEFLQVDLSQVTWVTHVATQGR
PEMNKTMWATEYTIEYSLTGDQWQSYQDNGRTRTFPGNSDRNTVVKNEFSPVIQARYVRIVVQAWYTNIVMRAELYGC
>up|B2CZF8|B2CZF8_PIG/113-269
....-CNAPLGMETGAIADFQISASSMHLGfmqRWAPELARLHRAGIVNAWTASNYDRNPWIQVNLLRRMRVTGVVTQGA
SRAGSAEYIKTFKVAYSSDGRKFQFIQGESGDKIFMGNLDNSGLKVNLFEVPLEVQYVRLVPIICHRGCTLRFELLGC
>up|B2CZF8|B2CZF8_PIG/272-431
...sGCAEPLGLKDNTIPNKQITASSFYRTwgfSWYPFYARLDNQGKFNAWTAQSNSASEWLQIDLGSQRRVTGIITQGA
RDFGHIQYVAAYKVAYSDDGVSWTEYRDQGEGKIFPGNLDNNSHKKNMFETPFLTRFVRILPVAWHNRITLRVELLGC
>ur|UPI000333E39C|UniRef100_UPI000333E39C/1948-2099
..skQCQIPLGMASGHIRDFQITASGQYG-...QWAPKLARLHYSGMINAWSTK--DPFSWIKVDLLAPMIIHGIKTQGA
SQKFSSLYISQFIIMYSLEGKKWLTYRGTGTLMVFFGNVDSSGIKHNVFNPPIIARYIRLHPTHYNIRSTLRMELIGC
>ur|UPI000333E39C|UniRef100_UPI000333E39C/2102-2256
...nSCSMPLGMESKLISDAQITASSHLTNkfaTWSPSQARLHLQGRTNAWRPQENNPQEWLQVDFRKTTKVTGVITQGV
KSLLTSMFVKDFLISSSQDGHHWTFFLQNGKIKVFQGNQDSFTPVVNSLDTPVVTRYLRIHPQSWARQIALRLEVLGC
>up|M3YWJ1|M3YWJ1_MUSPF/311-470
...nGCAEPLGMKDNSIPDRQITASSIYRTwgfSWYPFYARLDKQGKFNAWTAQTNDASEWLQIDLGSERQVAGIITQGA
RDFGHIQYVAAYKVAYSNDSMNWVEYKDSVDSKIFPGNLDNNSHKKNMFEMPFLARFVRILPVAWHNRITMRVELLGC
>up|M3YWJ1|M3YWJ1_MUSPF/150-308
...tICTMPLGMETGAIADSQISASSVHLGfmqRWAPELARLHRTGIVNAWTASNYDKNPWIQVNLMRKMRVMGVVTQGA
SRAGSAEYLKTFKVAYSNNGHKFQFIQGGTGDKIFVGNMDNSGLKVNLFDFPLEVQYVRLVPIICHRGCTLRFELLGC
>up|P79385|MFGM_PIG/250-409
...sGCAEPLGLKDNTIPNKQITASSFYRTwgfSWYPFYARLDNQGKFNAWTAQSNSASEWLQIDLGSQRRVTGIITQGA
RDFGHIQYVAAYKVAYSDDGVSWTEYRDQGEGKIFPGNLDNNSHKKNMFETPFLTRFVRILPVAWHNRITLRVELLGC
>up|P79385|MFGM_PIG/91-247
....-CNAPLGMETGAIADFQISASSMHLGfmqRWAPELARLHRAGIVNAWTASNYDRNPWIQVNLLRRMRVTGVVTQGA
SRAGSAEYMKTFKVAYSTDGRKFQFIQGESGDKIFMGNLDNSGLKVNLFEVPLEVQYVRLVPIICHRGCTLRFELLGC
>ur|UPI000298B3F6|UniRef100_UPI000298B3F6/2177-2331
...nSCSMPLGMESKAISDAQVTASSYLNSmfgTWSPSQARLHLQGRTNAWRPQANNPKEWLQVDFQKTMKVTGIATQGV
KSLLTSMYVKEFLVSSSQDGHNWALFLHNGKVKVFQGNQDSFTPVVNSLDPPLLTRYLRIHPQSWAHQIALRLEVLGC
>ur|UPI000298B3F6|UniRef100_UPI000298B3F6/2024-2174
...pKCQIPLGMASGRIRDFQITASGQYG-...QWAPKLARLHYSGSINAWSTK--DPISWIKVDLLAPMIIHSIMTQGA
RQKLSSLYISQFIIMYSLDGKKWQSYRGTGTLMVFFGNVDSSGIKHNIFNPPIIARYIRLHPTHYSIRSTLRMELMGC
>ur|UPI0003289D0E|UniRef100_UPI0003289D0E/1707-1863
...kGCKMPMGLSTGVISDLQIKASQHLA-...NWEPRLARLNNGGSYNAWSVEKSGFKPWIQVDFQREVIFTGIQTQGA
KQYLTSHYTTEFYVAYSSDQMNWQVFKGTKNLMYFEGNSDASTIKENQFNPPIMARYIRIYPTKSYNRPTLRMELQGC
>ur|UPI0003289D0E|UniRef100_UPI0003289D0E/1866-2023
...nGCSTPLGMESQKIENKQITASSFKKSwwdYWEASNARLNAQGRVNAWQAKANNNKQWLQIDLLKIKRITAIVTQGC
KSLSSEMYVKSFTIYYSDQGVEWKPYRQSMASKIFEGNSNTKGHVKNFFNPPIISRFIRIIPKTWNHSIALRLELFGC
>ur|UPI00033370FA|UniRef100_UPI00033370FA/2169-2323
...nSCSMPLGMESKLISDAQITASSHLTNkfaTWSPSQARLHLQGRTNAWRPQENNPQEWLQVDFRKTTKVTGVITQGV
KSLLTSMFVKDFLISSSQDGHHWTFFLQNGKIKVFQGNQDSFTPVVNSLDTPVVTRYLRIHPQSWARQIALRLEVLGC
>ur|UPI00033370FA|UniRef100_UPI00033370FA/2015-2166
..skQCQIPLGMASGHIRDFQITASGQYG-...QWAPKLARLHYSGMINAWSTK--DPFSWIKVDLLAPMIIHGIKTQGA
SQKFSSLYISQFIIMYSLEGKKWLTYRGTGTLMVFFGNVDSSGIKHNVFNPPIIARYIRLHPTHYNIRSTLRMELIGC
>ur|UPI000333B626|UniRef100_UPI000333B626/2172-2326
...nSCSMPLGMESKLISDAQITASSHLTNkfaTWSPSQARLHLQGRTNAWRPQENNPQEWLQVDFRKTTKVTGVITQGV
KSLLTSMFVKDFLISSSQDGHHWTFFLQNGKIKVFQGNQDSFTPVVNSLDTPVVTRYLRIHPQSWARQIALRLEVLGC
>ur|UPI000333B626|UniRef100_UPI000333B626/2018-2169
..skQCQIPLGMASGHIRDFQITASGQYG-...QWAPKLARLHYSGMINAWSTK--DPFSWIKVDLLAPMIIHGIKTQGA
SQKFSSLYISQFIIMYSLEGKKWLTYRGTGTLMVFFGNVDSSGIKHNVFNPPIIARYIRLHPTHYNIRSTLRMELIGC
>up|G3SPK7|G3SPK7_LOXAF/1822-1978
...rGCKMPMGLSTGIISDSQIKASEYLS-...YWEPKLARLNNSGSYNAWSMEKPGSNSWIQVDMQREVVLTGIQTQGA
KHYLKPYYTTEFYVAYSSDHSSWQVFRGTRSPMYFAGNSDASTVKDNQFDPPIVARYIRVFPTTVHNRPTLRMELQGC
>up|G3SPK7|G3SPK7_LOXAF/1981-2138
...nGCSTPLGMESRKIENKQITASSFKTSwwhDWEPAYARLNAQGRVNAWQAKANNNKQWLQIDLLKIKKITAIVTQGC
KSLSSEMYVKSYAIHYSDQGVEWKPYRVSGVDKIFEGNSNTKGHMKNFFNPPIISRFIRIIPKTWNQSIALRLELFGC
>up|F7EZ04|F7EZ04_MONDO/150-309
..qsPCNMPLGMEGGAIADFQLSASSTYYSflqRWGPDLARLNGQGIVNAWTASTYDKNPWIQVNLLRKMRITGIMTQGA
SRTGSSEYLRTFKVGYSDDGYIFKFIQEKLRDQVFVGNIDNNGPKANVFDPPLVTQFVRIVPIVCRRACTLRFELYGC
>up|F7EZ04|F7EZ04_MONDO/312-471
...eGCSSPLGMKSMAIPDKKITASSTFKT.ffSWHPYFARLDKTGKFNAWTAQRLQGTEWLQIELEVPKRVTGIITQGA
RDFGNIQYVSAYKVAYSNDGKSWTQYKDTNTSKIFIGNSDNNSHKKNIFETPFYSRFVRILPVAWHGRITLRVELLGC
>ur|UPI0002BCC7F8|UniRef100_UPI0002BCC7F8/2071-2228
...nGCSTPLGMESGKIENKQITASSIKNSwwdYWEPFLARLNAQGRVNAWQAKANNNNQWLQIDLLKIKKITAIVTQGC
KSLSSEMYVKSYTIQYSDQGVEWKPYRESLVDKIFEGNNNIKGHAKNFFNPPIISRFIRIIPKTWNQNIALRLELFGC
>ur|UPI0002BCC7F8|UniRef100_UPI0002BCC7F8/1912-2068
...rDCKMPMGLSTGLIADSQIKASEFWG-...YWEPKLARLNNGGSYNAWIAEKLNPKPWIQVDMQREVLFTGIQTQGA
KHYLKSYYTTEFFVAYSSDRTNWRIFKGTRNVMYFNGNSDASTIKENQFDPPVVARYIRISPTNSYNKPALRLELQGC
>up|L9KPQ7|L9KPQ7_TUPCH/1815-1971
...rDCKMPMGLSTGVVADAQIKASEYLS-...HWEPRLARLNNGGTYNAWSTERPGSTPWLQVDMQKEVVITGIQTQGA
KHYLKSYYTTEFTVAYSSDYTSWQIFKGMRNMMYFDGNSDASSIRENKFDPPIVARYIRISPTRFYNRPTLRLELQGC
>up|L9KPQ7|L9KPQ7_TUPCH/1974-2131
...nGCSMPLGIESGKIEDKQITASSFKKSwwdYWEPSRARLNAQGRVNAWQAMANNNKQWLQIDLLKIKKITAIITQGC
KSLSSEMYVKSYTIHYSDQGVEWKPYRHSMVDQVFEGNSNVKGHVKNFFNPPIISRFVRIIPKTWNQSIALRLELFGC
>up|A7SXX7|A7SXX7_NEMVE/1-151
....-----LGMEDGSIQDTSITASSHWAT.plGHNPHHARLNNQPHIGAWAAKHTQKGEYLQVDLGQVKWITHVATQGR
PKGGYMQWVTEYSVEYSLTGDQWQSYQD--GNGVFPCHSDQTTVVKNEFSPVIQARYVRIVANAWYNNITIRVEFYGC
>up|A7SXX7|A7SXX7_NEMVE/157-311
....---HPLGMEDGSIQNTSITASSHWIE..pGHNPHHARLNNQPHIGAWAAKYNKKGEYLEVDLGQVTWITHVATQGR
PKEGSIHWVTEYSVEYSLTGDQWQSYQDNGVIKVFPGNSDQTTVVKNEFSPVIKARYVRIVAHAWYGHIAMRAEFYGC
>up|F1RPW2|F1RPW2_PIG/2098-2255
...nGCSTPLGMESGNIKNEQITASSFKKSwwdYWEPFRARLNAQGRVNAWQAKANNNNQWLQIDLLKIKKITAITTQGC
KSLSSEMYVKRYTIQYSDRGVEWKSYRESMVDKIFEGNNNIKGHVKNFFNPPIISRFIRIIPKMWNQSIALRLELFGC
>up|F1RPW2|F1RPW2_PIG/1939-2095
...rECKMPMGLSTGLIADSQIKASEFWG-...HWQPKLARLNNGGSYNAWITDKSNSKPWIQVDMQREVVFTGIQTQGA
KYYLKSYYTTEFNVAYSSDQRNWRIFKGTKNVMYFNGNSDASTITENQFDPPVVARYIRISPTESYNKPALRLELQGC
>up|Q9GLP1|FA5_PIG/2098-2255
...nGCSTPLGMESGNIKNEQITASSFKKSwwdYWEPFRARLNAQGRVNAWQAKANNNNQWLQIDLLKIKKITAITTQGC
KSLSSEMYVKRYTIQYSDRGVEWKSYRESMVDKIFEGNNNIKGHVKNFFNPPIISRFIRIIPKMWNQSIALRLELFGC
>up|Q9GLP1|FA5_PIG/1939-2095
...rECKMPMGLSTGLIADSQIKASEFWG-...HWQPKLARLNNGGSYNAWITDKSNSKPWIQVDMQREVVFTGIQTQGA
KYYLKSYYTTEFNVAYSSDQRNWRIFKGTKNVMYFNGNSDASTITENQFDPPVVARYIRISPTESYNKPALRLELQGC
>up|C3ZG81|C3ZG81_BRAFL/1085-1236
....ACPHLLGMESGDIPDGSITASSFTSG...GSEPYFGRLNLDAGRNAWIPAHRRAGEWLQVDLGDMMPVMGTIIQGR
LDRNNPQWVTSYKLQYSTDRITWTTYTTNGSEMVFPGNVYMSLPVTNLLDNPVDARYVRFVVLSWQLQIAMRVEIVGC
>up|C3ZG81|C3ZG81_BRAFL/926-1076
....ACPHVLGMESGAIPDGSITASSFHSA...GNEPYRARLNAAGGTGGWMALHRTVGEWLQVDLGDIKVVTGTIIQGR
PD--VDQFVTSYKLQYSTNRISWTTFAGNGSEMVFPGNVDRSLPVTNLLDNPVDARYVRFVVQSWHSQIAMRVEIVGC
>ur|UPI0003339E6B|UniRef100_UPI0003339E6B/2091-2245
...nSCSMPLGMESRAISDGQITASSHFTSpfaTWSPSQARLHLQGRTNAWRPQVNNAQEWLQVDFRKTVKVTGIITQGA
KALLTSMYVREFHIASSQDGQHWTPFPQEGKVKVFQGNQDSFTPVVNSLDPPLVTSYLRIYPKKWMHHIALRLEVLGC
>ur|UPI0003339E6B|UniRef100_UPI0003339E6B/1937-2088
..sqECQTPLGMASGHIRDSQITASGYHE-...QWAPKLARLHYTGSINAWSTK--DPFSWIKVDLLTPMIIHGIKTQGA
RQKLSNLYISQFIIMYSLDGKTWHGYRGRGTLMVFFGNVDGSGVKHNTFNPPMIAQYIRLHPTYHSIRSTLRMELMGC
>up|I3N7Y3|I3N7Y3_SPETR/1927-2080
..skQCQIPLGMASGHIRDFQITASGQYGK..gQWAPKLARLHYSGSINAWSTK--EPFSWIKVDLLAPMIIHGIKTQGA
RQKFSSLYISQFIIMYSLDGKKWMTYRGTGTLMVFFGNVDSSGIKHNIFNPPIIAQYIRLHPTHYSIRSTLRMELMGC
>up|I3N7Y3|I3N7Y3_SPETR/2083-2237
...nSCSIPLGMENKLISDAQITASSYFTNmfaTWSPSQARLHLQGRTNAWRPQVNNPKEWLQVDFQKTMKVTGIITQGV
KSLLTSMFVKEFLISSSQDGHHWTLFLQNGKVKVFQGNQDSFTPVVNSLDPPLLTRYLRIHPQSWTHQIALRLEVLGC
>ur|UPI0002C43DA5|UniRef100_UPI0002C43DA5/271-429
...nGCSDPLGLKNNTIRDQQITASSVFKT.ffSWRPSYARLDMQGKFNAWTAERNSASEWLQIDLGSRRQVTGIITQGA
RDFGYIQYVAAYKVAYSDDGVNWTEYKEHGDSRIFRGNSDNNSHKKNMFETPFKARFIRVLPVAWHNRITLRVELLG-
>ur|UPI0002C43DA5|UniRef100_UPI0002C43DA5/109-268
..etSCTVPLGMEHGAIADSQISASSVYFGfmqRWAPELARLHRTGIVNAWTASNYDKNPWIQVNLLRKMRVTGVVTQGA
SRVGSAEYLKTFKVAYSDDGRKFQFIQDEGRDKVFVGNVDNNGLKTNLFDSPLEAQYVRLVPVICHRGCTVRFELLGC
>ur|UPI00020F5DE4|UniRef100_UPI00020F5DE4/1823-1979
...kECKMPMGLSTGIIADSQISASEHLG-...YWHPKLARLNNVGSYNAWSTEKRSSEPWIQVDFQREVVLTGIQTQGA
KQYLTSYYTTQFCIAYSSDRRMWRYFKGTSKHEYFRGNSDASSIKENLFEPPIVAKYIRITPIHSYNRPTLRMELQGC
>ur|UPI00020F5DE4|UniRef100_UPI00020F5DE4/1981-2139
..vqGCSTPLGMENQKIENNQITASSMKKSwldSWEPFYARLNAQGRVNAWQAKSNNNKQWLQIDLLKPKKITAIATQGA
KSLTSEMYVMTYAIFYSDHGTSWKPYKDSMTEKIFVGNVNTKGQVKNFFNPPIFSRFIRIIPKSWNQSITLRLELFGC
>up|F6WV22|F6WV22_MONDO/1982-2140
..vqGCSTPLGMENQKIENNQITASSMKKSwldSWEPFYARLNAQGRVNAWQAKSNNNKQWLQIDLLKPKKITAIATQGA
KSLTSEMYVMTYAIFYSDHGTSWKPYKDSMTEKIFVGNVNTKGQVKNFFNPPIFSRFIRIIPKSWNQSITLRLELFGC
>up|F6WV22|F6WV22_MONDO/1824-1980
...kECKMPMGLSTGIIADSQISASEHLG-...YWHPKLARLNNVGSYNAWSTEKRSSEPWIQVDFQREVVLTGIQTQGA
KQYLTSYYTTQFCIAYSSDRRMWRYFKGTSKHEYFRGNSDASSIKENLFEPPIVAKYIRITPIHSYNRPTLRMELQGC
>up|F6W869|F6W869_MONDO/1987-2145
..vqGCSTPLGMENQKIENNQITASSMKKSwldSWEPFYARLNAQGRVNAWQAKSNNNKQWLQIDLLKPKKITAIATQGA
KSLTSEMYVMTYAIFYSDHGTSWKPYKDSMTEKIFVGNVNTKGQVKNFFNPPIFSRFIRIIPKSWNQSITLRLELFGC
>up|F6W869|F6W869_MONDO/1829-1985
...kECKMPMGLSTGIIADSQISASEHLG-...YWHPKLARLNNVGSYNAWSTEKRSSEPWIQVDFQREVVLTGIQTQGA
KQYLTSYYTTQFCIAYSSDRRMWRYFKGTSKHEYFRGNSDASSIKENLFEPPIVAKYIRITPIHSYNRPTLRMELQGC
>up|H3IE72|H3IE72_STRPU/520-684
..nrACNNRLGMESGRIPDEAIAASTFYY-...ASPGHNGRLHIEEPRPFWGARGSARNEWLQVDLSELHTVTAIITQGA
GVKTLLSWVTSYRLAYWSESETWSFYKDEGNEMVFQGNRDMTTLVRNDLNQPFATLSVRVHPVTWYRDICLRLEFIGC
>up|G3WUX9|G3WUX9_SARHA/312-466
...eGCSEPLGMKSEIIPDSKITASSTFKT.ffSWHPYYARLDKQGKFNAWTAQSKEDTEWLQIDLGTPKKVTGVITQGA
RDFGNIQYVSAYKVAYSNDGKSWTVYRDTNSNKVFLGNSDNYSHQKNMFKTPFYSRFVRILPVAWHGRITLRV-----
>up|G3WUX9|G3WUX9_SARHA/150-309
..qsRCNMPLGMEGGAIADFQISASSVHYSflqRWGPELARLNAKGIVNAWTASNYDKNPWIQVNLLRKMRITGIMTQGA
SRTGSAEYLRTFKVAYSNDGQVFEFIQDLHRDQVFVGNIDNNGQKTNVFDPPLVAQYVRIAPVVCRRACTLRFELFGC
>up|H2NP49|H2NP49_PONAB/67-225
..etKCVEPLGMENGNIANSQISASSVRVTflqHWVPELARLNRAGMVNAWTPSSNDDNPWIQVNLLRRMWITGVVTQGA
SRLASHEYLKAFKVAYSLNGHEFDFLHDNKKHKEFVGNWNKNVVHVNLFETPVEAQYVRLYPTSCHTACTLRFELLGC
>up|H2NP49|H2NP49_PONAB/240-384
....--------------DKQITASSSYKTwgfSWNPSYARLDKQGNFNSWVAGSYGNDQWLQVDLGSPKEVTGIITQGA
RNFGSVQFVASYKVAYSNDSANWTEYQDTGSSKIFPGNWDNHSHKKNLFETPILARYVRILPVAWHNRIALRLELLGC
>ur|UPI0000F2B04D|UniRef100_UPI0000F2B04D/224-381
....ACNMPLGMEGGAIADFQLSASSTYYSflqRWGPDLARLNGQGIVNAWTASTYDKNPWIQVNLLRKMRITGIMTQGA
SRTGSSEYLRTFKVGYSDDGYIFKFIQEKLRDQVFVGNIDNNGPKANVFDPPLVTQFVRIVPIVCRRACTLRFELYGC
>ur|UPI0000F2B04D|UniRef100_UPI0000F2B04D/384-543
...eGCSSPLGMKSMAIPDKKITASSTFKT.ffSWHPYFARLDKTGKFNAWTAQRLQGTEWLQIELEVPKRVTGIITQGA
RDFGNIQYVSAYKVAYSNDGKSWTQYKDTNTSKIFIGNSDNNSHKKNIFETPFYSRFVRILPVAWHGRITLRVELLGC
>up|M3W922|M3W922_FELCA/1942-2099
...nGCSTPLGMESGKIENKQITASSFKKSwwdYWEPFRARLNAQGRVNAWQAKANNNKQWLQIDLLKIKKITAIVTQGC
KSLSSEMYVKSYTIHYSDQGVDWKSYRQSMADKIFEGNNNVKGHVKNFSNPPIISRFIRIIPKTWNQSIALRLELFGC
>up|M3W922|M3W922_FELCA/1784-1939
...rECKMPMGLSTGIIADSQIRASGHWG-...YWEPKLARLNNGGSYNAWITEKPDLKPWIQVDMQREVVLTGIQTQGA
KHYLKSYYTMEFYVAYSSDQTNWQIFKGTRNVMYFDGNSDASTIKDNQFDPPIVARYIRISPTRSYNRAALRLELQGC
>up|H0VAU6|H0VAU6_CAVPO/2166-2320
...nSCSIPLGMESKLISDAQITASSYFTNrfaTWSPSQARLHLQGRTNAWRPQVNNPKEWLQVDFQRTMKVTGIITQGV
KSLLTSMFVKEFLISSSQDGHHWTLFLQNGKIKVFQGNQDSFTPVMNSLDPPLMTRYLRIHPQNWARQIALRLEVLGC
>up|H0VAU6|H0VAU6_CAVPO/2012-2163
..skQCQIPLGMASGHIRDFQITASGQYG-...QWAPNLARLHNSGMINAWSTK--EPFSWIKVDLLAPMIIHGIKTQGA
SQKFSSLYISQFIIMYSLEGKKWLTYRGTGTLMVFFGNVDSSGIKHNIFNPPIIARYIRLHPTHYNIRSTLRMELMGC
>up|Q7TN96|Q7TN96_RAT/1944-2095
..stRCQVPLGMASGYIRDSQITASGYHG-...LWTPQLARLHNAGSVNAWSAK--EPFAWIKVDLLAPMILHGIETQGA
RHRLSSLYVSQFIIMYSLDGKQWLSYRGTGSLMVFFGNVDASTVRHNRFDPPIVARYIRVHPTHASIRTALRMELLGC
>up|Q7TN96|Q7TN96_RAT/2098-2252
...nSCSAPLGMESGWISDTQVTASSHLSTtfsAWPPALARLHLRGGANAWRPQVNDPTQWLQVDLQRTVKVTGVVTQGA
RSLLTAMFVKKFLVSTSQDGRHWTHVLQDGKVKVFQGNRDASTPMVNSLHPPRFTRYLRIHPQVWERQIALRLEILGC
>up|D3ZEB1|D3ZEB1_RAT/1944-2095
..stRCQVPLGMASGYIRDSQITASGYHG-...LWTPQLARLHNAGSVNAWSAK--EPFAWIKVDLLAPMILHGIETQGA
RHRLSSLYVSQFIIMYSLDGKQWLSYRGTGSLMVFFGNVDASTVRHNRFDPPIVARYIRVHPTHASIRTALRMELLGC
>up|D3ZEB1|D3ZEB1_RAT/2098-2252
...nSCSAPLGMESGWISDTQVTASSHLSTtfsAWPPALARLHLRGGANAWRPQVNDPTQWLQVDLQRTVKVTGVVTQGA
RSLLTAMFVKKFLVSTSQDGRHWTHVLQDGKVKVFQGNRDASTPMVNSLHPPRFTRYLRIHPQVWERQIALRLEILGC
>up|B2RRC9|B2RRC9_MOUSE/2089-2243
...nSCSIPLGMESKVISDTQITASSYFTNmfaTWSPSQARLHLQGRTNAWRPQVNDPKQWLQVDLQKTMKVTGIITQGV
KSLFTSMFVKEFLISSSQDGHHWTQILYNGKVKVFQGNQDSSTPMMNSLDPPLLTRYLRIHPQIWEHQIALRLEILGC
>up|B2RRC9|B2RRC9_MOUSE/1935-2086
..skQCQIPLGMASGSIRDFQITASGHYG-...QWAPNLARLHYSGSINAWSTK--EPFSWIKVDLLAPMIVHGIKTQGA
RQKFSSLYISQFIIMYSLDGKKWLSYQGTGTLMVFFGNVDSSGIKHNSFNPPIIARYIRLHPTHSSIRSTLRMELMGC
>ur|UPI0002C623A1|UniRef100_UPI0002C623A1/271-430
...nGCAEPLGLKDNSIPDKQITASSTYRTwgfSWYPFYARLDKQGKFNAWTAHSSSASEWLQVDLGSQRQVTGVITQGA
RDFGHIQYVAAYKVAHSNDGMNWTEVRDATDSKIFPGNLDNNSHKKNMFETPFLARFVRILPVAWHNRITLRVELLGC
>ur|UPI0002C623A1|UniRef100_UPI0002C623A1/110-268
...tICAMPLGMETGAITDAQISASSVHFGflqRWVPELARLHRTGIVNAWTASNYDKKPWIQVNLLRKMRVTGVVTQGA
SRAGSAEYLKTFKVAYSLDGRKFQFLQDDSGGKVFVGNVDNSGLKVNMFDFPLEVQYVRLVPIVCHRGCTLRFELLGC
>up|G1NX47|G1NX47_MYOLU/2015-2168
..nkQCQAPLGMASGRIRDFQITASGQYGK..gQWAPNLARLHYSGSINAWSTK--DPFSWIKVDLLAPMIIHSIMTQGA
RHKFSSLYISQFIIMYSIDGLKWQSYRGTGTLMVFFGNVDSSGIKHNIFNPPIIARYIRLHPTHYSIRSTLRMELMGC
>up|G1NX47|G1NX47_MYOLU/2171-2325
...nSCSIPLGMENKTISDAQITASSYLNNvfaTWSPSQARLHLQGRTNAWRPRVNSPEEWLQVDFRKTMRVTGITTQGA
KSLLTSMYVKEFLISSSQDGHNWTPCLQNGKVKVFQGNQDSLTPVVISLDPPLLTRYLRIHPRSWVNHIALRLEILGC
>ur|UPI000298BA9D|UniRef100_UPI000298BA9D/2061-2218
...nGCSTPLGMESGKIENKQITASSFKKSwwdYWEPFRARLNAQGRVNAWQAKANNNKQWLQIDLLKIKKITAIVTQGC
KSLSSEMYVKSYTIHYSDQGVDWKSYRQSMADKIFEGNNNVKGHVKNFSNPPIISRFIRIIPKTWNQSIALRLELFGC
>ur|UPI000298BA9D|UniRef100_UPI000298BA9D/1903-2058
...rECKMPMGLSTGIIADSQIRASGHWG-...YWEPKLARLNNGGSYNAWITEKPDLKPWIQVDMQREVVLTGIQTQGA
KHYLKSYYTMEFYVAYSSDQTNWQIFKGTRNVMYFDGNSDASTIKDNQFDPPIVARYIRISPTRSYNRAALRLELQGC
>up|Q06194|FA8_MOUSE/2159-2313
...nSCSIPLGMESKVISDTQITASSYFTNmfaTWSPSQARLHLQGRTNAWRPQVNDPKQWLQVDLQKTMKVTGIITQGV
KSLFTSMFVKEFLISSSQDGHHWTQILYNGKVKVFQGNQDSSTPMMNSLDPPLLTRYLRIHPQIWEHQIALRLEILGC
>up|Q06194|FA8_MOUSE/2005-2156
..skQCQIPLGMASGSIRDFQITASGHYG-...QWAPNLARLHYSGSINAWSTK--EPFSWIKVDLLAPMIVHGIKTQGA
RQKFSSLYISQFIIMYSLDGKKWLSYQGTGTLMVFFGNVDSSGIKHNSFNPPIIARYIRLHPTHSSIRSTLRMELMGC
>ur|UPI00029D4AA8|UniRef100_UPI00029D4AA8/1856-2013
...nGCSTPLGMESGKIENKQITASSFKKSwwnYWGPFLARLNAQGRVNAWQAKANNNNQWLQIDLLKIKKITAIVTQGC
KSLSSEMYVKSYTIHYSDQGMDWKPYRESMVDKIFEGNNNVRGHVKNFFSPPIISRFIRIIPKTWNQSIALRLELFGC
>ur|UPI00029D4AA8|UniRef100_UPI00029D4AA8/1697-1853
...rECKMPMGLSTGLIADSQIQASEFWG-...YWEPKLARLNNGGSYNAWIAEKLNPQPWIQVDMQKEVLLTGIQTQGA
KHYLKPYYTTEFCVAYSSDQKNWRIFKGTKNVMYFGGNSDASTIKENQIDPPVVARYIRISPTRSYNKPALRLELQGC
>ur|UPI00022B2525|UniRef100_UPI00022B2525/2190-2344
...nSCSIPLGMESKLISDAQITASSYFTNrfaTWSPSQARLHLQGRTNAWRPQVNNPKEWLQVDFQRTMKVTGIITQGV
KSLLTSMFVKEFLISSSQDGHHWTLFLQNGKIKVFQGNQDSFTPVMNSLDPPLMTRYLRIHPQNWARQIALRLEVLGC
>ur|UPI00022B2525|UniRef100_UPI00022B2525/2036-2187
..skQCQIPLGMASGHIRDFQITASGQYG-...QWAPNLARLHNSGMINAWSTK--EPFSWIKVDLLAPMIIHGIKTQGA
SQKFSSLYISQFIIMYSLEGKKWLTYRGTGTLMVFFGNVDSSGIKHNIFNPPIIARYIRLHPTHYNIRSTLRMELMGC
>ur|UPI00020ACE7A|UniRef100_UPI00020ACE7A/68-225
...mKCVEPLGMENGNIANSQITASSVRVTflqHWAPELARLNRAGMVNAWTPSSNDENPWIQVNLLRRMWVTGVVTQGA
SRLASPEYLKAFKVAYSLNGHEFDFIHDNKKHKEFVGNWNKNAVHVNLFETPVEAQYVRLYPTSCHTACTLRFELLGC
>ur|UPI00020ACE7A|UniRef100_UPI00020ACE7A/228-381
...nGCTNPLGLKNNSIPDKQITASSSYKTwglHLFSWNPSYXX---XXXXXXGSYSNDQWLQVDLGSPKEVTGIITQGA
RNFGSVQFVASYKVAYSNDSANWTEYQDTGSSKIFPGNWDNHSHKKNLFETPILARYVRILPVAWHNRIALRLELLGC
>ur|UPI0002738DFB|UniRef100_UPI0002738DFB/151-310
..qsRCNMPLGMEGGAIADFQISASSVHYSflqRWGPELARLNAKGIVNAWTASNYDKNPWIQVNLLRKMRITGIMTQGA
SRTGSAEYLRTFKVAYSNDGQVFEFIQDLHRDQVFVGNIDNNGQKTNVFDPPLVAQYVRIAPVVCRRACTLRFELFGC
>ur|UPI0002738DFB|UniRef100_UPI0002738DFB/313-469
...eGCSEPLGMKSEIIPDSKITASSTFKT.ffSWHPYYARLDKQGKFNAWTAQSKEDTEWLQIDLGTPKKVTGVITQGA
RDFGNIQYVSAYKVAYSNDGKSWTVYRDTNSNKVFLGNSDNYSHQKNMFKTPFYSRFVRILPVAWHGRITLRPET---
>up|G8F367|G8F367_MACFA/1909-2066
...nGCSTPLGMENGKIGNKQITASSFKKSwwdYWEPFRARLNAQGRVNAWQAKANNNKQWLEIDLLKIKKITAITTQGC
KSLSSEMYVKSYTIHYSDQGVEWKPYRLSMVDKIFEGNTNTKGHVKNFFNPPIISRFIRVIPKTWNQSIALRLELFGC
>up|G8F367|G8F367_MACFA/1749-1906
..drDCKMPMGLSTGIISDSQIKASEFLG-...YWEPRLARLNNGGSYNAWSVEKLASKPWIQVDLQKEVVITGIQTQGA
KHYLKSCYTTEFYVAYSSNQINWQIFKGTRNVMYFNGNSDASTIKENQFDPPIVARYIRISPTRAYNRPTLRLELQGC
>up|E9JS74|E9JS74_RAT/1963-2114
..stRCQVPLGMASGYIRDSQITASGYHG-...LWTPQLARLHNAGSVNAWSAK--EPFAWIKVDLLAPMILHGIETQGA
RHRLSSLYVSQFIIMYSLDGKQWLSYRGTGSLMVFFGNVDASTVRHNRFDPPIVARYIRVHPTHASIRTALRMELLGC
>up|E9JS74|E9JS74_RAT/2117-2271
...nSCSAPLGMESGWISDTQVTASSHLSTtfsAWLPALARLHLRGGANAWRPQVNDPTQWLQVDLQRTVKVTGVVTQGA
RSLLTAMFVKKFLVSTSQDGRHWTHVLQDGKVKVFQGNRDASTPMVNSLHPPRFTRYLRIHPQVWERQIALRLEILGC
>up|E9JS75|E9JS75_RAT/1963-2114
..stRCQVPLGMASGYIRDSQITASGYHG-...LWTPQLARLHNAGSVNAWSAK--EPFAWIKVDLLAPMILHGIETQGA
RHRLSSLYVSQFIIMYSLDGKQWLSYRGTGSLMVFFGNVDASTVRHNRFDPPIVARYIRVHPTHASIRTALRMELLGC
>up|E9JS75|E9JS75_RAT/2117-2271
...nSCSAPLGMESGWISDTQVTASSHLSTtfsAWLPALARLHLRGGANAWRPQVNDPTQWLQVDLQRTVKVTGVVTQGA
RSLLTAMFVKKFLVSTSQDGRHWTHVLQDGKVKVFQGNRDASTPMVNSLHPPRFTRYLRIHPQVWERQIALRLEILGC
>up|G3W4C7|G3W4C7_SARHA/1887-2043
...kECKMPMGLSTGIIADSQISASSFLG-...YWYPKLARLNNSGSYNAWSVEKQSSEPWIQVDFEKEVVLSGIQTQGA
KQYLTSYYTTQFRVAYSSDKRMWRYFKGTSKQEYFEGNSDATSIKENPFDPPIVAKYIRISPTHSYNRPTLRLELLGC
>up|G3W4C7|G3W4C7_SARHA/2045-2203
..vqGCSTPLGMESGKIQNNQITASSTRKSwlgYWSPFYARLNAQGRVNAWQAKSNNNKQWLQIDLLKTKKITAITTQGA
KSFSNEMYVMTYAIFYSDRGTDWKPYKDSMREKIFMGNVNHKGQVKNFFNPPIFSRFIRLIPKSWNQSITLRLELFGC
>ur|UPI000273B570|UniRef100_UPI000273B570/1910-2066
...kECKMPMGLSTGIIADSQISASSFLG-...YWYPKLARLNNSGSYNAWSVEKQSSEPWIQVDFEKEVVLSGIQTQGA
KQYLTSYYTTQFRVAYSSDKRMWRYFKGTSKQEYFEGNSDATSIKENPFDPPIVAKYIRISPTHSYNRPTLRLELLGC
>ur|UPI000273B570|UniRef100_UPI000273B570/2068-2226
..vqGCSTPLGMESGKIQNNQITASSTRKSwlgYWSPFYARLNAQGRVNAWQAKSNNNKQWLQIDLLKTKKITAITTQGA
KSFSNEMYVMTYAIFYSDRGTDWKPYKDSMREKIFMGNVNHKGQVKNFFNPPIFSRFIRLIPKSWNQSITLRLELFGC
>up|F1QB37|F1QB37_DANRE/92-243
...nVCDHPLGLISGTVQDEQITASDTRG-...QWYPHLARLHNTGKYNAWSTS-SEPGQYLQVDFQRPVVISKVATQGA
KQFLTHNFVLNYTISYSTDKKKWIYYKGDAVRKTFEGNAEAYETKENIFFPPLIGRYVRLHPLHSYNFPTVRLEYYGC
>up|F1QB37|F1QB37_DANRE/246-403
...dGCSVPLGMEKGLIDDSKITASSVASNwygQWHPWYARLNKQGTANAWQAKNNDIQPWIQVELKEVKKITGIVTQGA
KSMGNEMFVRSYILEYSEDGRRWMKYTDDYEQKLFQGNTDNNGQIKNYIYPPIFSRFIRIIPKQWQKSVTMRIELLGC
>up|G3WUX8|G3WUX8_SARHA/310-463
...eGCSEPLGMKSEIIPDSKITASSTFKT.ffSWHPYYARLDKQGKFNAWTAQSKEDTEWLQIDLGTPKKVTGVITQGA
RDFGNIQYVSAYKVAYSNDGKSWTVYRDTNSNKVFLGNSDNYSHQKNMFKTPFYSRFVRILPVAWHGRITLR------
>up|G3WUX8|G3WUX8_SARHA/148-307
..qsRCNMPLGMEGGAIADFQISASSVHYSflqRWGPELARLNAKGIVNAWTASNYDKNPWIQVNLLRKMRITGIMTQGA
SRTGSAEYLRTFKVAYSNDGQVFEFIQDLHRDQVFVGNIDNNGQKTNVFDPPLVAQYVRIAPVVCRRACTLRFELFGC
>up|Q8AYE0|Q8AYE0_DANRE/93-244
...nVCDHPLGLISGTVQDEQITASDTRG-...QWYPHLARLHNTGKYNAWSTS-SEPGQYLQVDFQRPVVISKVATQGA
KQFLTHNFVLNYTISYSTDKKKWIYYKGDAVRKTFEGNAEAYETKENIFFPPLIGRYVRLHPLHSYNFPTVRLEYYGC
>up|Q8AYE0|Q8AYE0_DANRE/247-404
...dGCSVPLGMEKGLIDDSKITASSVASNwygQWHPWYARLNKQGTANAWQAKNNDIQPWIQVELKEVKKITGIVTQGA
KSMGNEMFVRSYILEYSEDGRRWMKYTDDYEQKLFQGNTDNNGQIKNYIYPPIFSRFIRIIPKQWQKSVTMRIELLGC
>ur|UPI00033463B4|UniRef100_UPI00033463B4/1653-1807
...sSCSMPLGMQSKAISDAQITASSYLKNvfaAWSPSQARLNLPGSANAWRPQVDSPKEWLQVDFQKTVKVTGVTTQGV
KSLLAGMFVKEFLISSSQDGRTWSPFLQSGQVKVFHGNEDPFTPVLNSLEPPLLTRYLRIHPQTWVRHVALRLEVMGC
>ur|UPI00033463B4|UniRef100_UPI00033463B4/1499-1650
..stECHVPLGMTSGHIRDVQITASGQHG-...QWAPKLARLHQSGSVNAWSTS--EPFSWIQVDLLEPKLIHGIMTQGA
RQKLSSLYVSQFIVTYSMDGKGWRSYRGTGTLMVFFGNVDSSGVKHNVFNPPIIARYFRLHPTHYSTRSTLRMELLGC
>up|K7GFX4|K7GFX4_PELSI/1965-2119
...nSCSMPLGMENKGISNQQISASSHSTTvfsSWAPSQARLNLQERTNAWKPKVDSPTEWLQVDFEKIMRVTGIVTQGA
KAIFSPMFVKEFAVSSSQDGSHWTPVLQDGKEKVFQGNQDHLSTVVNTLDPPLFARYLRIRPRRWHHHIALRTEFLGC
>up|K7GFX4|K7GFX4_PELSI/1813-1962
....KCQIPLGLASGNIADSQITASGQYE-...QWAPRLARLDQSGSVNAWSTD--GGNSWIQVDLLRPTILHGIKTQGA
RQKLSSLYISQFVIFYGLDGKWWKSYKGTSSQMVFFGNVDATGVQDNHFNPPIIARYIRLHPTHYSIRTTLRMELIGC
>up|F6R1R0|F6R1R0_MONDO/2178-2332
...aSCSLPLGMEDGGISDAQVTASSHKAGafaNWAPSQARLRLEGRTNAWRPQENGRKEWLQVDFGKLKKVTGVTTQGT
RSILTSMYVREFALSSSRDGRHWTFFRQGDGVKIFKGNRDHSSPVVNPVEPPLFARFLRIHPWSWANHIALRVEVLGC
>up|F6R1R0|F6R1R0_MONDO/2024-2175
..skECQNALGMASGQIADPQITASGQYG-...QWAPKLARLNSAGSINAWSTQ--DANPWIKVDLLEPMIVHGIKTQGA
RQKFSSLYISQFTVRHSLDGQTWKNYRGTGALMVFFGNVDASGIKANVFDPPIVARYICLQPSHFSGRSTLRMELLGC
>ur|UPI00020F7652|UniRef100_UPI00020F7652/1608-1762
...aSCSLPLGMEDGGISDAQVTASSHKAGafaNWAPSQARLRLEGRTNAWRPQENGRKEWLQVDFGKLKKVTGVTTQGT
RSILTSMYVREFALSSSRDGRHWTFFRQGDGVKIFKGNRDHSSPVVNPVEPPLFARFLRIHPWSWANHIALRVEVLGC
>ur|UPI00020F7652|UniRef100_UPI00020F7652/1455-1605
...aKCQNALGMASGQIADPQITASGQYG-...QWAPKLARLNSAGSINAWSTQ--DANPWIKVDLLEPMIVHGIKTQGA
RQKFSSLYISQFTVRHSLDGQTWKNYRGTGALMVFFGNVDASGIKANVFDPPIVARYICLQPSHFSGRSTLRMELLGC
>ur|UPI0001D38FC7|UniRef100_UPI0001D38FC7/1937-2087
...sEVQTPLGMASGRIRDFPITASGQYG-...QWAPNLARLHYSGSINAWSTK--EPFSWIKVDLLAPTIIHGIKTQGA
RQKFSSLYISQFIIMYSLDGKKWQTYRGTGTLMVFFGNVDSSGIKHNIFNPPIIARYIRLHPTHYSIRSTLRMELMGC
>ur|UPI0001D38FC7|UniRef100_UPI0001D38FC7/2090-2244
...nSCSMPLGMESKAISDAQITASSYFTNifaTWSPSKARLHLQGRSNAWRPQVNNPKEWLQVDFQKTMKVTGITTQGV
KSLLTSMYVKEFLISSSQDGHHWTLFLQNGKVKIFQGNQDSFTPVVNSLDPPLLTRYLRIHPQSWVHQIALRMEVLGC
>ur|UPI00027F24AD|UniRef100_UPI00027F24AD/1851-2008
..drDCKMPMGLSTGIISDSQIKASEFLG-...YWEPRLARLNNGGSYNAWSVEKLASKPWIQVDMQKEVVITGIQTQGA
KHYLKSCYTTEFYVAYSSNQINWQIFKGTRNVMYFNGNSDASTIKENQFDPPIVARYIRISPTRAYNRPTLRLELQGC
>ur|UPI00027F24AD|UniRef100_UPI00027F24AD/2011-2168
...nGCSTPLGMENGKIGNKQITASSFKKSwwdYWEPFRARLNAQGRVNAWQAKANNNKQWLEIDLLKIKKITAITTQGC
KSLSSEMYVKSYTIHYSDQGVEWKPYRLSMVDKIFEGNTNTKGHVKNFFNPPIISRFIRVIPKTWNQSIALRLELFGC
>up|G7MFA4|G7MFA4_MACMU/1875-2032
..drDCKMPMGLSTGIISDSQIKASEFLG-...YWEPRLARLNNGGSYNAWSVEKLASKPWIQVDMQKEVVITGIQTQGA
KHYLKSCYTTEFYVAYSSNQINWQIFKGTRNVMYFNGNSDASTIKENQFDPPIVARYIRISPTRAYNRPTLRLELQGC
>up|G7MFA4|G7MFA4_MACMU/2035-2192
...nGCSTPLGMENGKIGNKQITASSFKKSwwdYWEPFRARLNAQGRVNAWQAKANNNKQWLEIDLLKIKKITAITTQGC
KSLSSEMYVKSYTIHYSDQGVEWKPYRLSMVDKIFEGNTNTKGHVKNFFNPPIISRFIRVIPKTWNQSIALRLELFGC
>up|Q804W5|Q804W5_TAKRU/1642-1799
...dGCSVPLGMESGLIEDHQITASSTASKwygTWRPFLGRLNKEGTINAWQAKYNDMDQWLQVELTQVKKITGIVTQGA
KFLGAEMFVTSFSLQYSHDGINWHPYTDDDPAKIFMGNTNNNDHVKNYMYPPIFSRFIRVIPKSWIGSIPMRMEPLGC
>up|Q804W5|Q804W5_TAKRU/1489-1639
...dDCYHPLGLESGSVKNDQITAINTRG-...YWEPHLARLHNQGKYNAWSTD--QNYSWIQVDFQRPVVISQVATQGA
KQFFQAQYVSSYYISYSNDRRSWSFYKGRDDIKVFTGNNNPYDVKKNTFFPPLIGRFIRFHPLKWYNKATLRMDFYGC
>ur|UPI0003338F2C|UniRef100_UPI0003338F2C/1826-1983
...nGCSTPLGMESGKIESKQITSSSFKKSwwdYWEPSNARLNAQGRVNAWQAQANNNKQWLQIDLLKVKKITAIVTQGS
TSLSSEMYVESYAIHYSDQGVEWKPYRQFMVDQIFKGNSNPKGHVKNFFNPPIISRFIRIIPKTWNQSIALRLELFGC
>ur|UPI0003338F2C|UniRef100_UPI0003338F2C/1667-1823
...rECKMPMGLSTGIISDSQIKASEHLG-...YWEPRLARLNHGGSYNAWSIEKLGSSPWIQVDMQREVMLTGIQTQGA
KHYLKSYYTTEFFVAYSSDSTHWQIFKGTKSLMLFHGNSDASTIKYNQFDPPIMARYIRISPTKAFNRPTLRLELQGC
>up|I3JCH7|I3JCH7_ORENI/1493-1649
...nSCSLPLGLQIRRIPDGSFSASSSHSSflrTWKPSLARLHQEGGANAWRPMNNNPHEWLQVDLGKVKRITGVITQGA
RSLLTQMMVTEFSVTSSLDGHSWSSVLDAQREKIFTGNNDPDKEAINVFEPPLFARYIRIHPRGWINDIALRLEVLGC
>up|I3JCH7|I3JCH7_ORENI/1341-1490
....KCVLPLGMKSGKIEDSQITASDHID-...YWEPAQARLDQSGYINAWMGK--NKQSWIQVDLQRPTLMHGVQTQGV
RSRLREHYITYFTVSYSLDQETWTNYRGTSNINIFHGNLDSSKVKENLFSPPFVARYIRIHPYRVVQRPALRLELLGC
>up|R7TI05|R7TI05_9ANNE/237-381
...vTCHEELISGEHYVMDWAFYATSVSED...-DEAHKSRLDSESGGGGWTATGDDFNPYLSFAFTSIMKVISVVTQGH
AS--RDEWVTKFIVSYSLTHEDLFEWE-------FEGNTDRNGKVENTLSEGILAKVIRIHTIEHHEAASMRVELLGC
>up|R7TI05|R7TI05_9ANNE/392-539
....-----LVSGDIFVHDEKITASSQFSE...YHGPERARFDTVRFRDSWYAREQAVGEWIQVEFSSLMIVEAVRTRGT
SEGSASYWVGSFEIHFSDDGQNWEAYQEPYGTVKVHRNNNSTDQVEHYLQDPKRAKFVRLLPLTWNIYIAISFEVFG-
>up|R7TI05|R7TI05_9ANNE/544-699
....ECSELMGGNDRYWSNGEISASSQLDD...YHGPHRSRLNEVALSGGWVPLHTNDQQWIQVNLGSVIAIKGVAIQGQ
HH--TVNFVTEFYVSYSEDMDTWSNHMEDNATTLFHGNMDSSHIRRTYFMEGFSARGVRLHPTAWNNNIGIRWDLIGC
>ur|UPI0001DEB0C3|UniRef100_UPI0001DEB0C3/271-431
...nGCAEPLGMKDGTIPDKRITASSIYRTwgfSWYPFYARLDKQGKFNAWTAQTNDASEWLQVDLGSQRRVTGIITQGA
RDFGHIQYVAAYKVAFSNDSTNWAEYRDQGDTRIFPGNLDNNSHKKNVFEMPFVARFVRILPVAWHNRITLRVELLGC
>ur|UPI0001DEB0C3|UniRef100_UPI0001DEB0C3/109-268
..etTCAMPLGMETGAISDSQISASSVHLGfmqRWAPELARLHRTGIVNAWTASNYDKNPWIQVNLMRKMRVTGVVTQGA
SRAGSAEYLKTFKVAYSVSGRKFQFIQSGTGDKMFVGNMDNSGLKVNLFDFPLEVQYVRLVPIICHRGCTLRFELLGC
>ur|UPI0003331870|UniRef100_UPI0003331870/1901-2052
..skQCQFPLGMASGHIRDFQITASGQYG-...QWAPELARLHHSGSINAWSTK--EPFSWIKVDLLTPMIIHGIKTQGA
RHKFSSLYISQFIIMYSLDGKKWMSYRGTGTLMVFFGNVDSSGIKHNIFNPPIIARYIRLHPTHYSIRSTLRMELIGC
>ur|UPI0003331870|UniRef100_UPI0003331870/2055-2209
...nSCSMPLGMENKLISDAQITASSYLTNmfaTWSPSQARLHLQGRTNAWRPQTNNPQEWLQVDFKKTMKVTGIITQGA
KSLLTSMFVKEFLISSSQDGHHWNHLYQNGKVKVFQGNQDSFTPRVNSLDPPLLTRYLRIHPQSWVHQIALRLEILGC
>up|G1M2N9|G1M2N9_AILME/164-323
..ssACAMPLGMETGAISDSQISASSVHLGfmqRWAPELARLHRTGIVNAWTASNYDKNPWIQVNLMRKMRVTGVVTQGA
SRAGSAEYLKTFKVAYSVSGRKFQFIQSGTGDKMFVGNMDNSGLKVNLFDFPLEVQYVRLVPIICHRGCTLRFELLGC
>up|G1M2N9|G1M2N9_AILME/326-486
...nGCAEPLGMKDGTIPDKRITASSIYRTwgfSWYPFYARLDKQGKFNAWTAQTNDASEWLQVDLGSQRRVTGIITQGA
RDFGHIQYVAAYKVAFSNDSTNWAEYRDQGDTRIFPGNLDNNSHKKNVFEMPFVARFVRILPVAWHNRITLRVELLGC
>ur|UPI00022F58FF|UniRef100_UPI00022F58FF/2044-2195
..skQCQIPLGMASGSIKDFQITASGHYG-...QWTPNLARLHHSGSINAWSTK--EPFSWIKVDLLTPMIIHGIKTQGA
RQKFSSLYISQFIIMYSLDGKKWLSYRGTGTLIVFFGNVDSSGIKHNSFNPPIIARYIRLHPTHSSIRSTLRMELMGC
>ur|UPI00022F58FF|UniRef100_UPI00022F58FF/2198-2352
...nSCSIPLGMENKVISDTQITASSYFTNmfaSWYPSQARLHLQGRTNAWRPQVNDPKEWLQVDLQKTMKVTGIITQGV
KSLFTSMFVKEFLISSSQDGHHWTHILHNGKVKVFRGNQDSSTPMVNSLDPPLLTRYLRIHPQIWEHQIALRLEILGC
>up|H3D1X4|H3D1X4_TETNG/1740-1897
...dGCSVPLGMENGIIEDHQITASSTASSwfgPWRPSLGRLNRAGTVNAWRAEFDDMNQWLQIELRQVKKITGIVTQGA
KSMRKEMFVTSFALQYSDNGKYWNHYTDEGPAKIFLGNTNNSDHVRNYMYPPIFSRFIRIIPKSWMGSITMRVELLGC
>up|H3D1X4|H3D1X4_TETNG/1585-1737
..adECYHPLGLESGSVSDRQITAKNIRG-...YWEPHLARLNNQGKYNAWSTE--DDSSWIQVDFQRPVVISQVATQGA
KQFFQSQYVVRYYISYSNDRRRWTFYKGRDVAKIFSGNQDAYGVKKTTFFPPVIGRFIRFHPLEWYNKATLRMEFYGC
>up|H3JJG6|H3JJG6_STRPU/287-389
....----KIGIEDGRIGTSSLSASSCWDI...NHCVARSRLNQPELRGAWSASWNDVNQWIQVDLSATFEVTGVITQGR
NY-SYEDWVTSYQISYSIDGQDWTMVEDEEG-----------------------------------------------
>up|H3JJG6|H3JJG6_STRPU/75-225
....--HGKIGIEDGRIGTSSLSASSCWDI...NHCVARSRLNQPELRGAWSASWNDVNQWIQVDLNANFEVTGVITQGR
NY-SYEDWVTSYQISYSIDGQDWTMVEDEEGPKIFPGNSDRDSLVENGISPPVTARFIRLHPVTWHRHISLRWELIG-
>ur|UPI00029DAFB6|UniRef100_UPI00029DAFB6/1846-2003
..drDCRMPMGLSTGIISDLQMKASEFLG-...YWEPRLARLNNGGSYNAWSVEKLASKPWIQVDMQKEVIITGIQTQGA
KHYLKSCYTTEFYVAYSSNQINWQIFKGTRNVMYFNGNSDASTIKENWFDPPIVARYIRISPTRAYNRPTLRLELQGC
>ur|UPI00029DAFB6|UniRef100_UPI00029DAFB6/2006-2163
...nGCSTPLGMENGKIENKQITASSFKKSwwdYWEPFRARLNAQGRVNAWQAKANNNKQWLEIDLLKIKKITAIITQGC
KSLSSEMYVKSYTIHYSDQGVEWKPYRLSMVDKIFEGNTNTKGHVKNFFNPPIISRFIRVIPKTWNQSIALRLELFGC
>up|G3PXD2|G3PXD2_GASAC/107-266
..qtSCISLLGMEGGAIVESQISASSLHYGilqRWGPELARLNNQGLVNAWTSAAHDRNPWIENNMQKKMRLTGIITQGA
SRMGASEYVKAFKVASGFDGSAYTAYRAQRRDKVFIGNADNDGTKTNLFDPPIVAQYIRIIPVVCRRACTLRLELVGC
>up|G3PXD2|G3PXD2_GASAC/269-428
...nGCSGPLGMRSRLVSDGQLSASSAFRTwgfTWHPHFARLDKQGKTNAWSPANNNRSEWIQVDLEKTKRLTGIITQGA
KDFGVVQFVTVFKVAYSNDGESWSAVKQSGKDKLFQGNVDNNTHKKNLFEPPFYARYVRVVPWEWHERVTLRMELLGC
>ur|UPI0000070F01|UniRef100_UPI0000070F01/1904-2061
..drDCRMPMGLSTGIISDSQIKASEFLG-...YWEPRLARLNNGGSYNAWSVEKLASKPWIQVDMQKEVIITGIQTQGA
KHYLKSCYTTEFYVAYSSNQINWQIFKGTRNVMYFNGNSDASTIKENQFDPPIVARYIRISPTRAYNRPTLRLELQGC
>ur|UPI0000070F01|UniRef100_UPI0000070F01/2064-2221
...nGCSTPLGMENGKIENKQITASSFKKSwwdYWEPFRARLNAQGRVNAWQAKANNNKQWLEIDLLKIKKITAIITQGC
KSLSSEMYVKSYTIHYSEQGVEWKPYRLSMVDKIFEGNTNTKGHVKNFFNPPIISRFIRVIPKTWNQSIALRLELFGC
>up|P12259|FA5_HUMAN/1904-2061
..drDCRMPMGLSTGIISDSQIKASEFLG-...YWEPRLARLNNGGSYNAWSVEKLASKPWIQVDMQKEVIITGIQTQGA
KHYLKSCYTTEFYVAYSSNQINWQIFKGTRNVMYFNGNSDASTIKENQFDPPIVARYIRISPTRAYNRPTLRLELQGC
>up|P12259|FA5_HUMAN/2064-2221
...nGCSTPLGMENGKIENKQITASSFKKSwwdYWEPFRARLNAQGRVNAWQAKANNNKQWLEIDLLKIKKITAIITQGC
KSLSSEMYVKSYTIHYSEQGVEWKPYRLSMVDKIFEGNTNTKGHVKNFFNPPIISRFIRVIPKTWNQSIALRLELFGC
>ur|UPI0000470CAE|UniRef100_UPI0000470CAE/2069-2226
...nGCSTPLGMENGKIENKQITASSFKKSwwdYWEPFRARLNAQGRVNAWQAKANNNKQWLEIDLLKIKKITAIITQGC
KSLSSEMYVKSYTIHYSEQGVEWKPYRLSMVDKIFEGNTNTKGHVKNFFNPPIISRFIRVIPKTWNQSIALRLELFGC
>ur|UPI0000470CAE|UniRef100_UPI0000470CAE/1909-2066
..drDCRMPMGLSTGIISDSQIKASEFLG-...YWEPRLARLNNGGSYNAWSVEKLASKPWIQVDMQKEVIITGIQTQGA
KHYLKSCYTTEFYVAYSSNQINWQIFKGTRNVMYFNGNSDASTIKENQFDPPIVARYIRISPTRAYNRPTLRLELQGC
>up|I3JCH8|I3JCH8_ORENI/1490-1646
...nSCSLPLGLQIRRIPDGSFSASSSHSSflrTWKPSLARLHQEGGANAWRPMNNNPHEWLQVDLGKVKRITGVITQGA
RSLLTQMMVTEFSVTSSLDGHSWSSVLDAQREKIFTGNNDPDKEAINVFEPPLFARYIRIHPRGWINDIALRLEVLGC
>up|I3JCH8|I3JCH8_ORENI/1332-1487
....KCVLPLGMKSGKIEDSQITASDHID-...YWEPAQARLDQSGYINAWMGK--NKQSWIQVDLQRPTLMHGVQTQGV
RSRLREHYITYFTVSYSLDQETWTNYRGNKTAKIFHGNLDSSKVKENLFSPPFVARYIRIHPYRVVQRPALRLELLGC
>up|H2QZV8|H2QZV8_PANTR/1706-1863
..drDCRTPMGLSTGIISDSQIKASEFLG-...YWEPRLARLNNGGSYNAWSVEKLASKPWIQVDMQKEVIITGIQTQGA
KHYLKSCYTTEFYVAYSSNQINWQIFKGTRNVMYFNGNSDASAIKENQFDPPIVARYIRISPTRAYNRPTLRLELQGC
>up|H2QZV8|H2QZV8_PANTR/1866-2023
...nGCSTPLGMENGKIENKQITASSFKKSwwdYWEPFRARLNAQGRVNAWQAKANNNKQWLEIDLLKIKKITAIITQGC
KSLSSEMYVKSYTIHYSDQGVEWKPYRLSMVDKIFEGNTNTKGHVKNFFNPPIISRFIRVIPKTWNQSIALRLELFGC
>ur|UPI0002A498C4|UniRef100_UPI0002A498C4/1446-1603
...dGCSVPLGMESGKIQDHSISASSTASSwygSWSPFLARLNKQGAINAWRAKNNNMNQWLQVELPKVKKITGIITQGA
LSLGKEMYVTSYTIQYSDNGVHWTHYTGNEPAKKFSGNTNNSDHVRNYIYPPIFSRYIRIVPERWIGSITMRIELLGC
>ur|UPI0002A498C4|UniRef100_UPI0002A498C4/1293-1443
...nDCYHPLGLESGSVKDNQITAIHTRG-...YWKPHLARLNNNGRYNAWSTE--NNSSWIQVDFQRPVVISQVAIQGA
KQLFQSQYVTKYSISYSNDNHKWSYYKGDSFWKEFPGNQEAYETKTNTFSPPVFGRFIRLHPIEWYKSATVRMEFYGC
>up|A7RT07|A7RT07_NEMVE/1-139
....-------MQSGKIPNGAIRASSKWDR...NHGPERARLHIRKKIGAWSARQNNRRQWLQIDLRRVSRITMIATQGR
QD--LDQWVEAYKLSYSLNGRRFMWYR-----KVFAGNYDRHTVVVRRLRPPILARYIRFYPLSWHGHISMRVELYG-
>up|A7RT07|A7RT07_NEMVE/148-292
....---SPLGMENGFIPNNAIRASSKWDR...NHGPENARLNRRRKTGAWSSRGLNRNQWIQIDLRRTTLIKMISTQGR
QD--HSQWVTSYSVEYSQDGKVFRPYKR---NKIFAGNFDRNTIITRSLRPAIRSRYIRIKPYTWVGHISLRFELYG-
>up|G3PXD0|G3PXD0_GASAC/315-475
..tsGCSGPLGMRSRLVSDGQLSASSAFRTwgfTWHPHFARLDKQGKTNAWSPANNNRSEWIQVDLEKTKRLTGIITQGA
KDFGVVQFVTVFKVAYSNDGESWSAVKQSGKDKLFQGNVDNNTHKKNLFEPPFYARYVRVVPWEWHERVTLRMELLGC
>up|G3PXD0|G3PXD0_GASAC/150-307
....SCISLLGMEGGAIVESQISASSLHYGilqRWGPELARLNNQGLVNAWTSAAHDRNPWIENNMQKKMRLTGIITQGA
SRMGASEYVKAFKVASGFDGSAYTAYRAQRRDKVFIGNADNDGTKTNLFDPPIVAQYIRIIPVVCRRACTLRLELVGC
>up|G1RYA9|G1RYA9_NOMLE/2063-2220
...nGCSTPLGMENGKIENKQITASSFKKSwwdYWEPFRARLNAQGRVNAWQAKANNNKQWLEIDLLKIKKITAIITQGC
KSLSSEMYVKSYTIHYSDQGMEWKPYRLSMVDKIFEGNTNTKGHVKNFFNPPIISRFIRVIPKTWNQSIALRLELFGC
>up|G1RYA9|G1RYA9_NOMLE/1903-2060
..drDCRMPMGLSTGIISDSQIKASEFLG-...YWEPRLARLNNGGSYNAWSVEKLASKPWIQVDMQKEVIITGIQTQGA
KHYLKSCYTTEFYVAYSSSQINWQIFKGTRNVMYFNGNSDASTIKENQFDPPIVARYIRISPTRAYNRPTLRLELQGC
>ur|UPI00020AB104|UniRef100_UPI00020AB104/1908-2065
..drDCRMPMGLSTGIISDSQIKASEFLG-...YWEPRLARLNNGGSYNAWSVEKLASKPWIQVDMQKEVIITGIQTQGA
KHYLKSCYTTEFYVAYSSSQINWQIFKGTRNVMYFNGNSDASTIKENQFDPPIVARYIRISPTRAYNRPTLRLELQGC
>ur|UPI00020AB104|UniRef100_UPI00020AB104/2068-2225
...nGCSTPLGMENGKIENKQITASSFKKSwwdYWEPFRARLNAQGRVNAWQAKANNNKQWLEIDLLKIKKITAIITQGC
KSLSSEMYVKSYTIHYSDQGMEWKPYRLSMVDKIFEGNTNTKGHVKNFFNPPIISRFIRVIPKTWNQSIALRLELFGC
>ur|UPI0002745D22|UniRef100_UPI0002745D22/2028-2185
...nGCSTPLGMENGKIENKQITASSFKKSwwdYWEPFRARLNAQGRVNAWQAKANNNKQWLEIDLLKIKKITAIITQGC
KSLSSEMYVKSYTIHYSDQGVEWKPYRLSMVDKIFEGNTNTKGHVKNFFNPPIISRFIRVIPKTWNQSIALRLELFGC
>ur|UPI0002745D22|UniRef100_UPI0002745D22/1868-2025
..drDCRMPMGLSTGIISDSQIKASEFLG-...YWEPRLARLNNGGSYNAWSVEKLASKPWIQVDMQKEVIITGIQTQGA
KHYLKSCYTTEFYVAYSSNQINWQIFKGTRNVMYFNGNSDASAIKENQFDPPIVARYIRISPTRAYNRPTLRLELQGC
>up|H3B2I7|H3B2I7_LATCH/2012-2167
...nSCSIPLGMQDKTIQNHQIQASSFYSSwfsEWSPSLARLNLQGRINAWRPKVNNQDQWLQVHFQEVMKITGIITQGA
VHNVVSMYVKEFALSTSLDGDQWTVLQEGGKEKVFQGNTNAKEHVMNSIDTPLFTRYVRIHPRSWKNDIALRVEFLGC
>up|H3B2I7|H3B2I7_LATCH/1859-2009
...pDCHEPLGLASGKIKDSQITASGHSG-...GWQPRQARLDNEGNYNAWSFH--GRKSWIQVDLKRTMIISGIITQGA
REWFSSLFVSYYIISYSSDAKIWTGYRGTSLQMMFRANVDATSHKQNLFNPPIVARYIRVHPTWYSGRPTLRMELIGC
>up|M3ZAX2|M3ZAX2_NOMLE/2101-2258
..drDCRMPMGLSTGIISDSQIKASEFLG-...YWEPRLARLNNGGSYNAWSVEKLASKPWIQVDMQKEVIITGIQTQGA
KHYLKSCYTTEFYVAYSSSQINWQIFKGTRNVMYFNGNSDASTIKENQFDPPIVARYIRISPTRAYNRPTLRLELQGC
>up|M3ZAX2|M3ZAX2_NOMLE/2261-2418
...nGCSTPLGMENGKIENKQITASSFKKSwwdYWEPFRARLNAQGRVNAWQAKANNNKQWLEIDLLKIKKITAIITQGC
KSLSSEMYVKSYTIHYSDQGMEWKPYRLSMVDKIFEGNTNTKGHVKNFFNPPIISRFIRVIPKTWNQSIALRLELFGC
>up|H2ME01|H2ME01_ORYLA/1890-2047
...dGCSVPLGMESGKIQDHSISASSTASSwygSWSPFLARLNKQGAINAWRAKNNNMNQWLQVELPKVKKITGIITQGA
LSLGKEMYVTSYTIQYSDNGVHWTHYTGNEPAKKFSGNTNNSDHVRNYIYPPIFSRYIRIVPERWIGSITMRIELLGC
>up|H2ME01|H2ME01_ORYLA/1737-1887
...nDCYHPLGLESGSVKDNQITAIHTRG-...YWKPHLARLNNNGRYNAWSTE--NNSSWIQVDFQRPVVISQVAIQGA
KQLFQSQYVTKYSISYSNDNHKWSYYKGDSFWKEFPGNQEAYETKTNTFSPPVFGRFIRLHPIEWYKSATVRMEFYGC
>up|H3CYG4|H3CYG4_TETNG/284-442
...sGCSEPMGMKSRLVSNRQITASSTFRTwgmEALAWHARLDKQGKTNAWTAANNNRSEWLQVDLESPKKISGIITQGA
KDFGSVQFVSAFKVAHSDDGQSWTTVKDTRTDKIFPGNSDNNVHKKNILDPPIYGRYVRILPWEWHGRITLRMELLGC
>up|H3CYG4|H3CYG4_TETNG/124-281
....RCISLLGLQGGGIAESQISASSVRYAvmqRWGPELARLHNKGLVNAWSAAAHDRNPWIQVNMQRKMRLTGIVTQGA
SRIGSAEFIKAFKVASSLDGRTFTVYRTQSRDHVFVGNVDNDGTKTNLLDPPLIAQFIRLIPLVCRKACTLRMELVGC
>ur|UPI000329FF0F|UniRef100_UPI000329FF0F/1489-1645
...nSCSLPLGLQRKSIPDGSFSASSSHSSflrTWKPSLARLHQEGGANAWRPMNNNPHEWLQVDLEKVRRITGVITQGA
RSLMTQMMVTEFSVTSSLDGHSWSSVLDARREKIFKGNDDPDEEAINVFEPPLFARYIRIHPRGWIKDIALRLEVLGC
>ur|UPI000329FF0F|UniRef100_UPI000329FF0F/1337-1486
....KCVLPLGMKSGKIEDSQITASDHID-...YWEPALARLDQSGYINAWMGK--NKQSWIQVDLQRPTLMHGVQTQGV
RSRLREHYITYFTVSYSLDQETWTNYRGTSNINIFHGNLDSSKVKENLFSPPFVARYIRIHPYRVVQRPALRLELLGC
>ur|UPI00032A0969|UniRef100_UPI00032A0969/1338-1487
....KCVLPLGMKSGKIEDSQITASDHID-...YWEPALARLDQSGYINAWMGK--NKQSWIQVDLQRPTLMHGVQTQGV
RSRLREHYITYFTVSYSLDQETWTNYRGTSNINIFHGNLDSSKVKENLFSPPFVARYIRIHPYRVVQRPALRLELLGC
>ur|UPI00032A0969|UniRef100_UPI00032A0969/1490-1646
...nSCSLPLGLQRKSIPDGSFSASSSHSSflrTWKPSLARLHQEGGANAWRPMNNNPHEWLQVDLEKVRRITGVITQGA
RSLMTQMMVTEFSVTSSLDGHSWSSVLDARREKIFKGNDDPDEEAINVFEPPLFARYIRIHPRGWIKDIALRLEVLGC
>up|B7ZVT7|B7ZVT7_DANRE/1773-1924
...nVCDHPLGLISGTVQDEQITASDTRG-...QWYPHLARLHNTGKYNAWSTS-SEPGQYLQVDFQRPVVISKVATQGA
KQFLTHNFVLNYTISYSTDKKKWIYYKGDAVRKTFEGNAEAYETKENIFFPPLIGRYVRLHPLHSYNFPTVRLEYYGC
>up|B7ZVT7|B7ZVT7_DANRE/1927-2084
...dGCSVPLGMEKGLIDDSKITASSVASNwygQWHPWYARLNKQGTANAWQAKNNDIQPWIQVELKEVKKITGIVTQGA
KSMGNEMFVRSYILEYSEDGRRWMKYTDDYEQKLFQGNTDNNGQIKNYIYPPIFSRFIRIIPKQWQKSVTMRIELLGC
>ur|UPI0001D5D6C1|UniRef100_UPI0001D5D6C1/2038-2195
...nGCSTPLGIENGKIENKQITASSFKKSwwdYWEPFRARLNAQGRVNAWQAKANNNKQWLEIDLLKIKKITAIITQGC
KSLSSEMYVKSYTIHYSDQGVEWKPYRLSMVDKIFEGNTNTKGHVKNFFNPPIISRFIRVIPKTWNQSIALRLELFGC
>ur|UPI0001D5D6C1|UniRef100_UPI0001D5D6C1/1878-2035
..drDCRMPMGLSTGIISDSQIKASEFLG-...YWEPRLARLNNGGSYNAWSVEKLASKPWIQVDMQKEVIITGIQTQGA
KHYLKSCYTTEFYVAYSSNQINWQIFKGTRNVMYFNGNSDASTIKENQFDPPIVARYIRISPTQAYNRPTLRLELQGC
>up|H2N4S8|H2N4S8_PONAB/2036-2193
...nGCSTPLGIENGKIENKQITASSFKKSwwdYWEPFRARLNAQGRVNAWQAKANNNKQWLEIDLLKIKKITAIITQGC
KSLSSEMYVKSYTIHYSDQGVEWKPYRLSMVDKIFEGNTNTKGHVKNFFNPPIISRFIRVIPKTWNQSIALRLELFGC
>up|H2N4S8|H2N4S8_PONAB/1876-2033
..drDCRMPMGLSTGIISDSQIKASEFLG-...YWEPRLARLNNGGSYNAWSVEKLASKPWIQVDMQKEVIITGIQTQGA
KHYLKSCYTTEFYVAYSSNQINWQIFKGTRNVMYFNGNSDASTIKENQFDPPIVARYIRISPTQAYNRPTLRLELQGC
>up|B7ZNH8|B7ZNH8_MOUSE/2089-2241
...nSCSIPLGMESKVISDTQITASSYFTNmfaTWSPSQARLHLQGRTNAWRPQVNDPKQWLQVDLQKTMKVTGIITQGV
KSLFTSMFVKEFLISSSQDGHHWTQILY--NGKVFQGNQDSSTPMMNSLDPPLLTRYLRIHPQIWEHQIALRLEILGC
>up|B7ZNH8|B7ZNH8_MOUSE/1935-2086
..skQCQIPLGMASGSIRDFQITASGHYG-...QWAPNLARLHYSGSINAWSTK--EPFSWIKVDLLAPMIVHGIKTQGA
RQKFSSLYISQFIIMYSLDGKKWLSYQGTGTLMVFFGNVDSSGIKHNSFNPPIIARYIRLHPTHSSIRSTLRMELMGC
>ur|UPI00032B0744|UniRef100_UPI00032B0744/1792-1942
...kNCQIPLGMASGHIQDFQITASGQYG-...QWAPKLARLHHSGSVNAWSTK--EPFSWIKVDLLTPMIIHGIKTQGA
RQKLSSLYISQFIIMHSLDGKKWQTYRGTGTLMVFFGNVDSSGIKHNIFNPPIIAQYIRLHPTHYSIRSTLRMELIGC
>ur|UPI00032B0744|UniRef100_UPI00032B0744/1945-2099
...nSCSMPLGMESKVISDAQITASSYFTRmftAWYPSKARLNLQGKINAWRPQVNNPQEWLQVDFRKTMKVTAIVTQGV
KSLLTSMYVKEFLISSSQDGHHWSFFFQHGKLKVFKGNQDSFMPVMNSLDPPLLARYLKIHPKSWVHHIALRLEIIGC
>up|G3P3P6|G3P3P6_GASAC/1136-1286
...nECYRPLGLESGSVKDEQITAINSRG-...YWEPHLARLNNNGKINAWSTE--QNRSWIQVDFQRPVVISQVATQGA
RQMFQSQFVEKFSISYSTDHRNWNFYKSRDFKKVFTGNQEVYETKKNTFNPPVIGRFIRLHPLQWCSKATVRMEFYGC
>up|G3P3P6|G3P3P6_GASAC/1289-1446
...dGCSVPLGMESGLIEDHFITASSSASSwygPWKPSLARLNKQGTINAWQAKYSGMDQWLQVELPRIKKITGIITQGA
KSLGKEMYVMSYSIMYSGNGIHWIHYTDDDPFKTFKGNSNNNDHVRNYIHPPIFSRFVRIVPRSWWNSITMRIELLGC
>up|C3YRT6|C3YRT6_BRAFL/153-306
..srSCGDPLGMESGAIPDGSITASSFLRA...GYEPYRGRLDGVAGEGAWVAKYPVIGQWLQVARHSPSYINLWLCIGR
VF-VPDQWVTSYKLEYSTDRIIWTTYSDKGSEMVFPGNVDRSHPVTNQLDNAVDARYLRFLPQSWHNHIAMRVELFG-
>up|C3YRT6|C3YRT6_BRAFL/1-150
....-CRDPLGMESGAIPDGSITASSYQSA...GVEPYRGRLNGAGGAGAWIAMHRTIGEWLQVDLGEMKRVMGTIIQGR
HT--ADQWVTSYKVQHSADGICWTTYAGDGLEMIFPGNVDRSLPVTNLLDNPVDARYVRFLPQSWNHYIAMRVEIAGC
>up|F1QJV0|F1QJV0_DANRE/224-383
...tGCSEPMGMKTGHIQDYQLSSSSVFQTlsfSWDPSKARLDKQGKVNAWTSAHNDQSQWLQIDLLIPTKVTGIITQGA
KDFGHVQFVGSFKLAFSNDGEKWIIYQDQHKDKIFQGNFDNETHRKNVIDPPIYARFVRILPWSWYGRITVRMELLGC
>up|F1QJV0|F1QJV0_DANRE/76-221
..qyKCSGPLGMEGGIISNQQITASSTHRAlfqKWFPYFARLNKKGLVNAWSAAEGDRYPWIQINLLRRMRVTALITQGA
KRIGSPEYVKSFKVAYSEDG------------KIFTGNTDNSSPSVNSFSPPIEAQYIRVYPQICRKHCTLRMELLGC
>up|L5L4Q6|L5L4Q6_PTEAL/68-224
...tVCSMPLGMETGAIADSQISASSLQLGfmqRWGPELARLRRTGLVNAWTASNYDRTPWIQVNLLRKMGVTGVVTQGA
SRTGISEYVKTFKVAYSVNGKNFQFIQGDSGDKVFIGNLDNNGLKTNLFDFPLEVQYVRLVPTICHRSCTLRFELLGC
>up|L5L4Q6|L5L4Q6_PTEAL/227-383
...nGCAGPLGLKDNTIPDKQITASSTYKTwgfSWYPFYARLDKQGKFNAWTAEKNSASEWLQIDLGSEKQVTGIITQGA
RDFGHIQYVAAYRLAYSNNGVDWTEYSDTSEGKIFPGNLDNNSHKKNMFETPFQARYVRILPVAWHNRITLRTQI---
>up|A7S246|A7S246_NEMVE/162-309
..arECPDSLGMEDGRIPDRAMTSSSAYSS...IHSAPQSRLHG---PWSWTAATSSEDQWLQIDLQEMATLTGVATQGQ
HT--YDNWVESYTLSTSDSSTDWVIYRNDATPKVFQANSDRSTVVTNDLLPNIESRYIRIQPKSWNGHISMRVELYG-
>up|A7S246|A7S246_NEMVE/1-152
....---QPLGMEDGRIPDYAITTPRAHSQ...KLDTSRSRLNTQQFGGAWCTPNNHEGHWLQIDLGSMKTITKVATQGR
YN--KDQYVKNFTISYSRDLARWSAYSENGEAKIFSGNIDNMSVKENLLLPPVVARGIRFYPKDFYNWKCMRVEVFG-
>ur|UPI0002651813|UniRef100_UPI0002651813/317-454
....LCSLPLGMAFGEISDAQIRASSYLDD...DHMPHFARIGN---HSSWMPALNDQQPFIDVIFPSRMIFTGLIVQGE
SV-DDGAFVENFYVLYRNDDS---------VQSLFRANGEPHCEHPVYFDPPIRAAQLRVMPYEKHKNISLRLEVLGC
>ur|UPI0002651813|UniRef100_UPI0002651813/457-581
...dDCDFTLGMQNGQIHDSQIEASSSLND..aLNAPAMSRLRPQRDGSGWMPTSPEVKEWIQVDLKRKYLIKEVLTQGC
GK----RWVTAYSLRYSEEGHQLRPYMVGNE-----------------------------------------------
>ur|UPI0002651813|UniRef100_UPI0002651813/584-713
....--------------------------...-----------QRDGSGWMPTSPEVKEWIQVDLKRKYLIKEVLTQGC
GK----RWVTAYSLRYSEEGHQLRPYMVGNETKIFLANNDNNTVVRNSLEKPTVAQVIQLVVLYSHIGVCLRFELIGC
>up|C7FDJ1|C7FDJ1_CAPHI/109-264
..esTCTSPLGMQTGAIADSQISASSMHLGfmqRWAPELARLYQTGIVNAWTSSNYDKNPWIQVNLLRKMWVTGVVTQGA
SRAGSAEYVKTFKVAYSNDGHQFQFIQAAG--QLGEKVRNNSGLKINLFDSPLETQYVRLVPIICRRGCTLRFELLGC
>up|C7FDJ1|C7FDJ1_CAPHI/267-426
...dGCTEPLGLKDNTIPNKQITASSYYKTwgfSWFPYYARLDNWGKFNAWTAQTNSASEWLQIDLGSQKRVTGIITQGA
RDFGHIQYVAAYRVAYSDDGVTWTEYKDTSKSKIFPGNMDNNSHKKNIFEVPFQARFVRIQPVAWHNRITLRVELLGC
>up|A7RK13|A7RK13_NEMVE/2-152
....-CNRPMGMKSRRIKSSQITASSSYNA...NHKPSLARLHLARFTGGWAAAVNNYHQWLQVDFKKPSRIVRVSTQGR
QD--IDQWVTQYYVQSSVDLVHFVDYMEKSAKKIFQGNYDRYITVTHTFKRPLTGRYFRVHPVTWYSHISMRLEFYGC
>up|A7RK13|A7RK13_NEMVE/156-307
...kLCNRPLGMKSGRIRSTMLMASSSWDR...NHGPARARLNLARRVGAWVPRQYDRYQWLQVNFVELARISGVCTQGR
YN--ANQWVKQYKIKYGLDGYRFTTVKSGKRDKVFSGNSDRNTIICHKMPKRFNAVYVRINPQSWYGWISLRAEFYG-
>up|G3R571|G3R571_GORGO/2010-2167
...nGCSTPLGMENGKIENKQITASSFKKSwwdYWEPFRARLNAQGRVNAWQAKANNNKQWLEIDLLKIKKITAIITQGC
KSLSSEMYVKSYTIHYSDQGVEWKPYRLSMVDKIFEGNTNTKGHVKNFFNPPIISRFIRVIPKTWNQSIALRLELFGC
>up|G3R571|G3R571_GORGO/1850-2007
..drDCRMPMGLSTGIISDLQMKASEFLG-...YWEPRLARLNNGGSYNAWSVEKLASKPWIQVDMQKEVIITGIQTQGA
KHYLKSCYTTEFYVAYSSNQINWQIFKGTRNVMYFNGNSDASTIKENWFDPPIVARYIRISPTRAYNRPTLRLELQGC
>up|H3DHA1|H3DHA1_TETNG/1315-1474
..qqGCSQPLGLQQGQIPDSSFIASSSYSSlwrRWLPELARLHREGGANAWRPKVNNPHEWLQVDLGKVKRITGVVTQGA
RSMLTQMMVTEFSVTVSHDSHVWSSVLESQREKIFPANNDPDEEALTIFDPPLFGRYIRIHPLGWINDIALRMEVLGC
>up|H3DHA1|H3DHA1_TETNG/1162-1312
...pQCSLPLGMKSGRIGDSQITASDYIG-...SWLPHLARLDQSGFVNAWMGQ--NKKSWIQVDLQKPTLLHGVLTQGV
RSKLRDNYITFFTVSYSLDLETWSTYRGSSRAKIFHGNLDNSRIKNNEFVPPFVARYVRIHPVDYKQRPALRLELLGC
>up|H9G4B4|H9G4B4_ANOCA/1891-2045
...nSCSMPLGMESKTISDEQISASSYIDSvftTWSPFQARLHLEGRTNAWRPKVDGMAEWLQVNFLKTMRLTGLVTQGA
KAVFTHMFVQEFSLSSSQDGTHWSPVLRDGKEKIFQGNQDHVSPVVNFLDSPIFAQYLRIHPRRWNKHIALRIEILGC
>up|H9G4B4|H9G4B4_ANOCA/1738-1888
...kRCQTPLGLASGYIADSQITASSHHG-...EWVPSLSRLHKSGSINAWSTD--QEKAWIQVDLLHPKIIHGIKTQGA
RQKFSKLYISQFVIFYSLDGERWKAYKGTSSEMLFFGNVGATGVKDNSFDPPIVARYIRLRPNYFNIRNTLRMELIGC
>ur|UPI0001D38A03|UniRef100_UPI0001D38A03/1853-2005
....---HAMGLSTGIISDSQIKASEFLG-...YWEPRLARLNNGGSYNAWSVEKLASKPWIQVDMQKEVIITGIQTQGA
KHYLKSCYTTEFYVAYSSNQINWQIFKGTRNVMYFSGNSDASTIKENQFDPPIVARYIRISPTRAYNRPTLRLELQGC
>ur|UPI0001D38A03|UniRef100_UPI0001D38A03/2008-2165
...nGCSTPLGMESGKIENKQITASSFKKSwwdYWEPFCARLNAQGRVNAWQAKANNNKQWLQIDLLKIKKITAIITQGC
KSLSSEMYVKSYSIHYSDQGVEWKPYRLSMVDKIFEGNTNTRGHVKNFFNPPIISRFIRVIPKTWNQSIALRLELFGC
>up|H3C460|H3C460_TETNG/1319-1478
..qqGCSQPLGLQQGQIPDSSFIASSSYSSlwrRWLPELARLHREGGANAWRPKVNNPHEWLQVDLGKVKRITGVVTQGA
RSMLTQMMVTEFSVTVSHDSHVWSSVLESQREKIFPANNDPDEEALTIFDPPLFGRYIRIHPLGWINDIALRMEVLGC
>up|H3C460|H3C460_TETNG/1166-1316
...pQCSLPLGMKSGRIGDSQITASDYIG-...SWLPHLARLDQSGFVNAWMGQ--NKKSWIQVDLQKPTLLHGVLTQGV
RSKLRDNYITFFTVSYSLDLETWSTYRGSSRAKIFHGNLDNSRIKNNEFVPPFVARYVRIHPVDYKQRPALRLELLGC
>up|F6XK72|F6XK72_CALJA/2093-2247
...nSCSMPLGMESKAISDAQITASSYFTNifaTWSPSKARLHLQGRSNAWRPQVNNPKEWLQVDFQKTMKVTGITTQGV
KSLLTSMYVKEFLISSSQDGHHWTLFLQNGKVKIFQGNQDSFTPVVNSLDPPLLTRYLRIHPQSWVHQIALRMEVLGC
>up|F6XK72|F6XK72_CALJA/1939-2090
...kRVQTPLGMASG-LRDFPITASGQYGK..gQWAPNLARLHYSGSINAWSTK--EPFSWIKVDLLAPTIIHGIKTQGA
RQKFSSLYISQFIIMYSLDGKKWQTYRGTGTLMVFFGNVDSSGIKHNIFNPPIIARYIRLHPTHYSIRSTLRMELMGC
>up|K9J7L0|K9J7L0_XENTR/135-293
....RCANALGMEGRAISDAQITSSSMYHGflqRWGPNLARLNNKGMVNAWTANSLDQHPWIQVNLLREMRVYDAATQAF
KWIYCATMITSYTVEYKNKHADWPRWRKKSYDRLFPGNIDNDGRKANLFSPPISARFIRIYPVTCRVACTLRFELYGC
>up|K9J7L0|K9J7L0_XENTR/296-455
...sGCSDPLGMKTQVISDKQIKASSVYKTwgfTWHPHYARLDKIGKTNAWTALENNQEQWLQIDLRIPKKISGIITQGA
KDFGNIQYVESFKVAYSDDGNTWKIYKDTKADKIFLGNNDNYSHKKNLFDVPFSARFVRVLPQSWHERITLRMELLGC
>up|F7CXS4|F7CXS4_CALJA/2072-2229
...nGCSTPLGMESGKIENKQITASSFKKSwwdYWEPFCARLNAQGRVNAWQAKANNNKQWLQIDLLKIKKITAIITQGC
KSLSSEMYVKSYSIHYSDQGVEWKPYRLSMVDKIFEGNTNTRGHVKNFFNPPIISRFIRVIPKTWNQSIALRLELFGC
>up|F7CXS4|F7CXS4_CALJA/1917-2069
....---HAMGLSTGIISDSQIKASEFLG-...YWEPRLARLNNGGSYNAWSVEKLASKPWIQVDMQKEVIITGIQTQGA
KHYLKSCYTTEFYVAYSSNQINWQIFKGTRNVMYFSGNSDASTIKENQFDPPIVARYIRISPTRAYNRPTLRLELQGC
>up|H3DHA2|H3DHA2_TETNG/1297-1453
...pQCSLPLGMKSGRIGDSQITASDYIG-...SWLPHLARLDQSGFVNAWMGQ--NKKSWIQVDLQKPTLLHGVLTQGV
RSKLRDNYITFFTVSYSLDLETWSTYRGSSSSKIFHGNLDNSRIKNNEFVPPFVARYVRIHPVDYKQRPALRLELLGC
>up|H3DHA2|H3DHA2_TETNG/1456-1612
...qRCSQPLGLQQGQIPDSSFIASSSYSSlwrRWLPELARLHREGGANAWRPKNNNPHEWLQVDLGKVKRITGVVTQGA
RSMLTQMMVTEFSVTVSHDSHVWSSVLESQREKIFPANNDPDEEALTIFDPPLFGRYIRIHPLGWINDIALRMEVLGC
>up|Q90X47|Q90X47_DANRE/1941-2098
...dGCSVPLGMEKGLIDDSKITASSVASNwygQWHPWYARLNKQGTANAWQAKNNDIQPWIQVELKEVKKITGIVTQGA
KSMGNEMFVRSYILEYSEDGRRWMKYTDDYEQKLFQGNTDNNGQIKNYIYPPIFSRFIRIIPKQWQKSVTMRIELLGC
>up|Q90X47|Q90X47_DANRE/1773-1938
...nVCDHPLGLISGTVQDEQITASDTRG-...QWYPHLARLHNTGKYNAWSTS-SEPGQYLQVDFQRPVVISKVATQGA
KQFLTHNFVLNYTISYSTDKKKWIYYKGDSDAQTFEGNAEAYETKENIFFPPLIGRYVRLHPLHSYNFPTVRLEYYGC
>up|F7DG46|F7DG46_CALJA/1935-2092
...nGCSTPLGMESGKIENKQITASSFKKSwwdYWEPFCARLNAQGRVNAWQAKANNNKQWLQIDLLKIKKITAIITQGC
KSLSSEMYVKSYSIHYSDQGVEWKPYRLSMVDKIFEGNTNTRGHVKNFFNPPIISRFIRVIPKTWNQSIALRLELFGC
>up|F7DG46|F7DG46_CALJA/1781-1932
....----CMGLSTGIISDSQIKASEFLG-...YWEPRLARLNNGGSYNAWSVEKLASKPWIQVDMQKEVIITGIQTQGA
KHYLKSCYTTEFYVAYSSNQINWQIFKGTRNVMYFSGNSDASTIKENQFDPPIVARYIRISPTRAYNRPTLRLELQGC
>up|H2UN38|H2UN38_TAKRU/1390-1546
...nSCSLPLGLQDRRIPDESFVASSSYWSllrSWTPSLARLHQEGSANAWRPKNNNPHEWLQVDLGKVKRITGVVTQGA
RSLLTKMMVTEFSVTISRDGQAWSSVLESQREKIFQGNNDSDEEALTIFDAPLFGRYIRIHPLGWINDIALRLEVLGC
>up|H2UN38|H2UN38_TAKRU/1231-1387
...pQCSRPLGMKSGRIGDSQIKASDYIG-...NWLPHLARLDQSGYINAWMGY--NEKSWIQVDLQAPTLLHRVQTQGV
RSNLRNNYITAFTVSYSLDQETWSTYRGSGTAKVFNGNLDNSRVKNNPFVPPFVARYIRIHPLYYNQRPALRMELLGC
>up|H2UN36|H2UN36_TAKRU/1449-1605
...nSCSLPLGLQDRRIPDESFVASSSYWSllrSWTPSLARLHQEGSANAWRPKNNNPHEWLQVDLGKVKRITGVVTQGA
RSLLTKMMVTEFSVTISRDGQAWSSVLESQREKIFQGNNDSDEEALTIFDAPLFGRYIRIHPLGWINDIALRLEVLGC
>up|H2UN36|H2UN36_TAKRU/1290-1446
...pQCSRPLGMKSGRIGDSQIKASDYIG-...NWLPHLARLDQSGYINAWMGY--NEKSWIQVDLQAPTLLHRVQTQGV
RSNLRNNYITAFTVSYSLDQETWSTYRGSGTAKVFNGNLDNSRVKNNPFVPPFVARYIRIHPLYYNQRPALRMELLGC
>up|Q804W6|Q804W6_TAKRU/1477-1633
...nSCSLPLGLQDRRIPDESFVASSSYWSllrSWTPSLARLHQEGSANAWRPKNNNPHEWLQVDLGKVKRITGVVTQGA
RSLLTKMMVTEFSVTISRDGQAWSSVLESQREKIFQGNNDSDEEALTIFDAPLFGRYIRIHPLGWINDIALRLEVLGC
>up|Q804W6|Q804W6_TAKRU/1318-1474
...pQCSRPLGMKSGRIGDSQIKASDYIG-...NWLPHLARLDQSGYINAWMGY--NEKSWIQVDLQAPTLLHRVQTQGV
RSNLRNNYITAFTVSYSLDQETWSTYRGSGTAKVFNGNLDNSRVKNNPFVPPFVARYIRIHPLYYNQRPALRMELLGC
>up|H2UN37|H2UN37_TAKRU/1475-1631
...nSCSLPLGLQDRRIPDESFVASSSYWSllrSWTPSLARLHQEGSANAWRPKNNNPHEWLQVDLGKVKRITGVVTQGA
RSLLTKMMVTEFSVTISRDGQAWSSVLESQREKIFQGNNDSDEEALTIFDAPLFGRYIRIHPLGWINDIALRLEVLGC
>up|H2UN37|H2UN37_TAKRU/1316-1472
...pQCSRPLGMKSGRIGDSQIKASDYIG-...NWLPHLARLDQSGYINAWMGY--NEKSWIQVDLQAPTLLHRVQTQGV
RSNLRNNYITAFTVSYSLDQETWSTYRGSGTAKVFNGNLDNSRVKNNPFVPPFVARYIRIHPLYYNQRPALRMELLGC
>up|A7RK09|A7RK09_NEMVE/162-319
..tdQCNLPLGFQDGRITRSHMTASSLYSQ...YYGPWNARIQETNVRGAWIAKIRNQNQWIQVDFGRPSKVVRVSTQGM
QD--RNYWVTQYYMTYSLDGLRFLEYKHNSNRKYFTGNRDRSTAVSHVLYPPIRARYVRIHPWGWHAYIGLRAEFFGC
>up|A7RK09|A7RK09_NEMVE/18-160
....--SRPLGMEDKRIRPGQLSANNFYNH...HLSPWNSRLNS---RYSWSAKASDHNQWLQIQFDQ-TKVTGVATQGR
QD--AHQWVTRYNLLHSTDGTTFTTYRYPSSDKLFQANRDRSSVVYNALNPPIYARFLRINPYGWRSYISMRAEFYGC
>ur|UPI0002039E8B|UniRef100_UPI0002039E8B/262-414
...fQCNSPLGMESGRISNEQITASSTYSD..gRWTPQQSRLNS--DDNGWTPNVDSNKEFLQVDLRFLTMLTAIATQGA
ISRQTGYYVRTYKLEVSTNGEDWMMYRHGKNHKVFQANTDASEVVLNKIHSPVLTRFVRIRPQNWHSGIALRLELYGC
>ur|UPI0002039E8B|UniRef100_UPI0002039E8B/418-579
..dsPCSNMLGMLSGLIPDSQISASSTREY...HWVPSVARLVS--SRSGWFPRAQPGEEWLQVDLGVPKNVKGVIIQGA
RGVEARAFVKRFKVAYSMNGKDWEYIQDTMQAKIFEGNMHYDTPEVRRFD-PVPAQFVRVHPERWSPGIGMRLEVLGC
>up|H9G8Y1|H9G8Y1_ANOCA/433-594
..dsPCSNMLGMLSGLIPDSQISASSTREY...HWVPSVARLVS--SRSGWFPRAQPGEEWLQVDLGVPKNVKGVIIQGA
RGVEARAFVKRFKVAYSMNGKDWEYIQDTMQAKIFEGNMHYDTPEVRRFD-PVPAQFVRVHPERWSPGIGMRLEVLGC
>up|H9G8Y1|H9G8Y1_ANOCA/277-429
...fQCNSPLGMESGRISNEQITASSTYSD..gRWTPQQSRLNS--DDNGWTPNVDSNKEFLQVDLRFLTMLTAIATQGA
ISRQTGYYVRTYKLEVSTNGEDWMMYRHGKNHKVFQANTDASEVVLNKIHSPVLTRFVRIRPQNWHSGIALRLELYGC
>up|H2V239|H2V239_TAKRU/297-443
....------------LNDAQISASSSFRTwgfTWHPQFARLDKHGKTNAWSPVHNNRSEWIQVDLEKTKRISGIITQGA
KDFGVVQFVSVFKVMYSNDGESWNTVKEVGNDKLFQGNIDNNSHKKNVFEPPFYARYVRVVPWEWHERITLRMELLGC
>up|H2V239|H2V239_TAKRU/136-295
..qqRCTSLLGMEGGAIVESQISASSVHYSilqRWGPDLARLNNQGIVNAWTSASHDRNPWIEINLQKKMRLTGIITQGA
SRMGTAEYIKAYKVASSLDGNTYATLKVQWRDKVFVGNTDNDSTKTNLFDPSIVAQYIRIIPVVCRKACTLRMELVGC
>ur|UPI00034F2DD6|UniRef100_UPI00034F2DD6/1184-1333
....QCRQPLGLSSGKVEDSQISASGHYG-...TWTPALARLHKSGSVNAWSVN--NQNSWIQVDLHIPTLIHSIQTQGA
RQRLLSLYVSQYIVSYSLNGKSWIQYQGSSNQMVFFGNVDSSSVQENNFDPPIIARLIRLHPTHIKGQAALRMEIYGC
>ur|UPI00034F2DD6|UniRef100_UPI00034F2DD6/1336-1491
...tSCSLPLGLQSGTLPDHQISATSYLNSifaSWNPALARLNRPGRVNAWRPQVDAIGQWLQLDFGRRKKVTGLIVQGA
RSVFIPMFISRFSLSFSNDGHTWETLSDNGHRKIFPGNQDPETPFSITLDNPVKTRFLRLHPESWKGGIALRLEVLGC
>up|E7F6Z7|E7F6Z7_DANRE/1987-2141
...nSCSLPLGMERRSIPNSSISASSFLNKwllSWSPDLARIHQEGRANAWRPKSNNPHEWLQVDFASVKRVTGLITQGA
RSVLKPMMVTEFTVSVSNDGHSWSSVTEQGTDKIFEGNSDNNEETLNIFDPPLFTRFIRVHPKGWVNDIALRLEFLGC
>up|E7F6Z7|E7F6Z7_DANRE/1832-1984
...pQCNQPIGMQSRWITNKQITASDYYG-...DWKPELARLELTGSINAWMGS--SPNSWLQVDLLRPMILHGIQTQGA
KTSLSEFFTILYSISYSNDQENWSVYRGTKPYYTFNGNMDGSRIKENLFSPPIVGRYIRIHPLTFQKQPTLRIELLGC
>up|C3YP34|C3YP34_BRAFL/287-429
....--SDPLGVADSTIPDGSITASSALP-...DNPPHAGRLDS---NSYWAASQNRIGEWLQVDLGKRTRVTGTIIQGS
SS---GSWITFYKLQYSDDGTRWTTYVGDGSDKIFAGNTDASTAVTNELENPVKARYVRFVVQEWNGAITMRFDVAGC
>up|C3YP34|C3YP34_BRAFL/132-282
....GCEDPLGVKGRSIPDSSITASSSLP-...DHPPHAGRLDS---NSYWAAGQNIVGEWLQVDLGVAARVTGTIIQGS
SS---GSWITSYKLQYSEDGTSWTTYVGDGSEKIFAGNTDDSTAVTNELENPVYARYVRFVVQEWNGAITMRAEVTGC
>up|H3B966|H3B966_LATCH/1623-1777
...dACSLPLGMENGAIEKNQISASSFYKSflqSWEPSLARLNTEGYTNAWQAESNNNDQWLQVDLLQFKKISGIITQGA
SSFGTEKFVRTFAVQHSSDGEKWIPYLKESTEKIFTGNVNSHGHVRNYFDPPIFARFIRIIPRTWTKGICLRLEILGC
>up|H3B966|H3B966_LATCH/1488-1620
....----------------------STK-..dGWEPRLARLNNVGRYNAWSTDAEFYSAWIQVDLERPMVIYSIATQGA
KQFWNSLYIMEFVVRYSKDEKRWNYFKGNRHRKYFQGNSDAYGVKINTFDPPIIARYIRVYPTNHYKRPTLRMELYGC
>up|K7FVI9|K7FVI9_PELSI/272-422
....QCMEPLGMESGEIHSDQITVSSQYST...NWSSERSRLNY--AENGWTPGEDTGREWIQVDLGLLRFVSGIGTQGA
ISKKKKYYVKSYRVDISSNGEDWITVKEGNKALVFQGNVNPTDVVYRTFPKPVLARFVRIRPASWENGISLRFEVYGC
>up|K7FVI9|K7FVI9_PELSI/427-581
...yPCSGMLGMVSGLITDSQITASSQVDR...NWIPENARLIT--SRSGWAPTTHYTKEWLQVDLSEEKVVRGIIVQGG
KHRENKVFMKKFKIGYSNNGSDWKMIMDKKKIKTFEGNTNYDTPELRTFE-PITTRFVRVYPERATHGLGLRMELLGC
>up|C3ZGE5|C3ZGE5_BRAFL/737-875
...tSCPHLLGKGSSDIPDYTMTASSGYGP...-----NGRLNSLAGGGAWFPSQNVIGEWLQVDLGETHHITGSMIQGR
HN--VRQYVRSYKLKYSEDGISWTTYGSYAPEKVFGGIY-------ELLSNPIDARYVRFYPQSWYGRIAMRVGVLGC
>up|C3ZUB2|C3ZUB2_BRAFL/1-145
....-------MESGAIPDSSITASSYHHA...NRAPYRGRLNWDSGSGGWAAARNDIGQWLQVDFKAMKRVTGTVIQGR
LGPIYQQWVTSYKLQYSTDWVNWTPYTDNGSDVVFPGNTDINTPVTNLLNYSVDARFVRFLPQSWNLHIAMRAEVLGC
>ur|UPI00032B0D0B|UniRef100_UPI00032B0D0B/274-427
..nfQCNVPLGMESGRIANEQISASSTYSD..gRWTPQQSRLHG--DDNGWTPNLDSNKEYLQVDLRFLTVLTAIATQGA
ISRQNGYYVKSYKLEVSTNGEDWMVYRHGKNHKVFQANSDATEVVQNKLHSPLLTRFIRIRPQTWHSGIALRLELFGC
>ur|UPI00032B0D0B|UniRef100_UPI00032B0D0B/431-592
..dsPCSNMLGMLSGLISDSQISASSTREY...LWSPSAARLVS--SRSGWFPRAQPGEEWLQVDLGAPKTVKGVIIQGA
RGVEARAFVRKFKVSYSLNGKDWEYIQDTQQPKLFEGNMHYDTPDIRRFD-PVPAQYVRVYPERWSPGIGMRLEVLGC
>up|H2LCR8|H2LCR8_ORYLA/1453-1608
...nSCSLPLGLK-NRIPDNNFTASSFYSSlvrSWSPSLARLHQTGGANAWRPKNNNPHEWLQVDLGSVKRITGVITQGA
RSVLTEMMVTEFSVTYSQDEHTWSSVLESQREKIFTGNSDVDEEALNFFDPPLFGRYVRIHPRGWLNDIALRLELLGC
>up|H2LCR8|H2LCR8_ORYLA/1301-1450
....YCSIPLGMKSGWIKDSQITASDHVG-...NWEPGLARLEKSGYINAWMGQ--NIKSWLQIDLQKPTLLHAIETQGV
RSRLRDHYITFFNISYSLDQETWKAYRESKFRMLFPGNMDSSTVRRNSFSPPFVARYIRIQPFRFGLKPALRLELLGC
>ur|UPI0003342D12|UniRef100_UPI0003342D12/274-427
..nfQCNVPLGMESGRIANEQISASSTYSD..eRWTPQQSRLHG--DDNGWTPNLDSSKEYLQVDLRFLTMLTAIATQGA
ISRQNGYYVKSYKLEVSTNGEDWMMYRHGKNHKVFQANNDATEVVLNKLHTPVLTRFVRVRPQTWHSGIALRLELFGC
>ur|UPI0003342D12|UniRef100_UPI0003342D12/432-592
...aPCSNMLGMLSGLIADSQISASSTREY...LWSPSAARLVS--SRSGWFPRVPPGEEWLQVDLGAPKTVKGVIIQGA
RGVEARAFVRKFKVSYSLNGKDWEYIQDTQQPKLFEGNMHYDTPDIRRFD-PVPAQYVRVYPERWSPGIGMRLEVLGC
>up|H2LCS0|H2LCS0_ORYLA/1586-1741
...nSCSLPLGLK-NRIPDNNFTASSFYSSlvrSWSPSLARLHQTGGANAWRPKNNNPHEWLQVDLGSVKRITGVITQGA
RSVLTEMMVTEFSVTYSQDEHTWSSVLESQREKIFTGNSDVDEEALNFFDPPLFGRYVRIHPRGWLNDIALRLELLGC
>up|H2LCS0|H2LCS0_ORYLA/1434-1583
....YCSIPLGMKSGWIKDSQITASDHVG-...NWEPGLARLEKSGYINAWMGQ--NIKSWLQIDLQKPTLLHAIETQGV
RSRLRDHYITFFNISYSLDQETWKAYRESKFRMLFPGNMDSSTVRRNSFSPPFVARYIRIQPFRFGLKPALRLELLGC
>up|M3ZY86|M3ZY86_XIPMA/1862-2019
...dGCSVPLGMESGLIEDRRITASSEETSwfgHWKASLSRLNKQGSINAWRAKHSDMNQWLQVELPRIKKITGIITQGA
KSMMKEMYVIKYALQYSDNGIHWTYYMDDVTVKMFDGNSNNNSHARNYIYPPIFTRFIRVVPKRWWNSITMRLELLGC
>up|M3ZY86|M3ZY86_XIPMA/1709-1859
...nDCYHPMGLESGSVKNDQITASNSRG-...NWAPHLARLNNQGKYNAWSTD--KKGDWIQVDFKRPVVISQVATQGA
WQFFRSQYATNFSISYSNDRRKWIFYKGDSREKTFQGNEEASQTKKNTFFPPLIGRFIRLHPITWNNAATIRMEFYGC
>ur|UPI0003344678|UniRef100_UPI0003344678/274-427
..nfQCNVPLGMESGRIANEQISASSTYSD..eRWTPQQSRLHG--DDNGWTPNLDSSKEYLQVDLRFLTMLTAIATQGA
ISRQNGYYVKSYKLEVSTNGEDWMMYRHGKNHKVFQANNDATEVVLNKLHTPVLTRFVRVRPQTWHSGIALRLELFGC
>ur|UPI0003344678|UniRef100_UPI0003344678/432-592
...aPCSNMLGMLSGLIADSQISASSTREY...LWSPSAARLVS--SRSGWFPRVPPGEEWLQVDLGAPKTVKGVIIQGA
RGVEARAFVRKFKVSYSLNGKDWEYIQDTQQPKLFEGNMHYDTPDIRRFD-PVPAQYVRVYPERWSPGIGMRLEVLGC
>ur|UPI000334627C|UniRef100_UPI000334627C/274-427
..nfQCNVPLGMESGRIANEQISASSTYSD..eRWTPQQSRLHG--DDNGWTPNLDSSKEYLQVDLRFLTMLTAIATQGA
ISRQNGYYVKSYKLEVSTNGEDWMMYRHGKNHKVFQANNDATEVVLNKLHTPVLTRFVRVRPQTWHSGIALRLELFGC
>ur|UPI000334627C|UniRef100_UPI000334627C/432-592
...aPCSNMLGMLSGLIADSQISASSTREY...LWSPSAARLVS--SRSGWFPRVPPGEEWLQVDLGAPKTVKGVIIQGA
RGVEARAFVRKFKVSYSLNGKDWEYIQDTQQPKLFEGNMHYDTPDIRRFD-PVPAQYVRVYPERWSPGIGMRLEVLGC
>ur|UPI00032AF3E8|UniRef100_UPI00032AF3E8/274-427
..nfQCNVPLGMESGRIANEQISASSTYSD..gRWTPQQSRLHG--DDNGWTPNLDSNKEYLQVDLRFLTVLTAIATQGA
ISRQNGYYVKSYKLEVSTNGEDWMVYRHGKNHKVFQANSDATEVVQNKLHSPLLTRFIRIRPQTWHSGIALRLELFGC
>ur|UPI00032AF3E8|UniRef100_UPI00032AF3E8/431-592
..dsPCSNMLGMLSGLISDSQISASSTREY...LWSPSAARLVS--SRSGWFPRAQPGEEWLQVDLGAPKTVKGVIIQGA
RGVEARAFVRKFKVSYSLNGKDWEYIQDTQQPKLFEGNMHYDTPDIRRFD-PVPAQYVRVYPERWSPGIGMRLEVLGC
>ur|UPI0003345E17|UniRef100_UPI0003345E17/274-427
..nfQCNVPLGMESGRIANEQISASSTYSD..eRWTPQQSRLHG--DDNGWTPNLDSSKEYLQVDLRFLTMLTAIATQGA
ISRQNGYYVKSYKLEVSTNGEDWMMYRHGKNHKVFQANNDATEVVLNKLHTPVLTRFVRVRPQTWHSGIALRLELFGC
>ur|UPI0003345E17|UniRef100_UPI0003345E17/432-592
...aPCSNMLGMLSGLIADSQISASSTREY...LWSPSAARLVS--SRSGWFPRVPPGEEWLQVDLGAPKTVKGVIIQGA
RGVEARAFVRKFKVSYSLNGKDWEYIQDTQQPKLFEGNMHYDTPDIRRFD-PVPAQYVRVYPERWSPGIGMRLEVLGC
>ur|UPI00032AF695|UniRef100_UPI00032AF695/274-427
..nfQCNVPLGMESGRIANEQISASSTYSD..gRWTPQQSRLHG--DDNGWTPNLDSNKEYLQVDLRFLTVLTAIATQGA
ISRQNGYYVKSYKLEVSTNGEDWMVYRHGKNHKVFQANSDATEVVQNKLHSPLLTRFIRIRPQTWHSGIALRLELFGC
>ur|UPI00032AF695|UniRef100_UPI00032AF695/431-592
..dsPCSNMLGMLSGLISDSQISASSTREY...LWSPSAARLVS--SRSGWFPRAQPGEEWLQVDLGAPKTVKGVIIQGA
RGVEARAFVRKFKVSYSLNGKDWEYIQDTQQPKLFEGNMHYDTPDIRRFD-PVPAQYVRVYPERWSPGIGMRLEVLGC
>ur|UPI000334731F|UniRef100_UPI000334731F/274-427
..nfQCNVPLGMESGRIANEQISASSTYSD..eRWTPQQSRLHG--DDNGWTPNLDSSKEYLQVDLRFLTMLTAIATQGA
ISRQNGYYVKSYKLEVSTNGEDWMMYRHGKNHKVFQANNDATEVVLNKLHTPVLTRFVRVRPQTWHSGIALRLELFGC
>ur|UPI000334731F|UniRef100_UPI000334731F/432-592
...aPCSNMLGMLSGLIADSQISASSTREY...LWSPSAARLVS--SRSGWFPRVPPGEEWLQVDLGAPKTVKGVIIQGA
RGVEARAFVRKFKVSYSLNGKDWEYIQDTQQPKLFEGNMHYDTPDIRRFD-PVPAQYVRVYPERWSPGIGMRLEVLGC
>ur|UPI000334352B|UniRef100_UPI000334352B/274-427
..nfQCNVPLGMESGRIANEQISASSTYSD..eRWTPQQSRLHG--DDNGWTPNLDSSKEYLQVDLRFLTMLTAIATQGA
ISRQNGYYVKSYKLEVSTNGEDWMMYRHGKNHKVFQANNDATEVVLNKLHTPVLTRFVRVRPQTWHSGIALRLELFGC
>ur|UPI000334352B|UniRef100_UPI000334352B/432-592
...aPCSNMLGMLSGLIADSQISASSTREY...LWSPSAARLVS--SRSGWFPRVPPGEEWLQVDLGAPKTVKGVIIQGA
RGVEARAFVRKFKVSYSLNGKDWEYIQDTQQPKLFEGNMHYDTPDIRRFD-PVPAQYVRVYPERWSPGIGMRLEVLGC
>ur|UPI00032AD897|UniRef100_UPI00032AD897/274-427
..nfQCNVPLGMESGRIANEQISASSTYSD..gRWTPQQSRLHG--DDNGWTPNLDSNKEYLQVDLRFLTVLTAIATQGA
ISRQNGYYVKSYKLEVSTNGEDWMVYRHGKNHKVFQANSDATEVVQNKLHSPLLTRFIRIRPQTWHSGIALRLELFGC
>ur|UPI00032AD897|UniRef100_UPI00032AD897/431-592
..dsPCSNMLGMLSGLISDSQISASSTREY...LWSPSAARLVS--SRSGWFPRAQPGEEWLQVDLGAPKTVKGVIIQGA
RGVEARAFVRKFKVSYSLNGKDWEYIQDTQQPKLFEGNMHYDTPDIRRFD-PVPAQYVRVYPERWSPGIGMRLEVLGC
>ur|UPI00032AFF06|UniRef100_UPI00032AFF06/274-427
..nfQCNVPLGMESGRIANEQISASSTYSD..gRWTPQQSRLHG--DDNGWTPNLDSNKEYLQVDLRFLTVLTAIATQGA
ISRQNGYYVKSYKLEVSTNGEDWMVYRHGKNHKVFQANSDATEVVQNKLHSPLLTRFIRIRPQTWHSGIALRLELFGC
>ur|UPI00032AFF06|UniRef100_UPI00032AFF06/431-592
..dsPCSNMLGMLSGLISDSQISASSTREY...LWSPSAARLVS--SRSGWFPRAQPGEEWLQVDLGAPKTVKGVIIQGA
RGVEARAFVRKFKVSYSLNGKDWEYIQDTQQPKLFEGNMHYDTPDIRRFD-PVPAQYVRVYPERWSPGIGMRLEVLGC
>ur|UPI0001DEB0F1|UniRef100_UPI0001DEB0F1/275-427
...fQCNVPLGMESGRIANEQITASSTYSD..eRWTPQQSRLHG--DDNGWTPNLDSSKEYLQVDLRFLTMLTAIATQGA
ISRQNGYYVKSYKLEVSTNGEDWMVYRHGKNHKVFQANNDATEVVLNKLHTPLLTRFVRVRPQTWHSGIALRLELFGC
>ur|UPI0001DEB0F1|UniRef100_UPI0001DEB0F1/432-592
...aPCSNMLGMLSGLIPDSQISASSTREY...LWSPSAARLVS--SRSGWFPRTPPGEEWLQVDLGVPKTVKGIIIQGA
RGVEARAFVRKFKVSYSLNGRDWEYIQDTQQPKLFEGNMHYDTPDIRRFD-PVPAQYVRVYPERWSPGIGMRLEVLGC
>ur|UPI000344886E|UniRef100_UPI000344886E/275-427
...fQCNVPLGMESGRIANEQISASSTYSD..eRWTPQQSRLHG--EDNGWTPNLDSSKEYLQVDLRFLTILTAIATQGA
ISRQNGYYVKSYKLEVSTNGEDWMVYRHGKNHKVFQANNDASEVVLNKLHTPLLTRFVRIRPQTWHSGIALRLELFGC
>ur|UPI000344886E|UniRef100_UPI000344886E/432-592
...aPCSNMLGMLSGLIPDSQISASSTREY...LWSPSAARLVS--SRSGWFPRAQPGEEWLQVDLGVPKTVKGVIIQGA
RGVEARAFVRKFKVSYSLNGRDWEYIQDTQQPKLFEGNMHYDTPDIRRFD-PVPAQYVRVYPERWSPGIGMRLEVLGC
>ur|UPI0001DEB0F2|UniRef100_UPI0001DEB0F2/275-427
...fQCNVPLGMESGRIANEQITASSTYSD..eRWTPQQSRLHG--DDNGWTPNLDSSKEYLQVDLRFLTMLTAIATQGA
ISRQNGYYVKSYKLEVSTNGEDWMVYRHGKNHKVFQANNDATEVVLNKLHTPLLTRFVRVRPQTWHSGIALRLELFGC
>ur|UPI0001DEB0F2|UniRef100_UPI0001DEB0F2/432-592
...aPCSNMLGMLSGLIPDSQISASSTREY...LWSPSAARLVS--SRSGWFPRTPPGEEWLQVDLGVPKTVKGIIIQGA
RGVEARAFVRKFKVSYSLNGRDWEYIQDTQQPKLFEGNMHYDTPDIRRFD-PVPAQYVRVYPERWSPGIGMRLEVLGC
>ur|UPI0001DEAFE4|UniRef100_UPI0001DEAFE4/275-427
...fQCNVPLGMESGRIANEQITASSTYSD..eRWTPQQSRLHG--DDNGWTPNLDSSKEYLQVDLRFLTMLTAIATQGA
ISRQNGYYVKSYKLEVSTNGEDWMVYRHGKNHKVFQANNDATEVVLNKLHTPLLTRFVRVRPQTWHSGIALRLELFGC
>ur|UPI0001DEAFE4|UniRef100_UPI0001DEAFE4/432-592
...aPCSNMLGMLSGLIPDSQISASSTREY...LWSPSAARLVS--SRSGWFPRTPPGEEWLQVDLGVPKTVKGIIIQGA
RGVEARAFVRKFKVSYSLNGRDWEYIQDTQQPKLFEGNMHYDTPDIRRFD-PVPAQYVRVYPERWSPGIGMRLEVLGC
>up|G1L8W8|G1L8W8_AILME/275-427
...fQCNVPLGMESGRIANEQITASSTYSD..eRWTPQQSRLHG--DDNGWTPNLDSSKEYLQVDLRFLTMLTAIATQGA
ISRQNGYYVKSYKLEVSTNGEDWMVYRHGKNHKVFQANNDATEVVLNKLHTPLLTRFVRVRPQTWHSGIALRLELFGC
>up|G1L8W8|G1L8W8_AILME/432-592
...aPCSNMLGMLSGLIPDSQISASSTREY...LWSPSAARLVS--SRSGWFPRTPPGEEWLQVDLGVPKTVKGIIIQGA
RGVEARAFVRKFKVSYSLNGRDWEYIQDTQQPKLFEGNMHYDTPDIRRFD-PVPAQYVRVYPERWSPGIGMRLEVLGC
>ur|UPI000344094F|UniRef100_UPI000344094F/275-427
...fQCNVPLGMESGRIANEQISASSTYSD..eRWTPQQSRLHG--EDNGWTPNLDSSKEYLQVDLRFLTILTAIATQGA
ISRQNGYYVKSYKLEVSTNGEDWMVYRHGKNHKVFQANNDASEVVLNKLHTPLLTRFVRIRPQTWHSGIALRLELFGC
>ur|UPI000344094F|UniRef100_UPI000344094F/432-592
...aPCSNMLGMLSGLIPDSQISASSTREY...LWSPSAARLVS--SRSGWFPRAQPGEEWLQVDLGVPKTVKGVIIQGA
RGVEARAFVRKFKVSYSLNGRDWEYIQDTQQPKLFEGNMHYDTPDIRRFD-PVPAQYVRVYPERWSPGIGMRLEVLGC
>ur|UPI0003447298|UniRef100_UPI0003447298/275-427
...fQCNVPLGMESGRIANEQISASSTYSD..eRWTPQQSRLHG--EDNGWTPNLDSSKEYLQVDLRFLTILTAIATQGA
ISRQNGYYVKSYKLEVSTNGEDWMVYRHGKNHKVFQANNDASEVVLNKLHTPLLTRFVRIRPQTWHSGIALRLELFGC
>ur|UPI0003447298|UniRef100_UPI0003447298/432-592
...aPCSNMLGMLSGLIPDSQISASSTREY...LWSPSAARLVS--SRSGWFPRAQPGEEWLQVDLGVPKTVKGVIIQGA
RGVEARAFVRKFKVSYSLNGRDWEYIQDTQQPKLFEGNMHYDTPDIRRFD-PVPAQYVRVYPERWSPGIGMRLEVLGC
>ur|UPI0003446F51|UniRef100_UPI0003446F51/275-427
...fQCNVPLGMESGRIANEQISASSTYSD..eRWTPQQSRLHG--EDNGWTPNLDSSKEYLQVDLRFLTILTAIATQGA
ISRQNGYYVKSYKLEVSTNGEDWMVYRHGKNHKVFQANNDASEVVLNKLHTPLLTRFVRIRPQTWHSGIALRLELFGC
>ur|UPI0003446F51|UniRef100_UPI0003446F51/432-592
...aPCSNMLGMLSGLIPDSQISASSTREY...LWSPSAARLVS--SRSGWFPRAQPGEEWLQVDLGVPKTVKGVIIQGA
RGVEARAFVRKFKVSYSLNGRDWEYIQDTQQPKLFEGNMHYDTPDIRRFD-PVPAQYVRVYPERWSPGIGMRLEVLGC
>ur|UPI000344024B|UniRef100_UPI000344024B/275-427
...fQCNVPLGMESGRIANEQISASSTYSD..eRWTPQQSRLHG--EDNGWTPNLDSSKEYLQVDLRFLTILTAIATQGA
ISRQNGYYVKSYKLEVSTNGEDWMVYRHGKNHKVFQANNDASEVVLNKLHTPLLTRFVRIRPQTWHSGIALRLELFGC
>ur|UPI000344024B|UniRef100_UPI000344024B/432-592
...aPCSNMLGMLSGLIPDSQISASSTREY...LWSPSAARLVS--SRSGWFPRAQPGEEWLQVDLGVPKTVKGVIIQGA
RGVEARAFVRKFKVSYSLNGRDWEYIQDTQQPKLFEGNMHYDTPDIRRFD-PVPAQYVRVYPERWSPGIGMRLEVLGC
>ur|UPI000343F882|UniRef100_UPI000343F882/275-427
...fQCNVPLGMESGRIANEQISASSTYSD..eRWTPQQSRLHG--EDNGWTPNLDSSKEYLQVDLRFLTILTAIATQGA
ISRQNGYYVKSYKLEVSTNGEDWMVYRHGKNHKVFQANNDASEVVLNKLHTPLLTRFVRIRPQTWHSGIALRLELFGC
>ur|UPI000343F882|UniRef100_UPI000343F882/432-592
...aPCSNMLGMLSGLIPDSQISASSTREY...LWSPSAARLVS--SRSGWFPRAQPGEEWLQVDLGVPKTVKGVIIQGA
RGVEARAFVRKFKVSYSLNGRDWEYIQDTQQPKLFEGNMHYDTPDIRRFD-PVPAQYVRVYPERWSPGIGMRLEVLGC
>ur|UPI00005A59C3|UniRef100_UPI00005A59C3/275-427
...fQCNVPLGMESGRIANEQISASSTYSD..eRWTPQQSRLHG--DDNGWTPNLDSSKEYLQVDLRFLTMLTAIATQGA
ISRQNGYYVKSYKLEVSTNGEDWMVYRHGKNHKVFQANNDATEVVLNKLHTPLLTRFVRIRPQTWHSGIALRLELFGC
>ur|UPI00005A59C3|UniRef100_UPI00005A59C3/432-592
...aPCSNMLGMLSGLIPDSQISASSTREY...LWSPSAARLVS--SRSGWFPRAQPGEEWLQVDLGVPKTVKGVIIQGA
RGVEARAFVRKFKVSYSLNGRDWEYIQDTQQPKLFEGNMHYDTPDIRRFD-PVPAQYVRVYPERWSPGIGMRLEVLGC
>up|A7T911|A7T911_NEMVE/147-306
...dACMMPLGLESHFIPSENIRTNSMWNH...NHGPDRGILNQRNRTGAWITRSGNRKYWILYDLGRKATIKGIATQGR
YE--ANQWVKSYRIKYSADGKRWHIYKST--SRTFRGNYDRMSIVSYRLSPPIKARYISIHPMSWYNNIALRVELYG-
>up|A7T911|A7T911_NEMVE/1-144
....-----IGMQNKRIKDNRLTSSSWYNN...NFRARYGRLHQKGSHTCWIAKQNNRNQWFQVDFGKAMKVRQIATQGR
YN--AHQWVTSYYVYFSQDGHHWAIYRSRSQNKLFQANRDRSSVVYNALNPPIYARFLRINPYGWRSYISMRAEFYGC
>ur|UPI00027F847D|UniRef100_UPI00027F847D/274-427
..nfQCNVPLGMESGRIANEQISASSTYSD..gRWTPQQSRLHG--NDNGWTPNLDSNKEYLQVDLRFLTMLTAIATQGA
ISRKNGYYVKSYKLEVSTNGEDWMVYRHGKNHKVFQANNDATEVVLNKLHAPLLTRFVRIRPQTWHSGIALRLELFGC
>ur|UPI00027F847D|UniRef100_UPI00027F847D/432-592
...aPCSNMLGMLSGLIADSQISASSIHDY...LWSPSSARLVS--SRSGWFPRVPPGEEWLQVDLGTPKTVKGVIIQGA
RGGESRAFVRKFKVSYSLNGKDWEYIQDTQQPKLFEGNMHYDTPDIRRFD-PIPAQYVRVYPERWSPGIGMRLEVLGC
>ur|UPI00004BF9EA|UniRef100_UPI00004BF9EA/275-427
...fQCNVPLGMESGRIANEQISASSTYSD..eRWTPQQSRLHG--DDNGWTPNLDSSKEYLQVDLRFLTMLTAIATQGA
ISRQNGYYVKSYKLEVSTNGEDWMVYRHGKNHKVFQANNDATEVVLNKLHTPLLTRFVRIRPQTWHSGIALRLELFGC
>ur|UPI00004BF9EA|UniRef100_UPI00004BF9EA/432-592
...aPCSNMLGMLSGLIPDSQISASSTREY...LWSPSAARLVS--SRSGWFPRAQPGEEWLQVDLGVPKTVKGVIIQGA
RGVEARAFVRKFKVSYSLNGRDWEYIQDTQQPKLFEGNMHYDTPDIRRFD-PVPAQYVRVYPERWSPGIGMRLEVLGC
>ur|UPI000333B0CC|UniRef100_UPI000333B0CC/274-427
..nfQCNAPLGMESGRIANEQISASSTYTD..gRWAPQQSRLHG--DDNGWTPNLDSSKEYLQVDLRFLTLVTAIATQGA
ISRQNGYYVKSYKLEVSTNGEDWMMYRHGKNHKVFQANNDATEVVLNKLHTPLLTRFVRIRPQTWHSGIALRLELFGC
>ur|UPI000333B0CC|UniRef100_UPI000333B0CC/432-592
...aPCSNMLGMLSGLIPDSQISASSTREY...LWSPSAARLVS--SRSGWFPRNPPGEEWLQVDLGAPKMVKGVIIQGA
RGVEARAFVRKFKVSYSLNGKDWEYIQDPRQPKLFEGNMHYDTPDIRRFD-PVPAQYVRVYPERWSPGIGMRLEVLGC
>up|E2RJ14|E2RJ14_CANFA/275-427
...fQCNVPLGMESGRIANEQISASSTYSD..eRWTPQQSRLHG--DDNGWTPNLDSSKEYLQVDLRFLTMLTAIATQGA
ISRQNGYYVKSYKLEVSTNGEDWMVYRHGKNHKVFQANNDATEVVLNKLHTPLLTRFVRIRPQTWHSGIALRLELFGC
>up|E2RJ14|E2RJ14_CANFA/432-592
...aPCSNMLGMLSGLIPDSQISASSTREY...LWSPSAARLVS--SRSGWFPRAQPGEEWLQVDLGVPKTVKGVIIQGA
RGVEARAFVRKFKVSYSLNGRDWEYIQDTQQPKLFEGNMHYDTPDIRRFD-PVPAQYVRVYPERWSPGIGMRLEVLGC
>ur|UPI000333A4EB|UniRef100_UPI000333A4EB/274-427
..nfQCNAPLGMESGRIANEQISASSTYTD..gRWAPQQSRLHG--DDNGWTPNLDSSKEYLQVDLRFLTLVTAIATQGA
ISRQNGYYVKSYKLEVSTNGEDWMMYRHGKNHKVFQANNDATEVVLNKLHTPLLTRFVRIRPQTWHSGIALRLELFGC
>ur|UPI000333A4EB|UniRef100_UPI000333A4EB/432-592
...aPCSNMLGMLSGLIPDSQISASSTREY...LWSPSAARLVS--SRSGWFPRNPPGEEWLQVDLGAPKMVKGVIIQGA
RGVEARAFVRKFKVSYSLNGKDWEYIQDPRQPKLFEGNMHYDTPDIRRFD-PVPAQYVRVYPERWSPGIGMRLEVLGC
>ur|UPI00027F847E|UniRef100_UPI00027F847E/274-427
..nfQCNVPLGMESGRIANEQISASSTYSD..gRWTPQQSRLHG--NDNGWTPNLDSNKEYLQVDLRFLTMLTAIATQGA
ISRKNGYYVKSYKLEVSTNGEDWMVYRHGKNHKVFQANNDATEVVLNKLHAPLLTRFVRIRPQTWHSGIALRLELFGC
>ur|UPI00027F847E|UniRef100_UPI00027F847E/432-592
...aPCSNMLGMLSGLIADSQISASSIHDY...LWSPSSARLVS--SRSGWFPRVPPGEEWLQVDLGTPKTVKGVIIQGA
RGGESRAFVRKFKVSYSLNGKDWEYIQDTQQPKLFEGNMHYDTPDIRRFD-PIPAQYVRVYPERWSPGIGMRLEVLGC
>ur|UPI0003338F8C|UniRef100_UPI0003338F8C/274-427
..nfQCNAPLGMESGRIANEQISASSTYTD..gRWAPQQSRLHG--DDNGWTPNLDSSKEYLQVDLRFLTLVTAIATQGA
ISRQNGYYVKSYKLEVSTNGEDWMMYRHGKNHKVFQANNDATEVVLNKLHTPLLTRFVRIRPQTWHSGIALRLELFGC
>ur|UPI0003338F8C|UniRef100_UPI0003338F8C/432-592
...aPCSNMLGMLSGLIPDSQISASSTREY...LWSPSAARLVS--SRSGWFPRNPPGEEWLQVDLGAPKMVKGVIIQGA
RGVEARAFVRKFKVSYSLNGKDWEYIQDPRQPKLFEGNMHYDTPDIRRFD-PVPAQYVRVYPERWSPGIGMRLEVLGC
>ur|UPI00027F847C|UniRef100_UPI00027F847C/274-427
..nfQCNVPLGMESGRIANEQISASSTYSD..gRWTPQQSRLHG--NDNGWTPNLDSNKEYLQVDLRFLTMLTAIATQGA
ISRKNGYYVKSYKLEVSTNGEDWMVYRHGKNHKVFQANNDATEVVLNKLHAPLLTRFVRIRPQTWHSGIALRLELFGC
>ur|UPI00027F847C|UniRef100_UPI00027F847C/432-592
...aPCSNMLGMLSGLIADSQISASSIHDY...LWSPSSARLVS--SRSGWFPRVPPGEEWLQVDLGTPKTVKGVIIQGA
RGGESRAFVRKFKVSYSLNGKDWEYIQDTQQPKLFEGNMHYDTPDIRRFD-PIPAQYVRVYPERWSPGIGMRLEVLGC
>ur|UPI0003336CE5|UniRef100_UPI0003336CE5/274-427
..nfQCNAPLGMESGRIANEQISASSTYTD..gRWAPQQSRLHG--DDNGWTPNLDSSKEYLQVDLRFLTLVTAIATQGA
ISRQNGYYVKSYKLEVSTNGEDWMMYRHGKNHKVFQANNDATEVVLNKLHTPLLTRFVRIRPQTWHSGIALRLELFGC
>ur|UPI0003336CE5|UniRef100_UPI0003336CE5/432-592
...aPCSNMLGMLSGLIPDSQISASSTREY...LWSPSAARLVS--SRSGWFPRNPPGEEWLQVDLGAPKMVKGVIIQGA
RGVEARAFVRKFKVSYSLNGKDWEYIQDPRQPKLFEGNMHYDTPDIRRFD-PVPAQYVRVYPERWSPGIGMRLEVLGC
>ur|UPI000333C3C4|UniRef100_UPI000333C3C4/274-427
..nfQCNAPLGMESGRIANEQISASSTYTD..gRWAPQQSRLHG--DDNGWTPNLDSSKEYLQVDLRFLTLVTAIATQGA
ISRQNGYYVKSYKLEVSTNGEDWMMYRHGKNHKVFQANNDATEVVLNKLHTPLLTRFVRIRPQTWHSGIALRLELFGC
>ur|UPI000333C3C4|UniRef100_UPI000333C3C4/432-592
...aPCSNMLGMLSGLIPDSQISASSTREY...LWSPSAARLVS--SRSGWFPRNPPGEEWLQVDLGAPKMVKGVIIQGA
RGVEARAFVRKFKVSYSLNGKDWEYIQDPRQPKLFEGNMHYDTPDIRRFD-PVPAQYVRVYPERWSPGIGMRLEVLGC
>ur|UPI000343F3FC|UniRef100_UPI000343F3FC/275-427
...fQCNVPLGMESGRIANEQISASSTYSD..eRWTPQQSRLHG--EDNGWTPNLDSSKEYLQVDLRFLTILTAIATQGA
ISRQNGYYVKSYKLEVSTNGEDWMVYRHGKNHKVFQANNDASEVVLNKLHMPLLTRFVRIRPQTWHSGIALRLELFGC
>ur|UPI000343F3FC|UniRef100_UPI000343F3FC/432-592
...aPCSNMLGMLSGLIPDSQISASSTREY...LWSPSAARLVS--SRSGWFPRAQPGEEWLQVDLGVPKTVKGVIIQGA
RGVEARAFVRKFKVSYSLNGRDWEYIQDTQQPKLFEGNMHYDTPDIRRFD-PVPAQYVRVYPERWSPGIGMRLEVLGC
>ur|UPI0003442EB6|UniRef100_UPI0003442EB6/275-427
...fQCNVPLGMESGRIANEQISASSTYSD..eRWTPQQSRLHG--EDNGWTPNLDSSKEYLQVDLRFLTILTAIATQGA
ISRQNGYYVKSYKLEVSTNGEDWMVYRHGKNHKVFQANNDASEVVLNKLHMPLLTRFVRIRPQTWHSGIALRLELFGC
>ur|UPI0003442EB6|UniRef100_UPI0003442EB6/432-592
...aPCSNMLGMLSGLIPDSQISASSTREY...LWSPSAARLVS--SRSGWFPRAQPGEEWLQVDLGVPKTVKGVIIQGA
RGVEARAFVRKFKVSYSLNGRDWEYIQDTQQPKLFEGNMHYDTPDIRRFD-PVPAQYVRVYPERWSPGIGMRLEVLGC
>ur|UPI0003441CFA|UniRef100_UPI0003441CFA/275-427
...fQCNVPLGMESGRIANEQISASSTYSD..eRWTPQQSRLHG--EDNGWTPNLDSSKEYLQVDLRFLTILTAIATQGA
ISRQNGYYVKSYKLEVSTNGEDWMVYRHGKNHKVFQANNDASEVVLNKLHMPLLTRFVRIRPQTWHSGIALRLELFGC
>ur|UPI0003441CFA|UniRef100_UPI0003441CFA/432-592
...aPCSNMLGMLSGLIPDSQISASSTREY...LWSPSAARLVS--SRSGWFPRAQPGEEWLQVDLGVPKTVKGVIIQGA
RGVEARAFVRKFKVSYSLNGRDWEYIQDTQQPKLFEGNMHYDTPDIRRFD-PVPAQYVRVYPERWSPGIGMRLEVLGC
>ur|O60462|UniRef100_O60462-2/274-427
..nfQCNVPLGMESGRIANEQISASSTYSD..gRWTPQQSRLHG--DDNGWTPNLDSNKEYLQVDLRFLTMLTAIATQGA
ISRQNGYYVKSYKLEVSTNGEDWMVYRHGKNHKVFQANNDATEVVLNKLHAPLLTRFVRIRPQTWHSGIALRLELFGC
>ur|O60462|UniRef100_O60462-2/432-592
...aPCSNMLGMLSGLIADSQISASSTQEY...LWSPSAARLVS--SRSGWFPRAQPGEEWLQVDLGTPKTVKGVIIQGA
RGVEARAFVRKFKVSYSLNGKDWEYIQDTQQPKLFEGNMHYDTPDIRRFD-PIPAQYVRVYPERWSPGIGMRLEVLGC
>up|I3KCK1|I3KCK1_ORENI/286-436
....ACMEPLGMESGEISSDQITASSQYNS...NWSPERSRLNY--QENGWTPSDDNTREWIQVDLGFLRFVKAIGTQGA
ISKKKHYYVRTYKVDLSSNGEDWVTVKDGSKPKSFLGNYNPTDEVRSHLPKPTLARYIRIRPTSWEQGICMRFEIYGC
>up|I3KCK1|I3KCK1_ORENI/441-595
...yPCSGMLGMVSGQISDAQISASSYADR...GWVAENARLLT--GRSGWTGQSTKQNEWLQVDLGQDKIVTGVVIQGG
KHRDRNVFMKKFKVGHSLDGEEWTMVKETTRVKVFLGNQNHDTPELRSMG-PLITRLIRIYPERATIGVGLRLELLGC
>ur|UPI0003445DC5|UniRef100_UPI0003445DC5/275-427
...fQCNVPLGMESGRIANEQISASSTYSD..eRWTPQQSRLHG--EDNGWTPNLDSSKEYLQVDLRFLTILTAIATQGA
ISRQNGYYVKSYKLEVSTNGEDWMVYRHGKNHKVFQANNDASEVVLNKLHMPLLTRFVRIRPQTWHSGIALRLELFGC
>ur|UPI0003445DC5|UniRef100_UPI0003445DC5/432-592
...aPCSNMLGMLSGLIPDSQISASSTREY...LWSPSAARLVS--SRSGWFPRAQPGEEWLQVDLGVPKTVKGVIIQGA
RGVEARAFVRKFKVSYSLNGRDWEYIQDTQQPKLFEGNMHYDTPDIRRFD-PVPAQYVRVYPERWSPGIGMRLEVLGC
>up|Q2PFQ6|Q2PFQ6_MACFA/248-408
...aPCSNMLGMLSGLIADSQISASSTHEY...LWSPSAARLVS--SRAGWFPRAQPGEEWLQVDLGTPKTVKGVIIQGA
RGVEARAFVRKFKVSYSLNGKDWEYIQDTQQPKLFEGNMHYDTPDIRRFD-PVPAQYVRVYPERWSPGIGMRLEVLGC
>up|Q2PFQ6|Q2PFQ6_MACFA/90-243
..nfQCNVPLGMESGRIANEQISASSTYSD..gRWTPQQSRLHG--DDNGWTPNLDSNKEYLQVDLRFLTMLTAIATQGA
ISRQNGYYVKSYKLEVSTNGEDWMVYRHGKNHKVFQANNDATEVVLNKLHAPLLTRFVRIRPQTWHSGIALRLELFGC
>ur|UPI000002AFC4|UniRef100_UPI000002AFC4/274-427
..nfQCNVPLGMESGRIANEQISASSTYSD..gRWTPQQSRLHG--DDNGWTPNLDSNKEYLQVDLRFLTMLTAIATQGA
ISRQNGYYVKSYKLEVSTNGEDWMVYRHGKNHKVFQANNDATEVVLNKLHAPLLTRFVRIRPQTWHSGIALRLELFGC
>ur|UPI000002AFC4|UniRef100_UPI000002AFC4/432-592
...aPCSNMLGMLSGLIADSQISASSTQEY...LWSPSAARLVS--SRSGWFPRAQPGEEWLQVDLGTPKTVKGVIIQGA
RGVEARAFVRKFKVSYSLNGKDWEYIQDTQQPKLFEGNMHYDTPDIRRFD-PIPAQYVRVYPERWSPGIGMRLEVLGC
>up|M3XMY2|M3XMY2_MUSPF/275-427
...fQCNVPLGMESGRIANEQISASSTYSD..eRWTPQQSRLHG--EDNGWTPNLDSSKEYLQVDLRFLTILTAIATQGA
ISRQNGYYVKSYKLEVSTNGEDWMVYRHGKNHKVFQANNDASEVVLNKLHMPLLTRFVRIRPQTWHSGIALRLELFGC
>up|M3XMY2|M3XMY2_MUSPF/432-592
...aPCSNMLGMLSGLIPDSQISASSTREY...LWSPSAARLVS--SRSGWFPRAQPGEEWLQVDLGVPKTVKGVIIQGA
RGVEARAFVRKFKVSYSLNGRDWEYIQDTQQPKLFEGNMHYDTPDIRRFD-PVPAQYVRVYPERWSPGIGMRLEVLGC
>ur|UPI0000E1F900|UniRef100_UPI0000E1F900/274-427
..nfQCNVPLGMESGRIANEQISASSTYSD..gRWTPQQSRLHG--DDNGWTPNLDSNKEYLQVDLRFLTMLTAIATQGA
ISRQNGYYVKSYKLEVSTNGEDWMVYRHGKNHKVFQANNDATEVVLNKLHAPLLTRFVRIRPQTWHSGIALRLELFGC
>ur|UPI0000E1F900|UniRef100_UPI0000E1F900/432-592
...aPCSNMLGMLSGLIADSQISASSTQEY...LWSPSAARLVS--SRSGWFPRAQPGEEWLQVDLGTPKTVKGVIIQGA
RGVEARAFVRKFKVSYSLNGKDWEYIQDTQQPKLFEGNMHYDTPDIRRFD-PIPAQYVRVYPERWSPGIGMRLEVLGC
>ur|UPI0002745465|UniRef100_UPI0002745465/274-427
..nfQCNVPLGMESGRIANEQISASSTYSD..gRWTPQQSRLHG--DDNGWTPNLDSNKEYLQVDLRFLTMLTAIATQGA
ISRQNGYYVKSYKLEVSTNGEDWMVYRHGKNHKVFQANNDATEVVLNKLHAPLLTRFVRIRPQTWHSGIALRLELFGC
>ur|UPI0002745465|UniRef100_UPI0002745465/432-592
...aPCSNMLGMLSGLIADSQISASSTQEY...LWSPSAARLVS--SRSGWFPRAQPGEEWLQVDLGTPKTVKGVIIQGA
RGVEARAFVRKFKVSYSLNGKDWEYIQDTQQPKLFEGNMHYDTPDIRRFD-PIPAQYVRVYPERWSPGIGMRLEVLGC
>ur|UPI00029DAE9E|UniRef100_UPI00029DAE9E/274-427
..nfQCNVPLGMESGRIANEQISASSTYSD..gRWTPQQSRLHG--DDNGWTPNLDSNKEYLQVDLRFLTMLTAIATQGA
ISRQNGYYVKSYKLEVSTNGEDWMVYRHGKNHKVFQANNDATEVVLNKLHAPLLTRFVRIRPQTWHSGIALRLELFGC
>ur|UPI00029DAE9E|UniRef100_UPI00029DAE9E/432-592
...aPCSNMLGMLSGLIADSQISASSTQEY...LWSPSAARLVS--SRSGWFPRAQPGEEWLQVDLGTPKTVKGVIIQGA
RGVEARAFVRKFKVSYSLNGKDWEYIQDTQQPKLFEGNMHYDTPDIRRFD-PIPAQYVRVYPERWSPGIGMRLEVLGC
>ur|UPI0003444FDA|UniRef100_UPI0003444FDA/275-427
...fQCNVPLGMESGRIANEQISASSTYSD..eRWTPQQSRLHG--EDNGWTPNLDSSKEYLQVDLRFLTILTAIATQGA
ISRQNGYYVKSYKLEVSTNGEDWMVYRHGKNHKVFQANNDASEVVLNKLHMPLLTRFVRIRPQTWHSGIALRLELFGC
>ur|UPI0003444FDA|UniRef100_UPI0003444FDA/432-592
...aPCSNMLGMLSGLIPDSQISASSTREY...LWSPSAARLVS--SRSGWFPRAQPGEEWLQVDLGVPKTVKGVIIQGA
RGVEARAFVRKFKVSYSLNGRDWEYIQDTQQPKLFEGNMHYDTPDIRRFD-PVPAQYVRVYPERWSPGIGMRLEVLGC
>ur|UPI00020AA2E5|UniRef100_UPI00020AA2E5/274-427
..nfQCNVPLGMESGRIANEQISASSTYSD..gRWTPQQSRLHG--DDNGWTPNLDSNKEYLQVDLRFLTMLTAIATQGA
ISRHNGYYVKSYKLEVSTNGEDWMVYRHGKNHKVFQANNDASEVVLNKLHAPLLTRFVRIRPQTWHSGIALRLELFGC
>ur|UPI00020AA2E5|UniRef100_UPI00020AA2E5/432-592
...aPCSNMLGMLSGLIADSQISASSTQEY...LWSPSAARLVS--SRSGWFPRAQPGEEWLQVDLGTPKTVKGVIIQGA
RGVEARAFVRKFKVSYSLNGKDWEYIQDTQQPKLFEGNMHYDTPDIRRFD-PIPAQYVRVYPERWSPGIGMRLEVLGC
>up|F5H2X3|F5H2X3_HUMAN/274-427
..nfQCNVPLGMESGRIANEQISASSTYSD..gRWTPQQSRLHG--DDNGWTPNLDSNKEYLQVDLRFLTMLTAIATQGA
ISRQNGYYVKSYKLEVSTNGEDWMVYRHGKNHKVFQANNDATEVVLNKLHAPLLTRFVRIRPQTWHSGIALRLELFGC
>up|F5H2X3|F5H2X3_HUMAN/432-592
...aPCSNMLGMLSGLIADSQISASSTQEY...LWSPSAARLVS--SRSGWFPRAQPGEEWLQVDLGTPKTVKGVIIQGA
RGVEARAFVRKFKVSYSLNGKDWEYIQDTQQPKLFEGNMHYDTPDIRRFD-PIPAQYVRVYPERWSPGIGMRLEVLGC
>ur|UPI0002C577D7|UniRef100_UPI0002C577D7/275-427
...fQCNVPLGMESGRIANEQISASSTYSD..eRWTPQQSRLHG--DDNGWTPNLDSSKEYLQVDLRFLTMLTAIATQGA
ISRQNGYYVKSYKLEVSTNGEDWMVYRHGKNHKVFQANNDATEVVLNKLHTPLLTRFVRIRPQTWHSGIALRLELFGC
>ur|UPI0002C577D7|UniRef100_UPI0002C577D7/432-592
...aPCSNMLGMLSGLIPDSQISASSTREY...LWSPSAARLVS--SRSGWFPRAQPGEEWLQVDLGVPKTVKGIIIQGA
RGVEARAFVRKFKVSYSLNGRDWEHIQDTQQPKLFEGNMHYDTPDIRRFD-PVPAQYVRVYPERWSPGIGMRLEVLGC
>up|A9UMJ9|A9UMJ9_XENTR/129-284
....GCFMPLGMENGIIKDEQITASSYKSSwysSWVPSLARLNKVGKSNAWQAKSNNNQQWLQIDFLMTKRITGITTQGA
KALTTDMYVKSYSIQYSDNGKDWKPYTDAPLEKVFLGNANSYGLVKNEIRSPILARFLRIIPKSWHNSITLRIEIFGC
>up|A9UMJ9|A9UMJ9_XENTR/1-125
....--------------------------...---PRLARLNNAGSYNAWSTVMNSALPWIQVDLQRPFLITGIKTQGA
SKYLKPYYVKEFFVVYSLDKKNWIAFKGNSLQMFFDGNTDAHSIKENTLDPPISAQYIRVYPTKYYNRPTLRMELFGC
>ur|O60462|UniRef100_O60462-4/274-427
..nfQCNVPLGMESGRIANEQISASSTYSD..gRWTPQQSRLHG--DDNGWTPNLDSNKEYLQVDLRFLTMLTAIATQGA
ISRQNGYYVKSYKLEVSTNGEDWMVYRHGKNHKVFQANNDATEVVLNKLHAPLLTRFVRIRPQTWHSGIALRLELFGC
>ur|O60462|UniRef100_O60462-4/432-592
...aPCSNMLGMLSGLIADSQISASSTQEY...LWSPSAARLVS--SRSGWFPRAQPGEEWLQVDLGTPKTVKGVIIQGA
RGVEARAFVRKFKVSYSLNGKDWEYIQDTQQPKLFEGNMHYDTPDIRRFD-PIPAQYVRVYPERWSPGIGMRLEVLGC
>ur|O60462|UniRef100_O60462-5/274-427
..nfQCNVPLGMESGRIANEQISASSTYSD..gRWTPQQSRLHG--DDNGWTPNLDSNKEYLQVDLRFLTMLTAIATQGA
ISRQNGYYVKSYKLEVSTNGEDWMVYRHGKNHKVFQANNDATEVVLNKLHAPLLTRFVRIRPQTWHSGIALRLELFGC
>ur|O60462|UniRef100_O60462-5/432-592
...aPCSNMLGMLSGLIADSQISASSTQEY...LWSPSAARLVS--SRSGWFPRAQPGEEWLQVDLGTPKTVKGVIIQGA
RGVEARAFVRKFKVSYSLNGKDWEYIQDTQQPKLFEGNMHYDTPDIRRFD-PIPAQYVRVYPERWSPGIGMRLEVLGC
>up|I3KCK2|I3KCK2_ORENI/410-564
...yPCSGMLGMVSGQISDAQISASSYADR...GWVAENARLLT--GRSGWTGQSTKQNEWLQVDLGQDKIVTGVVIQGG
KHRDRNVFMKKFKVGHSLDGEEWTMVKETTRVKVFLGNQNHDTPELRSMG-PLITRLIRIYPERATIGVGLRLELLGC
>up|I3KCK2|I3KCK2_ORENI/255-405
....ACMEPLGMESGEISSDQITASSQYNS...NWSPERSRLNY--QENGWTPSDDNTREWIQVDLGFLRFVKAIGTQGA
ISKKKHYYVRTYKVDLSSNGEDWVTVKDGSKPKSFLGNYNPTDEVRSHLPKPTLARYIRIRPTSWEQGICMRFEIYGC
>up|G3SRK3|G3SRK3_LOXAF/272-422
....KCMEALGMESGEIHSDQITASSQYST...NWSAERSRLNY--PENGWTPGEDSYREWIQVDLGHLRFITAVGTQGA
ISKKKKYYVRTYRIDISSNGEDWITIKEGNKPVIFQGNTNPTDVVFGIFPKPLITRFVRIKPMTWETGISMRFEVYGC
>up|G3SRK3|G3SRK3_LOXAF/427-581
...yPCSGMLGMVSGLISDSQITASNQADR...NWMPENIRLVT--SRSGWAPAPHYVNQWLQVDLGEEKIVRGVIIQGG
KHRENKVFMRKFKIGYSNNGSDWKMIMDKRKAKSFEGNNNYDTPELRTFP-PLSTRFIRIYPERATHGLGLRMELLGC
>ur|UPI0000070D1B|UniRef100_UPI0000070D1B/274-427
..nfQCNVPLGMESGRIANEQISASSTYSD..gRWTPQQSRLHG--DDNGWTPNLDSNKEYLQVDLRFLTMLTAIATQGA
ISRQNGYYVKSYKLEVSTNGEDWMVYRHGKNHKVFQANNDATEVVLNKLHAPLLTRFVRIRPQTWHSGIALRLELFGC
>ur|UPI0000070D1B|UniRef100_UPI0000070D1B/432-592
...aPCSNMLGMLSGLIADSQISASSTQEY...LWSPSAARLVS--SRSGWFPRAQPGEEWLQVDLGTPKTVKGVIIQGA
RGVEARAFVRKFKVSYSLNGKDWEYIQDTQQPKLFEGNMHYDTPDIRRFD-PIPAQYVRVYPERWSPGIGMRLEVLGC
>ur|O60462|UniRef100_O60462-3/274-427
..nfQCNVPLGMESGRIANEQISASSTYSD..gRWTPQQSRLHG--DDNGWTPNLDSNKEYLQVDLRFLTMLTAIATQGA
ISRQNGYYVKSYKLEVSTNGEDWMVYRHGKNHKVFQANNDATEVVLNKLHAPLLTRFVRIRPQTWHSGIALRLELFGC
>ur|O60462|UniRef100_O60462-3/432-592
...aPCSNMLGMLSGLIADSQISASSTQEY...LWSPSAARLVS--SRSGWFPRAQPGEEWLQVDLGTPKTVKGVIIQGA
RGVEARAFVRKFKVSYSLNGKDWEYIQDTQQPKLFEGNMHYDTPDIRRFD-PIPAQYVRVYPERWSPGIGMRLEVLGC
>up|K7AZH6|K7AZH6_PANTR/274-427
..nfQCNVPLGMESGRIANEQISASSTYSD..gRWTPQQSRLHG--DDNGWTPNLDSNKEYLQVDLRFLTMLTAIATQGA
ISRQNGYYVKSYKLEVSTNGEDWMVYRHGKNHKVFQANNDATEVVLNKLHAPLLTRFVRIRPQTWHSGIALRLELFGC
>up|K7AZH6|K7AZH6_PANTR/432-592
...aPCSNMLGMLSGLIADSQISASSTQEY...LWSPSAARLVS--SRSGWFPRAQPGEEWLQVDLGTPKTVKGVIIQGA
RGVEARAFVRKFKVSYSLNGKDWEYIQDTQQPKLFEGNMHYDTPDIRRFD-PIPAQYVRVYPERWSPGIGMRLEVLGC
>ur|UPI0002745466|UniRef100_UPI0002745466/274-427
..nfQCNVPLGMESGRIANEQISASSTYSD..gRWTPQQSRLHG--DDNGWTPNLDSNKEYLQVDLRFLTMLTAIATQGA
ISRQNGYYVKSYKLEVSTNGEDWMVYRHGKNHKVFQANNDATEVVLNKLHAPLLTRFVRIRPQTWHSGIALRLELFGC
>ur|UPI0002745466|UniRef100_UPI0002745466/432-592
...aPCSNMLGMLSGLIADSQISASSTQEY...LWSPSAARLVS--SRSGWFPRAQPGEEWLQVDLGTPKTVKGVIIQGA
RGVEARAFVRKFKVSYSLNGKDWEYIQDTQQPKLFEGNMHYDTPDIRRFD-PIPAQYVRVYPERWSPGIGMRLEVLGC
>ur|UPI00029DCF51|UniRef100_UPI00029DCF51/274-427
..nfQCNVPLGMESGRIANEQISASSTYSD..gRWTPQQSRLHG--DDNGWTPNLDSNKEYLQVDLRFLTMLTAIATQGA
ISRQNGYYVKSYKLEVSTNGEDWMVYRHGKNHKVFQANNDATEVVLNKLHAPLLTRFVRIRPQTWHSGIALRLELFGC
>ur|UPI00029DCF51|UniRef100_UPI00029DCF51/432-592
...aPCSNMLGMLSGLIADSQISASSTQEY...LWSPSAARLVS--SRSGWFPRAQPGEEWLQVDLGTPKTVKGVIIQGA
RGVEARAFVRKFKVSYSLNGKDWEYIQDTQQPKLFEGNMHYDTPDIRRFD-PIPAQYVRVYPERWSPGIGMRLEVLGC
>up|F5H1G4|F5H1G4_HUMAN/274-427
..nfQCNVPLGMESGRIANEQISASSTYSD..gRWTPQQSRLHG--DDNGWTPNLDSNKEYLQVDLRFLTMLTAIATQGA
ISRQNGYYVKSYKLEVSTNGEDWMVYRHGKNHKVFQANNDATEVVLNKLHAPLLTRFVRIRPQTWHSGIALRLELFGC
>up|F5H1G4|F5H1G4_HUMAN/432-592
...aPCSNMLGMLSGLIADSQISASSTQEY...LWSPSAARLVS--SRSGWFPRAQPGEEWLQVDLGTPKTVKGVIIQGA
RGVEARAFVRKFKVSYSLNGKDWEYIQDTQQPKLFEGNMHYDTPDIRRFD-PIPAQYVRVYPERWSPGIGMRLEVLGC
>ur|UPI00000712D7|UniRef100_UPI00000712D7/274-427
..nfQCNVPLGMESGRIANEQISASSTYSD..gRWTPQQSRLHG--DDNGWTPNLDSNKEYLQVDLRFLTMLTAIATQGA
ISRQNGYYVKSYKLEVSTNGEDWMVYRHGKNHKVFQANNDATEVVLNKLHAPLLTRFVRIRPQTWHSGIALRLELFGC
>ur|UPI00000712D7|UniRef100_UPI00000712D7/432-592
...aPCSNMLGMLSGLIADSQISASSTQEY...LWSPSAARLVS--SRSGWFPRAQPGEEWLQVDLGTPKTVKGVIIQGA
RGVEARAFVRKFKVSYSLNGKDWEYIQDTQQPKLFEGNMHYDTPDIRRFD-PIPAQYVRVYPERWSPGIGMRLEVLGC
>up|A7SD72|A7SD72_NEMVE/1-141
....------GMKNKVIPDSAITASTTWDN...RHRPQRSRLDTSRGSGSWASEVMDKNQWLQIKFGRTTKITGIVTQGR
QD--YDQWVTEYKVEYSENGSDFTSYD---GGKILTGNTDRNTKVQHIFRPTISAIIIRVRPVTWQGHISMRMELL--
>up|A7SD72|A7SD72_NEMVE/152-299
...qQCLFACGMKNKVIPDSAITASTTWDN...RHRPQRSRLDTSRGSGSWASEVMDKNQWLQIKFGRTTKITGIVTQGR
QD--YDQWVTEYKVEYSENGSDFTSYD---GGKILTGNTDRNTKVQHIFRPTISARFIRVRPVTWQVHICMRMELL--
>up|K7BKT3|K7BKT3_PANTR/274-427
..nfQCNVPLGMESGRIANEQISASSTYSD..gRWTPQQSRLHG--DDNGWTPNLDSNKEYLQVDLRFLTMLTAIATQGA
ISRQNGYYVKSYKLEVSTNGEDWMVYRHGKNHKVFQANNDATEVVLNKLHAPLLTRFVRIRPQTWHSGIALRLELFGC
>up|K7BKT3|K7BKT3_PANTR/432-592
...aPCSNMLGMLSGLIADSQISASSTQEY...LWSPSAARLVS--SRSGWFPRAQPGEEWLQVDLGTPKTVKGVIIQGA
RGVEARAFVRKFKVSYSLNGKDWEYIQDTQQPKLFEGNMHYDTPDIRRFD-PIPAQYVRVYPERWSPGIGMRLEVLGC
>up|O60462|NRP2_HUMAN/274-427
..nfQCNVPLGMESGRIANEQISASSTYSD..gRWTPQQSRLHG--DDNGWTPNLDSNKEYLQVDLRFLTMLTAIATQGA
ISRQNGYYVKSYKLEVSTNGEDWMVYRHGKNHKVFQANNDATEVVLNKLHAPLLTRFVRIRPQTWHSGIALRLELFGC
>up|O60462|NRP2_HUMAN/432-592
...aPCSNMLGMLSGLIADSQISASSTQEY...LWSPSAARLVS--SRSGWFPRAQPGEEWLQVDLGTPKTVKGVIIQGA
RGVEARAFVRKFKVSYSLNGKDWEYIQDTQQPKLFEGNMHYDTPDIRRFD-PIPAQYVRVYPERWSPGIGMRLEVLGC
>ur|UPI0001D5DCDD|UniRef100_UPI0001D5DCDD/274-427
..nfQCNVPLGMESGRIANEQISASSTYSD..gRWTPQQSRLHG--DDNGWTPNLDSNKEYLQVDLRFLTMLTAIATQGA
ISRQNGYYVKSYKLEVSTNGEDWMVYRHGKNHKVFQANNDATEVVLNKLHAPLLTRFVRIRPQTWHSGIALRLELFGC
>ur|UPI0001D5DCDD|UniRef100_UPI0001D5DCDD/432-592
...aPCSNMLGMLSGLIADSQISASSTQEY...LWSPSAARLVS--SRSGWFPRAQPGEEWLQVDLGTPKTVKGVIIQGA
RGVEARAFVRKFKVSYSLNGKDWEYIQETQQPKLFEGNMHYDTPDIRRFD-PIPAQYVRVYPERWSPGIGMRLEVLGC
>ur|UPI0002C591AA|UniRef100_UPI0002C591AA/275-427
...fQCNVPLGMESGRIANEQISASSTYSD..eRWTPQQSRLHG--DDNGWTPNLDSSKEYLQVDLRFLTMLTAIATQGA
ISRQNGYYVKSYKLEVSTNGEDWMVYRHGKNHKVFQANNDATEVVLNKLHTPLLTRFVRIRPQTWHSGIALRLELFGC
>ur|UPI0002C591AA|UniRef100_UPI0002C591AA/432-592
...aPCSNMLGMLSGLIPDSQISASSTREY...LWSPSAARLVS--SRSGWFPRAQPGEEWLQVDLGVPKTVKGIIIQGA
RGVEARAFVRKFKVSYSLNGRDWEHIQDTQQPKLFEGNMHYDTPDIRRFD-PVPAQYVRVYPERWSPGIGMRLEVLGC
>ur|UPI00029DBCE0|UniRef100_UPI00029DBCE0/274-427
..nfQCNVPLGMESGRIANEQISASSTYSD..gRWTPQQSRLHG--DDNGWTPNLDSNKEYLQVDLRFLTMLTAIATQGA
ISRQNGYYVKSYKLEVSTNGEDWMVYRHGKNHKVFQANNDATEVVLNKLHAPLLTRFVRIRPQTWHSGIALRLELFGC
>ur|UPI00029DBCE0|UniRef100_UPI00029DBCE0/432-592
...aPCSNMLGMLSGLIADSQISASSTQEY...LWSPSAARLVS--SRSGWFPRAQPGEEWLQVDLGTPKTVKGVIIQGA
RGVEARAFVRKFKVSYSLNGKDWEYIQDTQQPKLFEGNMHYDTPDIRRFD-PIPAQYVRVYPERWSPGIGMRLEVLGC
>up|Q7LBX6|Q7LBX6_HUMAN/274-427
..nfQCNVPLGMESGRIANEQISASSTYSD..gRWTPQQSRLHG--DDNGWTPNLDSNKEYLQVDLRFLTMLTAIATQGA
ISRQNGYYVKSYKLEVSTNGEDWMVYRHGKNHKVFQANNDATEVVLNKLHAPLLTRFVRIRPQTWHSGIALRLELFGC
>up|Q7LBX6|Q7LBX6_HUMAN/432-592
...aPCSNMLGMLSGLIADSQISASSTQEY...LWSPSAARLVS--SRSGWFPRAQPGEEWLQVDLGTPKTVKGVIIQGA
RGVEARAFVRKFKVSYSLNGKDWEYIQDTQQPKLFEGNMHYDTPDIRRFD-PIPAQYVRVYPERWSPGIGMRLEVLGC
>ur|UPI0002C544C3|UniRef100_UPI0002C544C3/275-427
...fQCNVPLGMESGRIANEQISASSTYSD..eRWTPQQSRLHG--DDNGWTPNLDSSKEYLQVDLRFLTMLTAIATQGA
ISRQNGYYVKSYKLEVSTNGEDWMVYRHGKNHKVFQANNDATEVVLNKLHTPLLTRFVRIRPQTWHSGIALRLELFGC
>ur|UPI0002C544C3|UniRef100_UPI0002C544C3/432-592
...aPCSNMLGMLSGLIPDSQISASSTREY...LWSPSAARLVS--SRSGWFPRAQPGEEWLQVDLGVPKTVKGIIIQGA
RGVEARAFVRKFKVSYSLNGRDWEHIQDTQQPKLFEGNMHYDTPDIRRFD-PVPAQYVRVYPERWSPGIGMRLEVLGC
>up|K7C9D1|K7C9D1_PANTR/274-427
..nfQCNVPLGMESGRIANEQISASSTYSD..gRWTPQQSRLHG--DDNGWTPNLDSNKEYLQVDLRFLTMLTAIATQGA
ISRQNGYYVKSYKLEVSTNGEDWMVYRHGKNHKVFQANNDATEVVLNKLHAPLLTRFVRIRPQTWHSGIALRLELFGC
>up|K7C9D1|K7C9D1_PANTR/432-592
...aPCSNMLGMLSGLIADSQISASSTQEY...LWSPSAARLVS--SRSGWFPRAQPGEEWLQVDLGTPKTVKGVIIQGA
RGVEARAFVRKFKVSYSLNGKDWEYIQDTQQPKLFEGNMHYDTPDIRRFD-PIPAQYVRVYPERWSPGIGMRLEVLGC
>ur|UPI00020AA2E6|UniRef100_UPI00020AA2E6/274-427
..nfQCNVPLGMESGRIANEQISASSTYSD..gRWTPQQSRLHG--DDNGWTPNLDSNKEYLQVDLRFLTMLTAIATQGA
ISRHNGYYVKSYKLEVSTNGEDWMVYRHGKNHKVFQANNDASEVVLNKLHAPLLTRFVRIRPQTWHSGIALRLELFGC
>ur|UPI00020AA2E6|UniRef100_UPI00020AA2E6/432-592
...aPCSNMLGMLSGLIADSQISASSTQEY...LWSPSAARLVS--SRSGWFPRAQPGEEWLQVDLGTPKTVKGVIIQGA
RGVEARAFVRKFKVSYSLNGKDWEYIQDTQQPKLFEGNMHYDTPDIRRFD-PIPAQYVRVYPERWSPGIGMRLEVLGC
>ur|UPI0002745464|UniRef100_UPI0002745464/274-427
..nfQCNVPLGMESGRIANEQISASSTYSD..gRWTPQQSRLHG--DDNGWTPNLDSNKEYLQVDLRFLTMLTAIATQGA
ISRQNGYYVKSYKLEVSTNGEDWMVYRHGKNHKVFQANNDATEVVLNKLHAPLLTRFVRIRPQTWHSGIALRLELFGC
>ur|UPI0002745464|UniRef100_UPI0002745464/432-592
...aPCSNMLGMLSGLIADSQISASSTQEY...LWSPSAARLVS--SRSGWFPRAQPGEEWLQVDLGTPKTVKGVIIQGA
RGVEARAFVRKFKVSYSLNGKDWEYIQDTQQPKLFEGNMHYDTPDIRRFD-PIPAQYVRVYPERWSPGIGMRLEVLGC
>up|K7BNM1|K7BNM1_PANTR/274-427
..nfQCNVPLGMESGRIANEQISASSTYSD..gRWTPQQSRLHG--DDNGWTPNLDSNKEYLQVDLRFLTMLTAIATQGA
ISRQNGYYVKSYKLEVSTNGEDWMVYRHGKNHKVFQANNDATEVVLNKLHAPLLTRFVRIRPQTWHSGIALRLELFGC
>up|K7BNM1|K7BNM1_PANTR/432-592
...aPCSNMLGMLSGLIADSQISASSTQEY...LWSPSAARLVS--SRSGWFPRAQPGEEWLQVDLGTPKTVKGVIIQGA
RGVEARAFVRKFKVSYSLNGKDWEYIQDTQQPKLFEGNMHYDTPDIRRFD-PIPAQYVRVYPERWSPGIGMRLEVLGC
>up|Q7Z3T9|Q7Z3T9_HUMAN/274-427
..nfQCNVPLGMESGRIANEQISASSTYSD..gRWTPQQSRLHG--DDNGWTPNLDSNKEYLQVDLRFLTMLTAIATQGA
ISRQNGYYVKSYKLEVSTNGEDWMVYRHGKNHKVFQANNDATEVVLNKLHAPLLTRFVRIRPQTWHSGIALRLELFGC
>up|Q7Z3T9|Q7Z3T9_HUMAN/432-592
...aPCSNMLGMLSGLIADSQISASSTQEY...LWSPSAARLVS--SRSGWFPRAQPGEEWLQVDLGTPKTVKGVIIQGA
RGVEARAFVRKFKVSYSLNGKDWEYIQDTQQPKLFEGNMHYDTPDIRRFD-PIPAQYVRVYPERWSPGIGMRLEVLGC
>ur|UPI0000000A04|UniRef100_UPI0000000A04/274-427
..nfQCNVPLGMESGRIANEQISASSTYSD..gRWTPQQSRLHG--DDNGWTPNLDSNKEYLQVDLRFLTMLTAIATQGA
ISRQNGYYVKSYKLEVSTNGEDWMVYRHGKNHKVFQANNDATEVVLNKLHAPLLTRFVRIRPQTWHSGIALRLELFGC
>ur|UPI0000000A04|UniRef100_UPI0000000A04/432-592
...aPCSNMLGMLSGLIADSQISASSTQEY...LWSPSAARLVS--SRSGWFPRAQPGEEWLQVDLGTPKTVKGVIIQGA
RGVEARAFVRKFKVSYSLNGKDWEYIQDTQQPKLFEGNMHYDTPDIRRFD-PIPAQYVRVYPERWSPGIGMRLEVLGC
>up|G3R279|G3R279_GORGO/274-427
..nfQCNVPLGMESGRIANEQISASSTYSD..gRWTPQQSRLHG--DDNGWTPNLDSNKEYLQVDLRFLTMLTAIATQGA
ISRQNGYYVKSYKLEVSTNGEDWMVYRHGKNHKVFQANNDATEVVLNKLHAPLLTRFVRIRPQTWHSGIALRLELFGC
>up|G3R279|G3R279_GORGO/432-592
...aPCSNMLGMLSGLIADSQISASSTQEY...LWSPSAARLVS--SRSGWFPRAQPGEEWLQVDLGTPKTVKGVIIQGA
RGVEARAFVRKFKVSYSLNGKDWEYIQDTQQPKLFEGNMHYDTPDIRRFD-PIPAQYVRVYPERWSPGIGMRLEVLGC
>up|H2QJA3|H2QJA3_PANTR/274-427
..nfQCNVPLGMESGRIANEQISASSTYSD..gRWTPQQSRLHG--DDNGWTPNLDSNKEYLQVDLRFLTMLTAIATQGA
ISRQNGYYVKSYKLEVSTNGEDWMVYRHGKNHKVFQANNDATEVVLNKLHAPLLTRFVRIRPQTWHSGIALRLELFGC
>up|H2QJA3|H2QJA3_PANTR/432-592
...aPCSNMLGMLSGLIADSQISASSTQEY...LWSPSAARLVS--SRSGWFPRAQPGEEWLQVDLGTPKTVKGVIIQGA
RGVEARAFVRKFKVSYSLNGKDWEYIQDTQQPKLFEGNMHYDTPDIRRFD-PIPAQYVRVYPERWSPGIGMRLEVLGC
>up|K7DEC0|K7DEC0_PANTR/274-427
..nfQCNVPLGMESGRIANEQISASSTYSD..gRWTPQQSRLHG--DDNGWTPNLDSNKEYLQVDLRFLTMLTAIATQGA
ISRQNGYYVKSYKLEVSTNGEDWMVYRHGKNHKVFQANNDATEVVLNKLHAPLLTRFVRIRPQTWHSGIALRLELFGC
>up|K7DEC0|K7DEC0_PANTR/432-592
...aPCSNMLGMLSGLIADSQISASSTQEY...LWSPSAARLVS--SRSGWFPRAQPGEEWLQVDLGTPKTVKGVIIQGA
RGVEARAFVRKFKVSYSLNGKDWEYIQDTQQPKLFEGNMHYDTPDIRRFD-PIPAQYVRVYPERWSPGIGMRLEVLGC
>ur|UPI0002C57EAE|UniRef100_UPI0002C57EAE/275-427
...fQCNVPLGMESGRIANEQISASSTYSD..eRWTPQQSRLHG--DDNGWTPNLDSSKEYLQVDLRFLTMLTAIATQGA
ISRQNGYYVKSYKLEVSTNGEDWMVYRHGKNHKVFQANNDATEVVLNKLHTPLLTRFVRIRPQTWHSGIALRLELFGC
>ur|UPI0002C57EAE|UniRef100_UPI0002C57EAE/432-592
...aPCSNMLGMLSGLIPDSQISASSTREY...LWSPSAARLVS--SRSGWFPRAQPGEEWLQVDLGVPKTVKGIIIQGA
RGVEARAFVRKFKVSYSLNGRDWEHIQDTQQPKLFEGNMHYDTPDIRRFD-PVPAQYVRVYPERWSPGIGMRLEVLGC
>ur|UPI00020AA2E4|UniRef100_UPI00020AA2E4/274-427
..nfQCNVPLGMESGRIANEQISASSTYSD..gRWTPQQSRLHG--DDNGWTPNLDSNKEYLQVDLRFLTMLTAIATQGA
ISRHNGYYVKSYKLEVSTNGEDWMVYRHGKNHKVFQANNDASEVVLNKLHAPLLTRFVRIRPQTWHSGIALRLELFGC
>ur|UPI00020AA2E4|UniRef100_UPI00020AA2E4/432-592
...aPCSNMLGMLSGLIADSQISASSTQEY...LWSPSAARLVS--SRSGWFPRAQPGEEWLQVDLGTPKTVKGVIIQGA
RGVEARAFVRKFKVSYSLNGKDWEYIQDTQQPKLFEGNMHYDTPDIRRFD-PIPAQYVRVYPERWSPGIGMRLEVLGC
>ur|UPI0002C597AD|UniRef100_UPI0002C597AD/275-427
...fQCNVPLGMESGRIANEQISASSTYSD..eRWTPQQSRLHG--DDNGWTPNLDSSKEYLQVDLRFLTMLTAIATQGA
ISRQNGYYVKSYKLEVSTNGEDWMVYRHGKNHKVFQANNDATEVVLNKLHTPLLTRFVRIRPQTWHSGIALRLELFGC
>ur|UPI0002C597AD|UniRef100_UPI0002C597AD/432-592
...aPCSNMLGMLSGLIPDSQISASSTREY...LWSPSAARLVS--SRSGWFPRAQPGEEWLQVDLGVPKTVKGIIIQGA
RGVEARAFVRKFKVSYSLNGRDWEHIQDTQQPKLFEGNMHYDTPDIRRFD-PVPAQYVRVYPERWSPGIGMRLEVLGC
>ur|UPI00020274FE|UniRef100_UPI00020274FE/1341-1505
...pQCNQPIGMQSRWITNKQITASDYYG-...DWKPELARLELTGSINAWMGS--SPNSWLQVDLLRPMILHGIQTQGA
KTSLSEFFTILYSISYSNDQENWSVYRGNSTKKTFNGNMDGSRIKENLFSPPIVGRYIRIHPLTFQKQPTLRIELLGC
>ur|UPI00020274FE|UniRef100_UPI00020274FE/1508-1664
...nSCSLPLGMERRSIPNSSISASSFLNKwllSWSPDLARIHQEGRANAWRPKSNNPHEWLQVDFASVKRVTGLITQGA
RSVLKPMMVTEFTVSVSNDGHSWSSVTETDSEQIFEGNSDNNEETLNIFDPPLFTRFIRVHPKGWVNDIALRLEFLGC
>up|G1SU80|G1SU80_RABIT/274-427
..nfQCNVPLGMESGRIANEQISASSTYSD..gRWTPQQSRLHG--DDNGWTPNLDSNKEYLQVDLRFLTMLTAIATQGA
TSRQNGYYVKSYKLEVSTNGEDWMVYRHGKNHKLFQANSDATEVVLNKLHTPLLTRFIRIRPQTWHSGIALRLELFGC
>up|G1SU80|G1SU80_RABIT/432-592
...aPCSNMLGMLSGLIADSQISASSTREY...LWSPSAARLVS--SRSGWFPRAQPGEEWLQVDLGAPKTVKGVIIQGA
RGVEARAFVRKFKVSYSLNGKDWEYIQDTQQPKLFEGNMHYDTPDIRRFD-PVPAQYVRVYPERWSPGIGMRLEVLGC
>up|G1R609|G1R609_NOMLE/274-427
..nfQCNVPLGMESGRIANEQISASSTYSD..gRWTPQQSRLHG--DDNGWTPNLDSNKEYLQVDLRFLTMLTAIATQGA
ISRHNGYYVKSYKLEVSTNGEDWMVYRHGKNHKVFQANNDASEVVLNKLHAPLLTRFVRIRPQTWHSGIALRLELFGC
>up|G1R609|G1R609_NOMLE/432-592
...aPCSNMLGMLSGLIADSQISASSTQEY...LWSPSAARLVS--SRSGWFPRAQPGEEWLQVDLGTPKTVKGVIIQGA
RGVEARAFVRKFKVSYSLNGKDWEYIQDTQQPKLFEGNMHYDTPDIRRFD-PIPAQYVRVYPERWSPGIGMRLEVLGC
>ur|UPI00022B0CBE|UniRef100_UPI00022B0CBE/432-586
...yPCSGMLGMVSGQISDAQISASSYADR...GWVAENARLLT--GRSGWTGQSTKQNEWLQVDLGQDKIVTGVVIQGG
KHRDRNVFMKKFKVGHSLDGEEWTMVKETTRVKVFLGNQNHDTPELRSMG-PLITRLIRIYPERATIGVGLRLELLGC
>ur|UPI00022B0CBE|UniRef100_UPI00022B0CBE/277-427
....ACMEPLGMESGEISSDQITASSQYNS...NWSPERSRLNY--QENGWTPSDDNTREWIQVDLGFLRFVKAIGTQGA
ISKKKHYYVRTYKVDLSSNGEDWVTVKDGSKPKSFLGNYNPTDEVRSHLPKPTLARYIRIRPTSWEQGICMRFEIYGC
>ur|UPI0001D5DCAB|UniRef100_UPI0001D5DCAB/274-427
..nfQCNVPLGMESGRIANEQISASSTYSD..gRWTPQQSRLHG--DDNGWTPNLDSNKEYLQVDLRFLTMLTAIATQGA
ISRQNGYYVKSYKLEVSTNGEDWMVYRHGKNHKVFQANNDATEVVLNKLHAPLLTRFVRIRPQTWHSGIALRLELFGC
>ur|UPI0001D5DCAB|UniRef100_UPI0001D5DCAB/432-592
...aPCSNMLGMLSGLIADSQISASSTQEY...LWSPSAARLVS--SRSGWFPRAQPGEEWLQVDLGTPKTVKGVIIQGA
RGVEARAFVRKFKVSYSLNGKDWEYIQETQQPKLFEGNMHYDTPDIRRFD-PIPAQYVRVYPERWSPGIGMRLEVLGC
>up|A7RZ91|A7RZ91_NEMVE/158-309
....VCFRPLGISIGLIPDSAMTSANATLD.lsYARPWYGRLHILRDYGAWCASSKDTKRMLQIDLGEIMIISGVATQGR
HS-PYQDYVTSYSLLHSFDGLTWTNYTENGTAKAFQGNVDQFEVVSHALSTNITARFIRFHILTWKNKPCMRVELIGC
>up|A7RZ91|A7RZ91_NEMVE/2-155
....-----LGMESHRIKDDSISASSFLSRqtkIFPASYARLDSDTVYRAWCAGAQDTQQYLQIDLKYTHQVVAIVTQGQ
HRTGHESWVTEYSVSYSQNMESWEWYAENEGTRKLKGNQNAHRIVTRELSPPITARHVRIHPILWIGSICMRVEPIG-
>up|H2P8D7|H2P8D7_PONAB/274-427
..nfQCNVPLGMESGRIANEQISASSTYSD..gRWTPQQSRLHG--DDNGWTPNLDSNKEYLQVDLRFLTMLTAIATQGA
ISRQNGYYVKSYKLEVSTNGEDWMVYRHGKNHKVFQANNDATEVVLNKLHAPLLTRFVRIRPQTWHSGIALRLELFGC
>up|H2P8D7|H2P8D7_PONAB/432-592
...aPCSNMLGMLSGLIADSQISASSTQEY...LWSPSAARLVS--SRSGWFPRAQPGEEWLQVDLGTPKTVKGVIIQGA
RGVEARAFVRKFKVSYSLNGKDWEYIQETQQPKLFEGNMHYDTPDIRRFD-PIPAQYVRVYPERWSPGIGMRLEVLGC
>ur|UPI000334045A|UniRef100_UPI000334045A/274-427
..nfQCNVPLGMESGRIADEQISASSTYSD..gRWSPQQSRLHG--DDNGWTPNLDSNKEYLQVDLRFLTMLTAIATQGA
ISRQNGYYVKSYKLEVSTNGEDWMVYRHGKNHKVFQANSDASEVVLNKLHTPLLTRFVRIRPQSWHSGIALRLELFGC
>ur|UPI000334045A|UniRef100_UPI000334045A/432-592
...aPCSNMLGMLSGLIPDSQISASSTREY...LWSPSTARLVS--SRSGWFPRAQPGEEWLQVDLGAPKTVKGVIIQGA
RGVEARAFVRKFKVSYSLNGKDWEYIPDTQQPKLFEGNVHYDSPDIRRFD-PVPAQYVRVYPERWSPGIGMRLEVLGC
>up|A4III3|A4III3_XENTR/272-422
....QCKEPLGMESGEIHFDQISVSSQYSM...NWSAERSRLNY--VENGWTPGEDTVKEWIQVDLENLRFVSGIGTQGA
ISKKKKYFVKSYKVDISSNGEDWITLKDGNKHLVFAGNTDANDVVYRAFPKPVITRFVRIRPVTWENGISLRFELYGC
>up|A4III3|A4III3_XENTR/427-582
...yPCSRMLGMVSGLISDSQITASSQVDR...NWVPELARLVT--SRSGWAPSNTYTKEWLQIDLAEEKIVRGVIIQGG
KHKENKVFMRKFKIGYSNNGTEWEMIMDRNKPKTFEGNTNYDTPELRTFA-PITTRFIRIIPERASVGLGLRLELLGC
>ur|UPI000333D0FF|UniRef100_UPI000333D0FF/274-427
..nfQCNVPLGMESGRIADEQISASSTYSD..gRWSPQQSRLHG--DDNGWTPNLDSNKEYLQVDLRFLTMLTAIATQGA
ISRQNGYYVKSYKLEVSTNGEDWMVYRHGKNHKVFQANSDASEVVLNKLHTPLLTRFVRIRPQSWHSGIALRLELFGC
>ur|UPI000333D0FF|UniRef100_UPI000333D0FF/432-592
...aPCSNMLGMLSGLIPDSQISASSTREY...LWSPSTARLVS--SRSGWFPRAQPGEEWLQVDLGAPKTVKGVIIQGA
RGVEARAFVRKFKVSYSLNGKDWEYIPDTQQPKLFEGNVHYDSPDIRRFD-PVPAQYVRVYPERWSPGIGMRLEVLGC
>ur|UPI000333C641|UniRef100_UPI000333C641/274-427
..nfQCNVPLGMESGRIADEQISASSTYSD..gRWSPQQSRLHG--DDNGWTPNLDSNKEYLQVDLRFLTMLTAIATQGA
ISRQNGYYVKSYKLEVSTNGEDWMVYRHGKNHKVFQANSDASEVVLNKLHTPLLTRFVRIRPQSWHSGIALRLELFGC
>ur|UPI000333C641|UniRef100_UPI000333C641/432-592
...aPCSNMLGMLSGLIPDSQISASSTREY...LWSPSTARLVS--SRSGWFPRAQPGEEWLQVDLGAPKTVKGVIIQGA
RGVEARAFVRKFKVSYSLNGKDWEYIPDTQQPKLFEGNVHYDSPDIRRFD-PVPAQYVRVYPERWSPGIGMRLEVLGC
>ur|UPI00033377A4|UniRef100_UPI00033377A4/274-427
..nfQCNVPLGMESGRIADEQISASSTYSD..gRWSPQQSRLHG--DDNGWTPNLDSNKEYLQVDLRFLTMLTAIATQGA
ISRQNGYYVKSYKLEVSTNGEDWMVYRHGKNHKVFQANSDASEVVLNKLHTPLLTRFVRIRPQSWHSGIALRLELFGC
>ur|UPI00033377A4|UniRef100_UPI00033377A4/432-592
...aPCSNMLGMLSGLIPDSQISASSTREY...LWSPSTARLVS--SRSGWFPRAQPGEEWLQVDLGAPKTVKGVIIQGA
RGVEARAFVRKFKVSYSLNGKDWEYIPDTQQPKLFEGNVHYDSPDIRRFD-PVPAQYVRVYPERWSPGIGMRLEVLGC
>ur|UPI000333A0AE|UniRef100_UPI000333A0AE/274-427
..nfQCNVPLGMESGRIADEQISASSTYSD..gRWSPQQSRLHG--DDNGWTPNLDSNKEYLQVDLRFLTMLTAIATQGA
ISRQNGYYVKSYKLEVSTNGEDWMVYRHGKNHKVFQANSDASEVVLNKLHTPLLTRFVRIRPQSWHSGIALRLELFGC
>ur|UPI000333A0AE|UniRef100_UPI000333A0AE/432-592
...aPCSNMLGMLSGLIPDSQISASSTREY...LWSPSTARLVS--SRSGWFPRAQPGEEWLQVDLGAPKTVKGVIIQGA
RGVEARAFVRKFKVSYSLNGKDWEYIPDTQQPKLFEGNVHYDSPDIRRFD-PVPAQYVRVYPERWSPGIGMRLEVLGC
>ur|UPI0001560DF3|UniRef100_UPI0001560DF3/275-427
...fQCNVPLGMESGRIANEQISASSTYSD..gRWTPQQSRLHG--DDNGWTPNLDSSKEYLQVDLRFLTMLTAIATQGA
VSRQNGYYVKSYKLEVSTNGEDWMVYRHGKNHKVFQANNDATEVVLNRLHTPLLTRFVRIRPQTWHSGIALRLELFGC
>ur|UPI0001560DF3|UniRef100_UPI0001560DF3/432-592
...aPCSNMLGMLSGLIADSQISASSTREY...LWTPSAARLVS--SRSGWFPRAQPGEEWLQVDLGAPKTVKGVIIQGA
RGVEARAFVRKFKVSYSLNGKDWEYVQDTQQPKLFEGNMHYDTPDLRRFD-PVPAQYVRVYPERWSPGIGMRLEVLGC
>ur|UPI0001560DF4|UniRef100_UPI0001560DF4/275-427
...fQCNVPLGMESGRIANEQISASSTYSD..gRWTPQQSRLHG--DDNGWTPNLDSSKEYLQVDLRFLTMLTAIATQGA
VSRQNGYYVKSYKLEVSTNGEDWMVYRHGKNHKVFQANNDATEVVLNRLHTPLLTRFVRIRPQTWHSGIALRLELFGC
>ur|UPI0001560DF4|UniRef100_UPI0001560DF4/432-592
...aPCSNMLGMLSGLIADSQISASSTREY...LWTPSAARLVS--SRSGWFPRAQPGEEWLQVDLGAPKTVKGVIIQGA
RGVEARAFVRKFKVSYSLNGKDWEYVQDTQQPKLFEGNMHYDTPDLRRFD-PVPAQYVRVYPERWSPGIGMRLEVLGC
>ur|UPI000329BA2D|UniRef100_UPI000329BA2D/286-436
....ACMEPLGMESGEISSDQITASSQYNS...NWSPERSRLNY--QENGWTPSDDNMREWIQVDLGFLRFVKAIGTQGA
ISKKKHYYVRTYKVDLSSNGEDWVAVKDGSKQKIFLGNDNPTDEVHSHLPKPTLARYIRIRPMSWEQGICMRFEIYGC
>ur|UPI000329BA2D|UniRef100_UPI000329BA2D/441-595
...yPCAGMLGMVSGQISDAQISASSYADR...GWVAENARLLT--GRSGWTGQSTKQNEWLQVDLGQDKTVTGVVIQGG
KHRDRNVFMKKFKVGHSLDGEEWTMVKETTRVKVFLGNQNHDTPELRSIG-PLITRLIRIYPERATNGVGLRLELLGC
>ur|UPI0001560DF2|UniRef100_UPI0001560DF2/275-427
...fQCNVPLGMESGRIANEQISASSTYSD..gRWTPQQSRLHG--DDNGWTPNLDSSKEYLQVDLRFLTMLTAIATQGA
VSRQNGYYVKSYKLEVSTNGEDWMVYRHGKNHKVFQANNDATEVVLNRLHTPLLTRFVRIRPQTWHSGIALRLELFGC
>ur|UPI0001560DF2|UniRef100_UPI0001560DF2/432-592
...aPCSNMLGMLSGLIADSQISASSTREY...LWTPSAARLVS--SRSGWFPRAQPGEEWLQVDLGAPKTVKGVIIQGA
RGVEARAFVRKFKVSYSLNGKDWEYVQDTQQPKLFEGNMHYDTPDLRRFD-PVPAQYVRVYPERWSPGIGMRLEVLGC
>up|F6RB67|F6RB67_HORSE/275-427
...fQCNVPLGMESGRIANEQISASSTYSD..gRWTPQQSRLHG--DDNGWTPNLDSSKEYLQVDLRFLTMLTAIATQGA
VSRQNGYYVKSYKLEVSTNGEDWMVYRHGKNHKVFQANNDATEVVLNRLHTPLLTRFVRIRPQTWHSGIALRLELFGC
>up|F6RB67|F6RB67_HORSE/432-592
...aPCSNMLGMLSGLIADSQISASSTREY...LWTPSAARLVS--SRSGWFPRAQPGEEWLQVDLGAPKTVKGVIIQGA
RGVEARAFVRKFKVSYSLNGKDWEYVQDTQQPKLFEGNMHYDTPDLRRFD-PVPAQYVRVYPERWSPGIGMRLEVLGC
>up|G1PNS5|G1PNS5_MYOLU/277-430
..nfQCNVPLGMESGRIANEQISASSTYSD..gRWRPQQSRLHG--DDNGWTPNLDSNKEYLQVDLRFLTMLTAIATQGA
ISRQNGYYVKSYKLEVSTNGEDWMVYRHGKNHKVFQGNSDPTEVVLNRLHTPLLTRFVRVRPQTWHAGIALRLELFGC
>up|G1PNS5|G1PNS5_MYOLU/435-595
...aPCSNMLGMLSGLITDAQISASSTREY...LWSPSAARLVS--SRSGWFPRAQPGEEWLQVDLGAPKTVKGVIVQGA
RGVEARAFVRKFKVSYSLNGKDWEYIQDTQQPKLFEGNMHYDTPDIRRFD-PVPAQYVRVYPERWSPGIGMRLEVLGC
>up|F6Z9V0|F6Z9V0_CALJA/275-427
...fQCNVPLGMESGRIANEQISASSSYSD..gRWTPQQSRLHG--NDNGWTPNLDSNKEYLQVDLRFLNMLTAIATQGA
ISRKNGYYVKSYKLEVSTNGEDWMVYRHGKNHKVFQANNDATEVVLNKLHAPLLTRFVRIRPQTWHSGIALRLELFGC
>up|F6Z9V0|F6Z9V0_CALJA/432-592
...aPCSNMLGMLSGLIADSQISASSIHDY...LWSPSAARLVS--SRSGWFPRVPPGEEWLQVDLGTPKTVKGVIIQGA
RGGESRAFVRKFKVSYSLNSKDWEYVQDTQQPKLFEGNMHYDTPDIRRFD-PIPAQYVRVYPERWSPGIGMRLEVLGC
>up|F7HZ58|F7HZ58_CALJA/275-427
...fQCNVPLGMESGRIANEQISASSSYSD..gRWTPQQSRLHG--NDNGWTPNLDSNKEYLQVDLRFLNMLTAIATQGA
ISRKNGYYVKSYKLEVSTNGEDWMVYRHGKNHKVFQANNDATEVVLNKLHAPLLTRFVRIRPQTWHSGIALRLELFGC
>up|F7HZ58|F7HZ58_CALJA/432-592
...aPCSNMLGMLSGLIADSQISASSIHDY...LWSPSAARLVS--SRSGWFPRVPPGEEWLQVDLGTPKTVKGVIIQGA
RGGESRAFVRKFKVSYSLNSKDWEYVQDTQQPKLFEGNMHYDTPDIRRFD-PIPAQYVRVYPERWSPGIGMRLEVLGC
>ur|UPI0001D37262|UniRef100_UPI0001D37262/275-427
...fQCNVPLGMESGRIANEQISASSSYSD..gRWTPQQSRLHG--NDNGWTPNLDSNKEYLQVDLRFLNMLTAIATQGA
ISRKNGYYVKSYKLEVSTNGEDWMVYRHGKNHKVFQANNDATEVVLNKLHAPLLTRFVRIRPQTWHSGIALRLELFGC
>ur|UPI0001D37262|UniRef100_UPI0001D37262/432-592
...aPCSNMLGMLSGLIADSQISASSIHDY...LWSPSAARLVS--SRSGWFPRVPPGEEWLQVDLGTPKTVKGVIIQGA
RGGESRAFVRKFKVSYSLNSKDWEYVQDTQQPKLFEGNMHYDTPDIRRFD-PIPAQYVRVYPERWSPGIGMRLEVLGC
>up|F6ZVR7|F6ZVR7_CALJA/275-427
...fQCNVPLGMESGRIANEQISASSSYSD..gRWTPQQSRLHG--NDNGWTPNLDSNKEYLQVDLRFLNMLTAIATQGA
ISRKNGYYVKSYKLEVSTNGEDWMVYRHGKNHKVFQANNDATEVVLNKLHAPLLTRFVRIRPQTWHSGIALRLELFGC
>up|F6ZVR7|F6ZVR7_CALJA/432-592
...aPCSNMLGMLSGLIADSQISASSIHDY...LWSPSAARLVS--SRSGWFPRVPPGEEWLQVDLGTPKTVKGVIIQGA
RGGESRAFVRKFKVSYSLNSKDWEYVQDTQQPKLFEGNMHYDTPDIRRFD-PIPAQYVRVYPERWSPGIGMRLEVLGC
>ur|UPI000328D808|UniRef100_UPI000328D808/274-427
..nvQCNFPLGMESGRIANEQISASSTYSD..gRWTPQQSRLHG--DDNGWTPNLDSNKEYLQVDLRFLTVLTAIATQGA
ISRQNGYYVKSYKLEVSTNGEDWMMYRHGKNHKVFQANSDATEVVLNKLHTPLLTRFVRIRPQTWHSGIALRLELFGC
>ur|UPI000328D808|UniRef100_UPI000328D808/431-592
..dtPCSYMLGMLSGLIADSQISASSTREY...LWSPSSARLVS--SRSGWFPRAQPGEEWLQVDLGAPKSVTGIIIQGA
RGVEARAFVRKFKVSYSLNGKDWEYIQDTQQPKLFEGNMHYDTPDMRRFD-PIPAQFVRVYPERWSPGIGLRLEVLGC
>ur|UPI0001D53E21|UniRef100_UPI0001D53E21/274-427
..nfQCNVPLGMESGRIANEQISASSTYSD..gRWTPQQSRLHG--DDNGWTPNLDSNKEYLQVDLRFLTMLTAIATQGA
ISRQNGYYVKSYKLEVSTNGEDWMVYRHGKNHKVFQANNDATEVVLNKLHAPLLTRFVRIRPQTWHSGIALRLELFGC
>ur|UPI0001D53E21|UniRef100_UPI0001D53E21/432-592
...aPCSNMLGMLSGLIADSQISASSTHEY...LWSPSAARLVS--SRAGWFPRAQPGEEWLQVDLGTPKTVKGVIIQGA
RGVEARAFVRKFKVSYSLNGKDWEYIQDTQQPKLFEGNMHYDTPDIRRFD-PVPAQYVRVYPERWSPGIGMRLEVLGC
>ur|UPI00027F4ED3|UniRef100_UPI00027F4ED3/274-427
..nfQCNVPLGMESGRIANEQISASSTYSD..gRWTPQQSRLHG--DDNGWTPNLDSNKEYLQVDLRFLTMLTAIATQGA
ISRQNGYYVKSYKLEVSTNGEDWMVYRHGKNHKVFQANNDATEVVLNKLHAPLLTRFVRIRPQTWHSGIALRLELFGC
>ur|UPI00027F4ED3|UniRef100_UPI00027F4ED3/432-592
...aPCSNMLGMLSGLIADSQISASSTHEY...LWSPSAARLVS--SRAGWFPRAQPGEEWLQVDLGTPKTVKGVIIQGA
RGVEARAFVRKFKVSYSLNGKDWEYIQDTQQPKLFEGNMHYDTPDIRRFD-PVPAQYVRVYPERWSPGIGMRLEVLGC
>up|G3X1T0|G3X1T0_SARHA/275-427
...fQCNVPLGMESGRISNEQISASSTYSD..gRWTPQQGRLHG--DNNGWTPNVDSNKEYLQVDLRFLTILTAIATQGA
ISRQNGYYVKSYKLEVSTNGEDWMMYRHGKNHKVFQANNDATEVVLNKIHTPVLTRFIRIRPQTWHTGIALRLELFGC
>up|G3X1T0|G3X1T0_SARHA/432-592
...aPCSNMLGMLSGLIADSQITASSTREY...LWSPSVARLVS--SRSGWFPRAQPGEEWLQVDLGVPKTVKGVIIQGA
RGVEARAFVRKFKVSYSLNGKDWEYIEDTLQPKLFEGNVHYDTPDIRRFD-PVPAQYIRVYPERWSPGIGMRLEILGC
>up|B1PL82|B1PL82_RABIT/1928-2079
..skNCQIPLGMASGHIQDFQITASGQYG-...QWAPKLARLHYSGSINAWSTK--DPFSWIKVDLLTPMIIHGIKTQGA
RQKFSSLYISQFIIMYSLDGKKWQTYRGTGTLMVFFGNVDSSGIKHNIFNPPIIAQYIRLHPTHYSIRSTLRMELIGC
>up|B1PL82|B1PL82_RABIT/2082-2221
...nSCSMPLGMESKAISDSQITASSYFTNmftTWSPSKARLHLQGKTNAWRPQVNNPKEWLQVDLRKTMKVTGITTQGV
KSLLTSMYVTEFLISSSQDGHHWTLVLQKGKLKVFKGNQDSFTPVLNSLDPPLLTRYLRIHPK---------------
>up|G3X1S9|G3X1S9_SARHA/275-427
...fQCNVPLGMESGRISNEQISASSTYSD..gRWTPQQGRLHG--DNNGWTPNVDSNKEYLQVDLRFLTILTAIATQGA
ISRQNGYYVKSYKLEVSTNGEDWMMYRHGKNHKVFQANNDATEVVLNKIHTPVLTRFIRIRPQTWHTGIALRLELFGC
>up|G3X1S9|G3X1S9_SARHA/432-592
...aPCSNMLGMLSGLIADSQITASSTREY...LWSPSVARLVS--SRSGWFPRAQPGEEWLQVDLGVPKTVKGVIIQGA
RGVEARAFVRKFKVSYSLNGKDWEYIEDTLQPKLFEGNVHYDTPDIRRFD-PVPAQYIRVYPERWSPGIGMRLEILGC
>ur|UPI000273B22E|UniRef100_UPI000273B22E/263-415
...fQCNVPLGMESGRISNEQISASSTYSD..gRWTPQQGRLHG--DNNGWTPNVDSNKEYLQVDLRFLTILTAIATQGA
ISRQNGYYVKSYKLEVSTNGEDWMMYRHGKNHKVFQANNDATEVVLNKIHTPVLTRFIRIRPQTWHTGIALRLELFGC
>ur|UPI000273B22E|UniRef100_UPI000273B22E/420-580
...aPCSNMLGMLSGLIADSQITASSTREY...LWSPSVARLVS--SRSGWFPRAQPGEEWLQVDLGVPKTVKGVIIQGA
RGVEARAFVRKFKVSYSLNGKDWEYIEDTLQPKLFEGNVHYDTPDIRRFD-PVPAQYIRVYPERWSPGIGMRLEILGC
>ur|UPI000298926E|UniRef100_UPI000298926E/275-427
...fQCNVPLGMESGRIANEQISASSTYSD..gRWTPQQSRLHG--DDNGWTPNLDSSKEYLQVDLHFLTMLTAIATQGA
ISRQNGYYVKSYKLEVSTNGEDWMVYRHGKNHKVFQANNDATEVVLNKLHTPLLTRFVRVRPQTWHSGIALRLELFGC
>ur|UPI000298926E|UniRef100_UPI000298926E/432-592
...aPCSNMLGMLSGLIPDSQISASSTREY...LWSPSAARLVS--SRSGWFPRVPPGEEWLQVDLGVPKTVKGIIIQGA
RGVEARAFVRKFKVSYSLNGRDWEHIQDTQQPKLFEGNMHYDTPDIRRFD-PVPAQYVRVYPERWSPGIGMRLEVLGC
>up|F7G9V7|F7G9V7_MACMU/274-427
..nfQCNVPLGMESGRIANEQISASSTYSD..gRWTPQQSRLHG--DDNGWTPNLDSNKEYLQVDLRFLTMLTAIATQGA
ISRQNGYYVKSYKLEVSTNGEDWMVYRHGKNHKVFQANNDATEVVLNKLHAPLLTRFVRIRPQTWHSGIALRLELFGC
>up|F7G9V7|F7G9V7_MACMU/432-592
...aPCSNMLGMLSGLIADSQISASSTHEY...LWSPSAARLVS--SRAGWFPRAQPGEEWLQVDLGTPKTVKGVIIQGA
RGVEARAFVRKFKVSYSLNGKDWEYIQDTQQPKLFEGNMHYDTPDIRRFD-PVPAQYVRVYPERWSPGIGMRLEVLGC
>up|F7G9L5|F7G9L5_MACMU/274-427
..nfQCNVPLGMESGRIANEQISASSTYSD..gRWTPQQSRLHG--DDNGWTPNLDSNKEYLQVDLRFLTMLTAIATQGA
ISRQNGYYVKSYKLEVSTNGEDWMVYRHGKNHKVFQANNDATEVVLNKLHAPLLTRFVRIRPQTWHSGIALRLELFGC
>up|F7G9L5|F7G9L5_MACMU/432-592
...aPCSNMLGMLSGLIADSQISASSTHEY...LWSPSAARLVS--SRAGWFPRAQPGEEWLQVDLGTPKTVKGVIIQGA
RGVEARAFVRKFKVSYSLNGKDWEYIQDTQQPKLFEGNMHYDTPDIRRFD-PVPAQYVRVYPERWSPGIGMRLEVLGC
>ur|UPI0001D53E1F|UniRef100_UPI0001D53E1F/274-427
..nfQCNVPLGMESGRIANEQISASSTYSD..gRWTPQQSRLHG--DDNGWTPNLDSNKEYLQVDLRFLTMLTAIATQGA
ISRQNGYYVKSYKLEVSTNGEDWMVYRHGKNHKVFQANNDATEVVLNKLHAPLLTRFVRIRPQTWHSGIALRLELFGC
>ur|UPI0001D53E1F|UniRef100_UPI0001D53E1F/432-592
...aPCSNMLGMLSGLIADSQISASSTHEY...LWSPSAARLVS--SRAGWFPRAQPGEEWLQVDLGTPKTVKGVIIQGA
RGVEARAFVRKFKVSYSLNGKDWEYIQDTQQPKLFEGNMHYDTPDIRRFD-PVPAQYVRVYPERWSPGIGMRLEVLGC
>ur|UPI00027F4ED4|UniRef100_UPI00027F4ED4/274-427
..nfQCNVPLGMESGRIANEQISASSTYSD..gRWTPQQSRLHG--DDNGWTPNLDSNKEYLQVDLRFLTMLTAIATQGA
ISRQNGYYVKSYKLEVSTNGEDWMVYRHGKNHKVFQANNDATEVVLNKLHAPLLTRFVRIRPQTWHSGIALRLELFGC
>ur|UPI00027F4ED4|UniRef100_UPI00027F4ED4/432-592
...aPCSNMLGMLSGLIADSQISASSTHEY...LWSPSAARLVS--SRAGWFPRAQPGEEWLQVDLGTPKTVKGVIIQGA
RGVEARAFVRKFKVSYSLNGKDWEYIQDTQQPKLFEGNMHYDTPDIRRFD-PVPAQYVRVYPERWSPGIGMRLEVLGC
>up|F7G9L9|F7G9L9_MACMU/274-427
..nfQCNVPLGMESGRIANEQISASSTYSD..gRWTPQQSRLHG--DDNGWTPNLDSNKEYLQVDLRFLTMLTAIATQGA
ISRQNGYYVKSYKLEVSTNGEDWMVYRHGKNHKVFQANNDATEVVLNKLHAPLLTRFVRIRPQTWHSGIALRLELFGC
>up|F7G9L9|F7G9L9_MACMU/432-592
...aPCSNMLGMLSGLIADSQISASSTHEY...LWSPSAARLVS--SRAGWFPRAQPGEEWLQVDLGTPKTVKGVIIQGA
RGVEARAFVRKFKVSYSLNGKDWEYIQDTQQPKLFEGNMHYDTPDIRRFD-PVPAQYVRVYPERWSPGIGMRLEVLGC
>ur|UPI0001D53E20|UniRef100_UPI0001D53E20/274-427
..nfQCNVPLGMESGRIANEQISASSTYSD..gRWTPQQSRLHG--DDNGWTPNLDSNKEYLQVDLRFLTMLTAIATQGA
ISRQNGYYVKSYKLEVSTNGEDWMVYRHGKNHKVFQANNDATEVVLNKLHAPLLTRFVRIRPQTWHSGIALRLELFGC
>ur|UPI0001D53E20|UniRef100_UPI0001D53E20/432-592
...aPCSNMLGMLSGLIADSQISASSTHEY...LWSPSAARLVS--SRAGWFPRAQPGEEWLQVDLGTPKTVKGVIIQGA
RGVEARAFVRKFKVSYSLNGKDWEYIQDTQQPKLFEGNMHYDTPDIRRFD-PVPAQYVRVYPERWSPGIGMRLEVLGC
>ur|UPI00027F4EA3|UniRef100_UPI00027F4EA3/274-427
..nfQCNVPLGMESGRIANEQISASSTYSD..gRWTPQQSRLHG--DDNGWTPNLDSNKEYLQVDLRFLTMLTAIATQGA
ISRQNGYYVKSYKLEVSTNGEDWMVYRHGKNHKVFQANNDATEVVLNKLHAPLLTRFVRIRPQTWHSGIALRLELFGC
>ur|UPI00027F4EA3|UniRef100_UPI00027F4EA3/432-592
...aPCSNMLGMLSGLIADSQISASSTHEY...LWSPSAARLVS--SRAGWFPRAQPGEEWLQVDLGTPKTVKGVIIQGA
RGVEARAFVRKFKVSYSLNGKDWEYIQDTQQPKLFEGNMHYDTPDIRRFD-PVPAQYVRVYPERWSPGIGMRLEVLGC
>ur|UPI000328E0E2|UniRef100_UPI000328E0E2/274-427
..nvQCNFPLGMESGRIANEQISASSTYSD..gRWTPQQSRLHG--DDNGWTPNLDSNKEYLQVDLRFLTVLTAIATQGA
ISRQNGYYVKSYKLEVSTNGEDWMMYRHGKNHKVFQANSDATEVVLNKLHTPLLTRFVRIRPQTWHSGIALRLELFGC
>ur|UPI000328E0E2|UniRef100_UPI000328E0E2/431-592
..dtPCSYMLGMLSGLIADSQISASSTREY...LWSPSSARLVS--SRSGWFPRAQPGEEWLQVDLGAPKSVTGIIIQGA
RGVEARAFVRKFKVSYSLNGKDWEYIQDTQQPKLFEGNMHYDTPDMRRFD-PIPAQFVRVYPERWSPGIGLRLEVLGC
>up|F7G9W1|F7G9W1_MACMU/274-427
..nfQCNVPLGMESGRIANEQISASSTYSD..gRWTPQQSRLHG--DDNGWTPNLDSNKEYLQVDLRFLTMLTAIATQGA
ISRQNGYYVKSYKLEVSTNGEDWMVYRHGKNHKVFQANNDATEVVLNKLHAPLLTRFVRIRPQTWHSGIALRLELFGC
>up|F7G9W1|F7G9W1_MACMU/432-592
...aPCSNMLGMLSGLIADSQISASSTHEY...LWSPSAARLVS--SRAGWFPRAQPGEEWLQVDLGTPKTVKGVIIQGA
RGVEARAFVRKFKVSYSLNGKDWEYIQDTQQPKLFEGNMHYDTPDIRRFD-PVPAQYVRVYPERWSPGIGMRLEVLGC
>up|F7G9W5|F7G9W5_MACMU/274-427
..nfQCNVPLGMESGRIANEQISASSTYSD..gRWTPQQSRLHG--DDNGWTPNLDSNKEYLQVDLRFLTMLTAIATQGA
ISRQNGYYVKSYKLEVSTNGEDWMVYRHGKNHKVFQANNDATEVVLNKLHAPLLTRFVRIRPQTWHSGIALRLELFGC
>up|F7G9W5|F7G9W5_MACMU/432-592
...aPCSNMLGMLSGLIADSQISASSTHEY...LWSPSAARLVS--SRAGWFPRAQPGEEWLQVDLGTPKTVKGVIIQGA
RGVEARAFVRKFKVSYSLNGKDWEYIQDTQQPKLFEGNMHYDTPDIRRFD-PVPAQYVRVYPERWSPGIGMRLEVLGC
>ur|UPI000328CE0B|UniRef100_UPI000328CE0B/274-427
..nvQCNFPLGMESGRIANEQISASSTYSD..gRWTPQQSRLHG--DDNGWTPNLDSNKEYLQVDLRFLTVLTAIATQGA
ISRQNGYYVKSYKLEVSTNGEDWMMYRHGKNHKVFQANSDATEVVLNKLHTPLLTRFVRIRPQTWHSGIALRLELFGC
>ur|UPI000328CE0B|UniRef100_UPI000328CE0B/431-592
..dtPCSYMLGMLSGLIADSQISASSTREY...LWSPSSARLVS--SRSGWFPRAQPGEEWLQVDLGAPKSVTGIIIQGA
RGVEARAFVRKFKVSYSLNGKDWEYIQDTQQPKLFEGNMHYDTPDMRRFD-PIPAQFVRVYPERWSPGIGLRLEVLGC
>ur|UPI000328B295|UniRef100_UPI000328B295/274-427
..nvQCNFPLGMESGRIANEQISASSTYSD..gRWTPQQSRLHG--DDNGWTPNLDSNKEYLQVDLRFLTVLTAIATQGA
ISRQNGYYVKSYKLEVSTNGEDWMMYRHGKNHKVFQANSDATEVVLNKLHTPLLTRFVRIRPQTWHSGIALRLELFGC
>ur|UPI000328B295|UniRef100_UPI000328B295/431-592
..dtPCSYMLGMLSGLIADSQISASSTREY...LWSPSSARLVS--SRSGWFPRAQPGEEWLQVDLGAPKSVTGIIIQGA
RGVEARAFVRKFKVSYSLNGKDWEYIQDTQQPKLFEGNMHYDTPDMRRFD-PIPAQFVRVYPERWSPGIGLRLEVLGC
>ur|UPI0003289EA9|UniRef100_UPI0003289EA9/274-427
..nvQCNFPLGMESGRIANEQISASSTYSD..gRWTPQQSRLHG--DDNGWTPNLDSNKEYLQVDLRFLTVLTAIATQGA
ISRQNGYYVKSYKLEVSTNGEDWMMYRHGKNHKVFQANSDATEVVLNKLHTPLLTRFVRIRPQTWHSGIALRLELFGC
>ur|UPI0003289EA9|UniRef100_UPI0003289EA9/431-592
..dtPCSYMLGMLSGLIADSQISASSTREY...LWSPSSARLVS--SRSGWFPRAQPGEEWLQVDLGAPKSVTGIIIQGA
RGVEARAFVRKFKVSYSLNGKDWEYIQDTQQPKLFEGNMHYDTPDMRRFD-PIPAQFVRVYPERWSPGIGLRLEVLGC
>up|K7GN82|K7GN82_PIG/274-424
....KCMEALGMESGEIHSDQITASSQYST...NWSAERSRLHY--PENGWTPGEDSYREWIQVDLGLLRFVTAVGTQGA
ISKKKKYYVKTYRIDISSNGEDWITIKEGNKPVIFQGNTNPTDVVFGVLPKPLITRFVRIKPVTWETGISMRFEVYGC
>up|K7GN82|K7GN82_PIG/429-583
...yPCSGMLGMVSGLISDSQITASNQGDR...NWMPENIRLVT--SRSGWAPAPHYVNEWLQVDLGEEKIVRGIIIQGG
KHRENKVYMRKFKIGYSNNGSDWKMIMDKRKAKSFEGNNNYDTPELRTFP-PLSTRFIRIYPERATHGLGLRMELLGC
>up|F7DVT3|F7DVT3_MONDO/428-582
...yPCSGMLGMVSGLISDSQITASNQGDR...NWMPENIRLVT--SRSGWALPSAYTNEWLQIDLGEEKIVKGIIIQGG
KHRDNKVFMKKFKIGYSNNGSDWKMIMDKRKTKSFEGNNNYDTPELRTFT-PLTTRFIRIYPERATHGLGLRMELLGC
>up|F7DVT3|F7DVT3_MONDO/273-423
....TCMEPLGMESGEIHSDQITVSSQYST...NWSAERSRLNY--PENGWTPGEDSYREWIQVDLGLLRFVSAIGTQGA
ISKKKEYYVKTYRVDISSNGEDWITIKEGNKPTIFQGNTNPTDVVYGVFPKPFITRFIRIKPVTWETGISMRFEVYGC
>ur|UPI0001CE0FEB|UniRef100_UPI0001CE0FEB/786-946
...aPCSNMLGMLSGLIADSQISASSTREY...LWSPSAARLVS--SRSGWFPRAQPGEEWLQVDLGAPKTVKGVIIQGA
RGVEARAFVRKFKVSYSLNGKDWEYIQDTQQPKLFEGNMHYDTPDIRRFD-PVPAQYVRVYPERWSPGIGMRLEVLGC
>ur|UPI0001CE0FEB|UniRef100_UPI0001CE0FEB/628-781
..nfQCNVPLGMESGRIANEQISASSTYSD..gRWTPQQSRLHG--DDNGWTPNLDSNKEYLQVDLRFLTMLTAIATQGA
TSRQNGYYVKSYKLEVSTNGEDWMVYRHGKNHKLFQANSDATEVVLNKLHTPLLTRFIRIRPQTWHSGIALRLELFGC
>ur|UPI000298B4ED|UniRef100_UPI000298B4ED/275-427
...fQCNVPLGMESGRIANEQISASSTYSD..gRWTPQQSRLHG--DDNGWTPNLDSSKEYLQVDLHFLTMLTAIATQGA
ISRQNGYYVKSYKLEVSTNGEDWMVYRHGKNHKVFQANNDATEVVLNKLHTPLLTRFVRVRPQTWHSGIALRLELFGC
>ur|UPI000298B4ED|UniRef100_UPI000298B4ED/432-592
...aPCSNMLGMLSGLIPDSQISASSTREY...LWSPSAARLVS--SRSGWFPRVPPGEEWLQVDLGVPKTVKGIIIQGA
RGVEARAFVRKFKVSYSLNGRDWEHIQDTQQPKLFEGNMHYDTPDIRRFD-PVPAQYVRVYPERWSPGIGMRLEVLGC
>ur|UPI000298DCD7|UniRef100_UPI000298DCD7/275-427
...fQCNVPLGMESGRIANEQISASSTYSD..gRWTPQQSRLHG--DDNGWTPNLDSSKEYLQVDLHFLTMLTAIATQGA
ISRQNGYYVKSYKLEVSTNGEDWMVYRHGKNHKVFQANNDATEVVLNKLHTPLLTRFVRVRPQTWHSGIALRLELFGC
>ur|UPI000298DCD7|UniRef100_UPI000298DCD7/432-592
...aPCSNMLGMLSGLIPDSQISASSTREY...LWSPSAARLVS--SRSGWFPRVPPGEEWLQVDLGVPKTVKGIIIQGA
RGVEARAFVRKFKVSYSLNGRDWEHIQDTQQPKLFEGNMHYDTPDIRRFD-PVPAQYVRVYPERWSPGIGMRLEVLGC
>up|M3VUQ9|M3VUQ9_FELCA/277-429
...fQCNVPLGMESGRIANEQISASSTYSD..gRWTPQQSRLHG--DDNGWTPNLDSSKEYLQVDLHFLTMLTAIATQGA
ISRQNGYYVKSYKLEVSTNGEDWMVYRHGKNHKVFQANNDATEVVLNKLHTPLLTRFVRVRPQTWHSGIALRLELFGC
>up|M3VUQ9|M3VUQ9_FELCA/434-594
...aPCSNMLGMLSGLIPDSQISASSTREY...LWSPSAARLVS--SRSGWFPRVPPGEEWLQVDLGVPKTVKGIIIQGA
RGVEARAFVRKFKVSYSLNGRDWEHIQDTQQPKLFEGNMHYDTPDIRRFD-PVPAQYVRVYPERWSPGIGMRLEVLGC
>up|G7N8Q6|G7N8Q6_MACMU/324-475
....QCNVPLGMESGRIANEQISASSTYSD..gRWTPQQSRLHG--DDNGWTPNLDSNKEYLQVDLRFLTMLTAIATQGA
ISRQNGYYVKSYKLEVSTNGEDWMVYRHGKNHKVFQANNDATEVVLNKLHAPLLTRFVRIRPQTWHSGIALRLELFGC
>up|G7N8Q6|G7N8Q6_MACMU/480-640
...aPCSNMLGMLSGLIADSQISASSTHEY...LWSPSAARLVS--SRAGWFPRAQPGEEWLQVDLGTPKTVKGVIIQGA
RGVEARAFVRKFKVSYSLNGKDWEYIQDTQQPKLFEGNMHYDTPDIRRFD-PVPAQYVRVYPERWSPGIGMRLEVLGC
>up|H0ZHX9|H0ZHX9_TAEGU/404-565
..dsPCSNLLGMLSGLIPDSQISASSIRGY...DWSPSMARLVS--SRSGWFPRVPPGEEWLQVDLGVPKNIRGVIIQGA
RGTESRSFVKKFKVAYSMNGKDWDFIQDTMQAKLFEGNIHYDIPEVRRFD-PVPAQYVRVHPERWSPGIGMRLEVLGC
>up|H0ZHX9|H0ZHX9_TAEGU/248-400
...fQCNMPLGMESGRISNMQISASSTYSD..gRWTPQQSRLNS--DDNGWTPNVDSNKEYLQVDLHFLTVLTAIATQGA
ISRQKGYYVRTYKLEISTNGEDWMMYRHGKNHKTFQANEDATEVVLNKIHSPVLTRFVRIRPQSWHNGIALRLELYGC
>up|G3WQU6|G3WQU6_SARHA/362-516
...yPCSGMLGMVSGLISDSQITASNQGDR...NWMPENVRLVT--SRSGWALPSAYTNEWLQIDLGEEKIVKGIIIQGG
KHRDNKVFMKKFKIGYSNNGSDWKMIMDKRKTKSFEGNNNYDTPELRTFP-PLSTRFIRIYPERATHGLGLRMELLGC
>up|G3WQU6|G3WQU6_SARHA/205-357
..dyTCMEPLGMESGEIHSDQITVSSQYST...NWSSERSRLNY--PENGWTPGEDSYREWIQVDLGLLRFVSAIGTQGA
ISKKKEYYVKTYRVDISSNGEDWITIKEGNKPTIFQGNTNPTDIVYGVFPKPFITRFVRIKPVTWETGISMRFEVYGC
>ur|UPI0002B427F8|UniRef100_UPI0002B427F8/250-402
...fQCNMPLGMESGRISNMQISASSTYSD..gRWTPQQSRLNS--DDNGWTPNVDSNKEYLQVDLHFLTVLTAIATQGA
ISRQKGYYVRTYKLEISTNGEDWMMYRHGKNHKTFQANEDATEVVLNKIHSPVLTRFVRIRPQSWHNGIALRLELYGC
>ur|UPI0002B427F8|UniRef100_UPI0002B427F8/406-567
..dsPCSNLLGMLSGLIPDSQISASSIRGY...DWSPSMARLVS--SRSGWFPRVPPGEEWLQVDLGVPKNIRGVIIQGA
RGTESRSFVKKFKVAYSMNGKDWDFIQDTMQAKLFEGNIHYDIPEVRRFD-PVPAQYVRVHPERWSPGIGMRLEVLGC
>ur|UPI00033172F2|UniRef100_UPI00033172F2/275-427
...fQCNAPLGMESGRIANEQISASSTYQD..rRWTPQQGRLHG--DDNGWTPNLDSNKEYLQVDLRFLTLLTAIATQGA
ISRQNGYFVKSYKLEVSTNGEDWMVYRHGKNHRIFQANTDATEVVTNKLHSPLLTRFVRLRPQTWHTGIALRLELYGC
>ur|UPI00033172F2|UniRef100_UPI00033172F2/432-592
...aPCSNMLGMLSGLIADSQISASSTREY...LWSPSVARLVS--SRSGWFPRAKPGEEWLQVDLGAPKTVKGVIIQGA
RGVEARAFVRKFKVAYSLNGKDWEYIQDTQQPKLFEGNMHYDTPDIRRFD-PVPAQFVRVYPERWSPGIGMRLEVLGC
>up|Q4RPE7|Q4RPE7_TETNG/1153-1302
....-----AGAE-GQIPDSSFIASSSYSSlwrRWLPELARLHREGGANAWRPKNNNPHEWLQVDLGKVKRITGVVTQGA
RSMLTQMMVTEFSVTVSHDSHVWSSVLESQREKIFPANNDPDEEALTIFDPPLFGRYIRIHPLGWINDIALRMEVLGC
>up|Q4RPE7|Q4RPE7_TETNG/994-1144
...pQCSLPLGMKSGRIGDSQITASDYIG-...SWLPHLARLDQSGFVNAWMGQ--NKKSWIQVDLQKPTLLHGVLTQGV
RSKLRDNYITFFTVSYSLDLETWSTYRGSSRAKIFHGNLDNSRIKNNEFVPPFVARYVRIHPVDYKQRPALRLELLGC
>ur|UPI0002C66D94|UniRef100_UPI0002C66D94/274-424
....KCMEALGMESGEIHSDQITASSQYST...NWSAERSRLNY--PENGWTPGEDSYREWIQVDLGLLRFVTAVGTQGA
ISKKKKYYVKTYRIDISSNGEDWITIKEGNKPVIFQGNTNPTDVVLGVFPKPLITRFVRIKPMTWETGISLRFEVYGC
>ur|UPI0002C66D94|UniRef100_UPI0002C66D94/429-583
...yPCSGMLGMVSGLISDSQITASNQGDR...NWMPENIRLVT--SRSGWAPAPHYANEWLQVDLGEEKIVRGIIVQGG
KHRENKVFMRKFKIGYSNNGSDWKMIMDKRKAKSFEGNNNYDTPELRTFP-PLSTRFIRIYPERATHGLGLRMELLGC
>ur|UPI000273C0E8|UniRef100_UPI000273C0E8/428-582
...yPCSGMLGMVSGLISDSQITASNQGDR...NWMPENVRLVT--SRSGWALPSAYTNEWLQIDLGEEKIVKGIIIQGG
KHRDNKVFMKKFKIGYSNNGSDWKMIMDKRKTKSFEGNNNYDTPELRTFP-PLSTRFIRIYPERATHGLGLRMELLGC
>ur|UPI000273C0E8|UniRef100_UPI000273C0E8/271-423
..dyTCMEPLGMESGEIHSDQITVSSQYST...NWSSERSRLNY--PENGWTPGEDSYREWIQVDLGLLRFVSAIGTQGA
ISKKKEYYVKTYRVDISSNGEDWITIKEGNKPTIFQGNTNPTDIVYGVFPKPFITRFVRIKPVTWETGISMRFEVYGC
>ur|UPI000273C0E7|UniRef100_UPI000273C0E7/428-582
...yPCSGMLGMVSGLISDSQITASNQGDR...NWMPENVRLVT--SRSGWALPSAYTNEWLQIDLGEEKIVKGIIIQGG
KHRDNKVFMKKFKIGYSNNGSDWKMIMDKRKTKSFEGNNNYDTPELRTFP-PLSTRFIRIYPERATHGLGLRMELLGC
>ur|UPI000273C0E7|UniRef100_UPI000273C0E7/271-423
..dyTCMEPLGMESGEIHSDQITVSSQYST...NWSSERSRLNY--PENGWTPGEDSYREWIQVDLGLLRFVSAIGTQGA
ISKKKEYYVKTYRVDISSNGEDWITIKEGNKPTIFQGNTNPTDIVYGVFPKPFITRFVRIKPVTWETGISMRFEVYGC
>ur|UPI0003318D11|UniRef100_UPI0003318D11/275-427
...fQCNAPLGMESGRIANEQISASSTYQD..rRWTPQQGRLHG--DDNGWTPNLDSNKEYLQVDLRFLTLLTAIATQGA
ISRQNGYFVKSYKLEVSTNGEDWMVYRHGKNHRIFQANTDATEVVTNKLHSPLLTRFVRLRPQTWHTGIALRLELYGC
>ur|UPI0003318D11|UniRef100_UPI0003318D11/432-592
...aPCSNMLGMLSGLIADSQISASSTREY...LWSPSVARLVS--SRSGWFPRAKPGEEWLQVDLGAPKTVKGVIIQGA
RGVEARAFVRKFKVAYSLNGKDWEYIQDTQQPKLFEGNMHYDTPDIRRFD-PVPAQFVRVYPERWSPGIGMRLEVLGC
>ur|UPI0003314F33|UniRef100_UPI0003314F33/275-427
...fQCNAPLGMESGRIANEQISASSTYQD..rRWTPQQGRLHG--DDNGWTPNLDSNKEYLQVDLRFLTLLTAIATQGA
ISRQNGYFVKSYKLEVSTNGEDWMVYRHGKNHRIFQANTDATEVVTNKLHSPLLTRFVRLRPQTWHTGIALRLELYGC
>ur|UPI0003314F33|UniRef100_UPI0003314F33/432-592
...aPCSNMLGMLSGLIADSQISASSTREY...LWSPSVARLVS--SRSGWFPRAKPGEEWLQVDLGAPKTVKGVIIQGA
RGVEARAFVRKFKVAYSLNGKDWEYIQDTQQPKLFEGNMHYDTPDIRRFD-PVPAQFVRVYPERWSPGIGMRLEVLGC
>ur|UPI0003317F05|UniRef100_UPI0003317F05/275-427
...fQCNAPLGMESGRIANEQISASSTYQD..rRWTPQQGRLHG--DDNGWTPNLDSNKEYLQVDLRFLTLLTAIATQGA
ISRQNGYFVKSYKLEVSTNGEDWMVYRHGKNHRIFQANTDATEVVTNKLHSPLLTRFVRLRPQTWHTGIALRLELYGC
>ur|UPI0003317F05|UniRef100_UPI0003317F05/432-592
...aPCSNMLGMLSGLIADSQISASSTREY...LWSPSVARLVS--SRSGWFPRAKPGEEWLQVDLGAPKTVKGVIIQGA
RGVEARAFVRKFKVAYSLNGKDWEYIQDTQQPKLFEGNMHYDTPDIRRFD-PVPAQFVRVYPERWSPGIGMRLEVLGC
>ur|UPI0003318980|UniRef100_UPI0003318980/275-427
...fQCNAPLGMESGRIANEQISASSTYQD..rRWTPQQGRLHG--DDNGWTPNLDSNKEYLQVDLRFLTLLTAIATQGA
ISRQNGYFVKSYKLEVSTNGEDWMVYRHGKNHRIFQANTDATEVVTNKLHSPLLTRFVRLRPQTWHTGIALRLELYGC
>ur|UPI0003318980|UniRef100_UPI0003318980/432-592
...aPCSNMLGMLSGLIADSQISASSTREY...LWSPSVARLVS--SRSGWFPRAKPGEEWLQVDLGAPKTVKGVIIQGA
RGVEARAFVRKFKVAYSLNGKDWEYIQDTQQPKLFEGNMHYDTPDIRRFD-PVPAQFVRVYPERWSPGIGMRLEVLGC
>up|I3MF34|I3MF34_SPETR/274-427
..nfQCNVPLGMESGRIANEQISASSTYSD..gRWTPQQSRLHG--DDNGWTPNLDSNKEYLQVDLRFLTVLTAIATQGA
ISRQNGYYVKSYKLEVSTNGEDWMVYRHGKNHKVFQANNDATEVVLNKLHMPLLTRFIRIRPQTWHSGIALRLELFGC
>up|I3MF34|I3MF34_SPETR/432-592
...aPCSNMLGMLSGLIADSQISASSTREY...LWSPSAARLVS--SRSGWFPRAQPGEEWLQVDLGAPKTVKGIIIQGA
RGVEARAFVRKFKVSYSLNGKDWEYIQDTQQPKLFEGNMHYDTPDIRRFD-PVPAQYVRVYPERWSPGIGMRLEVLGC
>up|E1BZ39|E1BZ39_CHICK/407-568
..dsPCSNLLGMLSGLIPDSQISASSIRGY...DWSPSMARLVS--SRSGWFPRAQPGEEWLQVDLGVPKNVKGVIIQGA
RGTESRSFVKKFKVAYSMNGKDWEFIQDTMQAKLFEGNIHYDIPEIRRFD-PVPAQYVRVHPERWSPGIGMRLEVLGC
>up|E1BZ39|E1BZ39_CHICK/251-403
...fQCNVPLGMESGRISNMQISASSTYSD..gRWTPQQSRLNS--DDNGWTPNVDSNKEYLQVDLHFLTVLTAIATQGA
ISRQNGYYVRTYKLEVSTNGEDWMMYRHGKNHKTFQANEDATEVVLNKIHSPVLTRFVRIRPQSWHNGIALRLELYGC
>up|Q800L4|Q800L4_CHICK/275-427
...fQCNVPLGMESGRISNMQISASSTYSD..gRWTPQQSRLNS--DDNGWTPNVDSNKEYLQVDLHFLTVLTAIATQGA
ISRQNGYYVRTYKLEVSTNGEDWMMYRHGKNHKMFQANEDATEVVLNKIHSPVLTRFVRIRPQSWHNGIALRLELYGC
>up|Q800L4|Q800L4_CHICK/431-592
..dsPCSNLLGMLSGLIPDSQISASSIRGY...DWSPSMARLVS--SRSGWFPRAQPGEEWLQVDLGVPKNVKGVIIQGA
RGTESRSFVKKFKVAYSMNGKDWEFIQDTMQAKLFEGNIHYDIPEIRRFD-PVPAQYVRVHPERWSPGIGMRLEVLGC
>up|K7GS36|K7GS36_PIG/274-424
....KCMEALGMESGEIHSDQITASSQYST...NWSAERSRLHY--PENGWTPGEDSYREWIQVDLGLLRFVTAVGTQGA
ISKKKKYYVKTYRIDISSNGEDWITIKEGNKPVIFQGNTNPTDVVFGVLPKPLITRFVRIKPVTWETGISMRFEVYGC
>up|K7GS36|K7GS36_PIG/429-583
...yPCSGMLGMVSGLISDSQITASNQGDR...NWMPENIRLVT--SRSGWAPAPHYVNEWLQVDLGEEKIVRGIIIQGG
KHRENKVYMRKFKIGYSNNGSDWKMIMDKRKAKSFEGNNNYDTPELRTFP-PLSTRFIRIYPERATHGLGLRMELLGC
>ur|UPI0002A4A4CF|UniRef100_UPI0002A4A4CF/1764-1921
....YCSIPLGMKSGWIKDSQITASDHVG-...NWEPGLARLEKSGYINAWMGQ--NIKSWLQIDLQKPTLLHAIETQGV
RSRLRDHYITFFNISYSLDQETWKAYREYNSNXLFPGNMDSSTVRRNSFSPPFVARYIRIQPFRFGLKPALRLELLGC
>ur|UPI0002A4A4CF|UniRef100_UPI0002A4A4CF/1924-2079
...nSCSLPLGLK-NRIPDNNFTASSFYSSlvrSWSPSLARLHQTGGANAWRPKNNNPHEWLQVDLGSVKRITGVITQGA
RSVLTEMMVTEFSVTYSQDEHTWSSVLESQREKIFTGNSDVDEEALNFFDPPLFGRYVRIHPRGWLNDIALRLELLGC
>up|Q8UVR0|Q8UVR0_CHICK/275-427
...fQCNVPLGMESGRISNMQISASSTYSD..gRWTPQQSRLNS--DDNGWTPNVDSNKEYLQVDLHFLTVLTAIATQGA
ISRQNGYYVRTYKLEVSTNGEDWMMYRHGKNHKTFQANEDATEVVLNKIHSPVLTRFVRIRPQSWHNGIALRLELYGC
>up|Q8UVR0|Q8UVR0_CHICK/431-592
..dsPCSNLLGMLSGLIPDSQISASSIRGY...DWSPSMARLVS--SRSGWFPRAQPGEEWLQVDLGVPKNVKGVIIQGA
RGTESRSFVKKFKVAYSMNGKDWEFIQDTMQAKLFEGNIHYDIPEIRRFD-PVPAQYVRVHPERWSPGIGMRLEVLGC
>up|Q8UVQ9|Q8UVQ9_CHICK/275-427
...fQCNVPLGMESGRISNMQISASSTYSD..gRWTPQQSRLNS--DDNGWTPNVDSNKEYLQVDLHFLTVLTAIATQGA
ISRQNGYYVRTYKLEVSTNGEDWMMYRHGKNHKTFQANEDATEVVLNKIHSPVLTRFVRIRPQSWHNGIALRLELYGC
>up|Q8UVQ9|Q8UVQ9_CHICK/431-592
..dsPCSNLLGMLSGLIPDSQISASSIRGY...DWSPSMARLVS--SRSGWFPRAQPGEEWLQVDLGVPKNVKGVIIQGA
RGTESRSFVKKFKVAYSMNGKDWEFIQDTMQAKLFEGNIHYDIPEIRRFD-PVPAQYVRVHPERWSPGIGMRLEVLGC
>up|K7GQ07|K7GQ07_PIG/274-424
....KCMEALGMESGEIHSDQITASSQYST...NWSAERSRLHY--PENGWTPGEDSYREWIQVDLGLLRFVTAVGTQGA
ISKKKKYYVKTYRIDISSNGEDWITIKEGNKPVIFQGNTNPTDVVFGVLPKPLITRFVRIKPVTWETGISMRFEVYGC
>up|K7GQ07|K7GQ07_PIG/429-583
...yPCSGMLGMVSGLISDSQITASNQGDR...NWMPENIRLVT--SRSGWAPAPHYVNEWLQVDLGEEKIVRGIIIQGG
KHRENKVYMRKFKIGYSNNGSDWKMIMDKRKAKSFEGNNNYDTPELRTFP-PLSTRFIRIYPERATHGLGLRMELLGC
>up|F1RVE6|F1RVE6_PIG/274-424
....KCMEALGMESGEIHSDQITASSQYST...NWSAERSRLHY--PENGWTPGEDSYREWIQVDLGLLRFVTAVGTQGA
ISKKKKYYVKTYRIDISSNGEDWITIKEGNKPVIFQGNTNPTDVVFGVLPKPLITRFVRIKPVTWETGISMRFEVYGC
>up|F1RVE6|F1RVE6_PIG/429-583
...yPCSGMLGMVSGLISDSQITASNQGDR...NWMPENIRLVT--SRSGWAPAPHYVNEWLQVDLGEEKIVRGIIIQGG
KHRENKVYMRKFKIGYSNNGSDWKMIMDKRKAKSFEGNNNYDTPELRTFP-PLSTRFIRIYPERATHGLGLRMELLGC
>ur|UPI000333A587|UniRef100_UPI000333A587/274-424
....KCMEALGMESGEIHSDQITASSQYST...NWSAERSRLNY--LENGWTPEEDSYREWIQVDLGLLRFVTAVGTQGA
ISKKKKYYVKSYRIDISSNGEDWITIKEGNKPVIFQGNTNPTDVVFGVFPKPLMTRFVRIKPVTWETGISMRFEVYGC
>ur|UPI000333A587|UniRef100_UPI000333A587/429-583
...yPCSGMLGMVSGLISDSQITASNQADR...NWMPENIRLVT--SRSGWALPPSYVNEWLQVDLGEEKIVRGVIIQGG
KHRENKVFMRKFKIGVSNNGSDWKMITDRRKAKLFEGNNNYDTPELRTFP-PLSTRFIRIYPERATHGLGLRMELLGC
>ur|UPI0002C45E91|UniRef100_UPI0002C45E91/274-427
..nfQCNVPLGMESGRIANEQISASSTYSD..rRWTPQQSRLHG--DDNGWTPNLDSNKEYLQVDLRFLTMLTAIATQGA
ISRQNGYYVKSYKLEVSTNGEDWMMYRHGKNHKVFQANNDAAEVVLNKLHMPLLTRFVRIRPQTWHSGIALRLELFGC
>ur|UPI0002C45E91|UniRef100_UPI0002C45E91/432-592
...aPCSNMLGMLSGLIADSQISASSTREY...LWSPSSARLVS--SRSGWFPRAQPGEEWLQVDLGAPKMVKGVIIQGA
RGVEARAFVRKFKVSYSLNGKDWEYIQDPRQPKLFEGNMHYDTPDIRRFD-PVPAQYVRIYPERWSPGIGMRLEVLGC
>ur|UPI000333B486|UniRef100_UPI000333B486/274-424
....KCMEALGMESGEIHSDQITASSQYST...NWSAERSRLNY--LENGWTPEEDSYREWIQVDLGLLRFVTAVGTQGA
ISKKKKYYVKSYRIDISSNGEDWITIKEGNKPVIFQGNTNPTDVVFGVFPKPLMTRFVRIKPVTWETGISMRFEVYGC
>ur|UPI000333B486|UniRef100_UPI000333B486/429-583
...yPCSGMLGMVSGLISDSQITASNQADR...NWMPENIRLVT--SRSGWALPPSYVNEWLQVDLGEEKIVRGVIIQGG
KHRENKVFMRKFKIGVSNNGSDWKMITDRRKAKLFEGNNNYDTPELRTFP-PLSTRFIRIYPERATHGLGLRMELLGC
>ur|UPI000333BA73|UniRef100_UPI000333BA73/274-424
....KCMEALGMESGEIHSDQITASSQYST...NWSAERSRLNY--LENGWTPEEDSYREWIQVDLGLLRFVTAVGTQGA
ISKKKKYYVKSYRIDISSNGEDWITIKEGNKPVIFQGNTNPTDVVFGVFPKPLMTRFVRIKPVTWETGISMRFEVYGC
>ur|UPI000333BA73|UniRef100_UPI000333BA73/429-583
...yPCSGMLGMVSGLISDSQITASNQADR...NWMPENIRLVT--SRSGWALPPSYVNEWLQVDLGEEKIVRGVIIQGG
KHRENKVFMRKFKIGVSNNGSDWKMITDRRKAKLFEGNNNYDTPELRTFP-PLSTRFIRIYPERATHGLGLRMELLGC
>ur|UPI000333AAD0|UniRef100_UPI000333AAD0/274-424
....KCMEALGMESGEIHSDQITASSQYST...NWSAERSRLNY--LENGWTPEEDSYREWIQVDLGLLRFVTAVGTQGA
ISKKKKYYVKSYRIDISSNGEDWITIKEGNKPVIFQGNTNPTDVVFGVFPKPLMTRFVRIKPVTWETGISMRFEVYGC
>ur|UPI000333AAD0|UniRef100_UPI000333AAD0/429-583
...yPCSGMLGMVSGLISDSQITASNQADR...NWMPENIRLVT--SRSGWALPPSYVNEWLQVDLGEEKIVRGVIIQGG
KHRENKVFMRKFKIGVSNNGSDWKMITDRRKAKLFEGNNNYDTPELRTFP-PLSTRFIRIYPERATHGLGLRMELLGC
>up|Q5XH75|Q5XH75_XENLA/274-424
....QCKEPLGMESGEIHFDQISVSSQYSM...NWSAERSRLNY--VENGWTPGEDTVKEWIQVDLENLRFVSGIGTQGA
ISKKKKYFVKSYKVDISSNGEDWITLKDGNKHLVFTGNTDATDVVYRPFSKPVITRFVRLRPVTWENGISLRFELYGC
>up|Q5XH75|Q5XH75_XENLA/429-584
...yPCSRMLGMVSGLISDSQITASSQVDR...NWVPELARLVT--SRSGWAPSNTYTKEWLQIDLAEEKIVRGVIIQGG
KHKENKVFMRKFKIGYSNNGTEWEMIMDKNKPKTFEGNTNYDTPELRTFA-HITTRFIRIIPERASAGLALRLELLGC
>ur|UPI0002C464F6|UniRef100_UPI0002C464F6/274-427
..nfQCNVPLGMESGRIANEQISASSTYSD..rRWTPQQSRLHG--DDNGWTPNLDSNKEYLQVDLRFLTMLTAIATQGA
ISRQNGYYVKSYKLEVSTNGEDWMMYRHGKNHKVFQANNDAAEVVLNKLHMPLLTRFVRIRPQTWHSGIALRLELFGC
>ur|UPI0002C464F6|UniRef100_UPI0002C464F6/432-592
...aPCSNMLGMLSGLIADSQISASSTREY...LWSPSSARLVS--SRSGWFPRAQPGEEWLQVDLGAPKMVKGVIIQGA
RGVEARAFVRKFKVSYSLNGKDWEYIQDPRQPKLFEGNMHYDTPDIRRFD-PVPAQYVRIYPERWSPGIGMRLEVLGC
>ur|UPI0002C43108|UniRef100_UPI0002C43108/274-427
..nfQCNVPLGMESGRIANEQISASSTYSD..rRWTPQQSRLHG--DDNGWTPNLDSNKEYLQVDLRFLTMLTAIATQGA
ISRQNGYYVKSYKLEVSTNGEDWMMYRHGKNHKVFQANNDAAEVVLNKLHMPLLTRFVRIRPQTWHSGIALRLELFGC
>ur|UPI0002C43108|UniRef100_UPI0002C43108/432-592
...aPCSNMLGMLSGLIADSQISASSTREY...LWSPSSARLVS--SRSGWFPRAQPGEEWLQVDLGAPKMVKGVIIQGA
RGVEARAFVRKFKVSYSLNGKDWEYIQDPRQPKLFEGNMHYDTPDIRRFD-PVPAQYVRIYPERWSPGIGMRLEVLGC
>ur|UPI0002C44942|UniRef100_UPI0002C44942/274-427
..nfQCNVPLGMESGRIANEQISASSTYSD..rRWTPQQSRLHG--DDNGWTPNLDSNKEYLQVDLRFLTMLTAIATQGA
ISRQNGYYVKSYKLEVSTNGEDWMMYRHGKNHKVFQANNDAAEVVLNKLHMPLLTRFVRIRPQTWHSGIALRLELFGC
>ur|UPI0002C44942|UniRef100_UPI0002C44942/432-592
...aPCSNMLGMLSGLIADSQISASSTREY...LWSPSSARLVS--SRSGWFPRAQPGEEWLQVDLGAPKMVKGVIIQGA
RGVEARAFVRKFKVSYSLNGKDWEYIQDPRQPKLFEGNMHYDTPDIRRFD-PVPAQYVRIYPERWSPGIGMRLEVLGC
>ur|UPI0002C58F76|UniRef100_UPI0002C58F76/274-424
....KCMEALGMESGEIHSDQITASSQYST...NWSAERSRLNY--PENGWTPGEDSYREWIQVDLGLLRFVTAVGTQGA
ISKKKKYYVKTYRIDISSNGEDWITIKEGNKPAIFQGNTNPTDVVFGVFPKPLITRFVRIKPVTWETGISMRFEVYGC
>ur|UPI0002C58F76|UniRef100_UPI0002C58F76/429-583
...yPCSGMLGMVSGLISDSQITASNQGER...NWMPENTRLVT--SRSGWAPAPHYMNEWLQVDLGEEKIVRGIIIQGG
KHRENKVFMRKFKIGYSNNGSDWKMIMDKRKAKSFEGNNNYDTPELRTFP-PLSTRFIRIYPERATHGLGLRMELLGC
>ur|UPI0002C4366C|UniRef100_UPI0002C4366C/274-427
..nfQCNVPLGMESGRIANEQISASSTYSD..rRWTPQQSRLHG--DDNGWTPNLDSNKEYLQVDLRFLTMLTAIATQGA
ISRQNGYYVKSYKLEVSTNGEDWMMYRHGKNHKVFQANNDAAEVVLNKLHMPLLTRFVRIRPQTWHSGIALRLELFGC
>ur|UPI0002C4366C|UniRef100_UPI0002C4366C/432-592
...aPCSNMLGMLSGLIADSQISASSTREY...LWSPSSARLVS--SRSGWFPRAQPGEEWLQVDLGAPKMVKGVIIQGA
RGVEARAFVRKFKVSYSLNGKDWEYIQDPRQPKLFEGNMHYDTPDIRRFD-PVPAQYVRIYPERWSPGIGMRLEVLGC
>ur|UPI0002C562B8|UniRef100_UPI0002C562B8/274-424
....KCMEALGMESGEIHSDQITASSQYST...NWSAERSRLNY--PENGWTPGEDSYREWIQVDLGLLRFVTAVGTQGA
ISKKKKYYVKTYRIDISSNGEDWITIKEGNKPAIFQGNTNPTDVVFGVFPKPLITRFVRIKPVTWETGISMRFEVYGC
>ur|UPI0002C562B8|UniRef100_UPI0002C562B8/429-583
...yPCSGMLGMVSGLISDSQITASNQGER...NWMPENTRLVT--SRSGWAPAPHYMNEWLQVDLGEEKIVRGIIIQGG
KHRENKVFMRKFKIGYSNNGSDWKMIMDKRKAKSFEGNNNYDTPELRTFP-PLSTRFIRIYPERATHGLGLRMELLGC
>ur|UPI0002C4632A|UniRef100_UPI0002C4632A/274-427
..nfQCNVPLGMESGRIANEQISASSTYSD..rRWTPQQSRLHG--DDNGWTPNLDSNKEYLQVDLRFLTMLTAIATQGA
ISRQNGYYVKSYKLEVSTNGEDWMMYRHGKNHKVFQANNDAAEVVLNKLHMPLLTRFVRIRPQTWHSGIALRLELFGC
>ur|UPI0002C4632A|UniRef100_UPI0002C4632A/432-592
...aPCSNMLGMLSGLIADSQISASSTREY...LWSPSSARLVS--SRSGWFPRAQPGEEWLQVDLGAPKMVKGVIIQGA
RGVEARAFVRKFKVSYSLNGKDWEYIQDPRQPKLFEGNMHYDTPDIRRFD-PVPAQYVRIYPERWSPGIGMRLEVLGC
>ur|UPI0000F2DF8F|UniRef100_UPI0000F2DF8F/263-415
...fQCNVPLGMESGRISNEQISASSTYSD..gRWTPQQGRLHS--DNNGWTPNVDSNKEYLQVDLRFLTILTAIATQGA
ISRQNGYYVKSYKLEVSTNGEDWMMYRHGKNHKVFQANNDATEVVLNKIHTSVLTRFIRIRPQTWHTGIALRLELFGC
>ur|UPI0000F2DF8F|UniRef100_UPI0000F2DF8F/420-580
...aPCSNMLGMLSGLISDSQITASSTREY...LWSPGVARLVS--SRSGWFPRAQPGEEWLQVDLGVPKTVKGVIIQGA
RGVEARAFVRKFKVSYSLNGKDWEYIEDTQQPKLFEGNMHYDTPDIRVFD-PVPAQYVRVYPERWSPGIGMRLEILGC
>up|O35276|NRP2_RAT/275-427
...fQCNAPLGMESGRIANEQISASSTFSD..gRWTPQQSRLHG--DDNGWTPNVDSNKEYLQVDLRFLTMLTAIATQGA
ISRQKGYYVKSYKLEVSTNGEDWMVYRHGKNHKVFQANNDATELVLNKLHTPLLTRFIRIRPQTWHLGIALRLELFGC
>up|O35276|NRP2_RAT/432-592
...aPCSNMLGMLSGLIADTQISASSTREY...LWSPSAARLVS--SRSGWFPRNPPGEEWLQVDLGTPKTVKGVIIQGA
RGMEARAFVRKFKVSYSLNGKDWEYIQDTQQPKLFEGNMHYDTPDIRRFE-PVPAQYVRVYPERWSPGIGMRLEVLGC
>ur|UPI00022B75F3|UniRef100_UPI00022B75F3/264-417
..nfQCNVPLGMESGRIANEQISASSTYSD..gRWTPQQSRLHG--EDNGWTPNLDSNKEYLQVDLHFLTMLTAIATQGA
ISRQNGYYVKSYKLEVSTNGEDWMVYRHGKNHKVFQANSDASEVVFNKLHTPLLTRFVRIRPQSWHAGIALRLELFGC
>ur|UPI00022B75F3|UniRef100_UPI00022B75F3/422-582
...aPCSNMLGMLSGLIPDSQISASSTREY...LWSPSSARLVS--SRSGWFPRAQPGEEWLQVDLGAPKMVKGVIIQGA
RGVEARAFVRKFKVSYSLNGNDWDYIPDTQQPKLFEGNVHYDSPDIRRFD-PVPAQYVRVYPERWSPGIGMRLEVLGC
>ur|UPI000329F10B|UniRef100_UPI000329F10B/1649-1799
...nDCYRPLGLESGSVKDGEITAIKTRG-...YWEPHLARLNNQGKYNAWSTD--KNNSFIQVDFQRPVVISQVATQGA
KQMFYSQYVVKYLISYSNDRRKWIFYKGEGFRKVFTGNQEAYGTKTNIFFPPVIGRFIRLHPIEWYNMATVRMEYFGC
>ur|UPI000329F10B|UniRef100_UPI000329F10B/1802-1959
...dGCSVPLGMESEAIGDIYITASSTATSwygPWKPSLARLNRQGAVNAWRAMYNNMDQWLQVELPQIKKITGVITQGA
KSLGKEMYVMSYILQYSDNGIEWKEYTDDEPARVFVGNTNNNGHARNYIYPPIFSRFIRVIPKSWMTSITMRIELLGC
>up|F6YTS8|F6YTS8_MONDO/275-427
...fQCNVPLGMESGRISNEQISASSTYSD..gRWTPQQGRLHS--DNNGWTPNVDSNKEYLQVDLRFLTILTAIATQGA
ISRQNGYYVKSYKLEVSTNGEDWMMYRHGKNHKVFQANNDATEVVLNKIHTSVLTRFIRIRPQTWHTGIALRLELFGC
>up|F6YTS8|F6YTS8_MONDO/432-592
...aPCSNMLGMLSGLISDSQITASSTREY...LWSPGVARLVS--SRSGWFPRAQPGEEWLQVDLGVPKTVKGVIIQGA
RGVEARAFVRKFKVSYSLNGKDWEYIEDTQQPKLFEGNMHYDTPDIRVFD-PVPAQYVRVYPERWSPGIGMRLEILGC
>ur|UPI000265173F|UniRef100_UPI000265173F/234-382
...nDCDEVMGLTLNRIHDNQIEASSWNSD..aLHPPSSARVGYKQVGYGWIPAQSSAGQWIQINFGSEKLVQGVVTQGC
LD--IEAWVKSYTIS---DGQDDAQYRNDIRTVVFEGNRDMTTLVRNDLNPPFATLRVRVHPVTWYRDICLRLEFIGC
>ur|UPI000265173F|UniRef100_UPI000265173F/384-553
..nrVCNNRLGMESGRIPNKAITASTFYV-...ASPGHHGRLHIEEARPFWGARGSARNDWLQVDLSELHTVTGIITQGA
GLKTILSWVTSYRLVYWSESETWRFYKDEGNEMILPGNSDQNTEARNTLHRPIITRRVRIMPFEWYSKKRMRVEIIGC
>up|H0V318|H0V318_CAVPO/274-427
..nfQCNVPLGMESGRIANEQISASSTYSD..gRWTPQQSRLHG--EDNGWTPNLDSNKEYLQVDLHFLTMLTAIATQGA
ISRQNGYYVKSYKLEVSTNGEDWMVYRHGKNHKVFQANSDASEVVFNKLHTPLLTRFVRIRPQSWHAGIALRLELFGC
>up|H0V318|H0V318_CAVPO/432-592
...aPCSNMLGMLSGLIPDSQISASSTREY...LWSPSSARLVS--SRSGWFPRAQPGEEWLQVDLGAPKMVKGVIIQGA
RGVEARAFVRKFKVSYSLNGNDWDYIPDTQQPKLFEGNVHYDSPDIRRFD-PVPAQYVRVYPERWSPGIGMRLEVLGC
>up|E1BEL6|E1BEL6_BOVIN/274-427
..nfQCNVPLGMESGRIANEQISASSMYSD..gRWTPQQSRLHG--DDNGWTPNLDSSKEYLQVDLRFLTVLTAIATQGA
ISRQNGYYVKSYKLEVSTNGEDWMVYRHGKNHKVFQANNDATEVVLNKLHSPLLTRFVRVRPQTWHTGIALRLELFGC
>up|E1BEL6|E1BEL6_BOVIN/432-592
...aPCSNMLGMLSGLIADSQISASSTREY...LWSPSAARLVS--SRSGWFPRAQPGEEWLQVDLGAPKTVKGVIIQGA
RGVEARAFVRKFKVSYSLNGKDWEHIQDTQQPKLFEGNMHYDTPDIRRFD-PVLAQYVRVYPERWSPGIGMRLEVLGC
>up|D2HMZ8|D2HMZ8_AILME/253-403
....KCMEALGMESGEIHSDQITASSQYST...NWSAERSRLNY--PENGWTPGEDSYREWIQVDLGLLRFVTAVGTQGA
ISKKKKYYVKTYRIDISSNGEDWITIKEGNKPVIFQGNTNPTDVVFGVFPKPLITRFVRIKPVTWETGISMRFEVYGC
>up|D2HMZ8|D2HMZ8_AILME/408-562
...yPCSGMLGMVSGLISDSQITASNQGER...NWMPENIRLVT--SRSGWAPAPHYVNEWLQVDLGEEKIVRGIIIQGG
KHRENKVFMRKFKIGYSNNGSDWKMIMDKRKAKSFEGNNNYDTPELRTFP-PLSTRFIRIYPERATHGLGLRMELLGC
>up|F7BZG7|F7BZG7_CALJA/433-587
...yPCSGMLGMVSGLISDAQITSSNQGDR...NWLPENSRLVT--SRSGWAPAHSYVNEWLQVDLGEEKIVTGIIIQGW
KHRETKLFMRKFKIGYSNNGSDWKMIMDKHKAKSFEGNNNYDTPELRTFP-ALSTRFVRIYPERATHGLGLRMELLGC
>up|F7BZG7|F7BZG7_CALJA/278-428
....KCMEALGMESGEIHSDQITASSQYST...NWSAERSRLNY--PENGWTPGEDSYREWIQVDLGVLRFVTAVGTQGA
ISKKKKYYVKTYKIDISSNGEDWINIKEGNKPIVFQGNTNPTDVVVAVFPKPVITRFVRIKPATWETGISMRFEVYGC
>ur|UPI0001DEBE6F|UniRef100_UPI0001DEBE6F/274-424
....KCMEALGMESGEIHSDQITASSQYST...NWSAERSRLNY--PENGWTPGEDSYREWIQVDLGLLRFVTAVGTQGA
ISKKKKYYVKTYRIDISSNGEDWITIKEGNKPVIFQGNTNPTDVVFGVFPKPLITRFVRIKPVTWETGISMRFEVYGC
>ur|UPI0001DEBE6F|UniRef100_UPI0001DEBE6F/429-583
...yPCSGMLGMVSGLISDSQITASNQGER...NWMPENIRLVT--SRSGWAPAPHYVNEWLQVDLGEEKIVRGIIIQGG
KHRENKVFMRKFKIGYSNNGSDWKMIMDKRKAKSFEGNNNYDTPELRTFP-PLSTRFIRIYPERATHGLGLRMELLGC
>up|G1MG43|G1MG43_AILME/274-424
....KCMEALGMESGEIHSDQITASSQYST...NWSAERSRLNY--PENGWTPGEDSYREWIQVDLGLLRFVTAVGTQGA
ISKKKKYYVKTYRIDISSNGEDWITIKEGNKPVIFQGNTNPTDVVFGVFPKPLITRFVRIKPVTWETGISMRFEVYGC
>up|G1MG43|G1MG43_AILME/429-583
...yPCSGMLGMVSGLISDSQITASNQGER...NWMPENIRLVT--SRSGWAPAPHYVNEWLQVDLGEEKIVRGIIIQGG
KHRENKVFMRKFKIGYSNNGSDWKMIMDKRKAKSFEGNNNYDTPELRTFP-PLSTRFIRIYPERATHGLGLRMELLGC
>ur|UPI0002C685F9|UniRef100_UPI0002C685F9/275-427
...fQCNVPLGMESGRIANEQISASSTYSD..gRWTPQQSRLHG--DDNGWTPNLDSSKEYLQVDLRFLTMLTAIATQGA
ISRQNGYYVKSYKLEVSTNGEDWMVYRHGKNHKVFQANNDATEVVLNKLHSPLLTRFVRVRPQTWHSGIALRLELFGC
>ur|UPI0002C685F9|UniRef100_UPI0002C685F9/432-592
...aPCSNMLGMLSGLIADSQISASSTREH...LWTPSAARLVS--SRSGWFPRAQPGEEWLQVDLGAPKTVKGVIIQGA
RGVEARAFVRKFKVTYSLNGKDWEHVQDTQQPKLFEGNVHYDTPELRRFD-PVPAQYVRVYPERWSPGIGMRLEVLGC
>ur|UPI0002C6794A|UniRef100_UPI0002C6794A/275-427
...fQCNVPLGMESGRIANEQISASSTYSD..gRWTPQQSRLHG--DDNGWTPNLDSSKEYLQVDLRFLTMLTAIATQGA
ISRQNGYYVKSYKLEVSTNGEDWMVYRHGKNHKVFQANNDATEVVLNKLHSPLLTRFVRVRPQTWHSGIALRLELFGC
>ur|UPI0002C6794A|UniRef100_UPI0002C6794A/432-592
...aPCSNMLGMLSGLIADSQISASSTREH...LWTPSAARLVS--SRSGWFPRAQPGEEWLQVDLGAPKTVKGVIIQGA
RGVEARAFVRKFKVTYSLNGKDWEHVQDTQQPKLFEGNVHYDTPELRRFD-PVPAQYVRVYPERWSPGIGMRLEVLGC
>ur|UPI0002C65C17|UniRef100_UPI0002C65C17/275-427
...fQCNVPLGMESGRIANEQISASSTYSD..gRWTPQQSRLHG--DDNGWTPNLDSSKEYLQVDLRFLTMLTAIATQGA
ISRQNGYYVKSYKLEVSTNGEDWMVYRHGKNHKVFQANNDATEVVLNKLHSPLLTRFVRVRPQTWHSGIALRLELFGC
>ur|UPI0002C65C17|UniRef100_UPI0002C65C17/432-592
...aPCSNMLGMLSGLIADSQISASSTREH...LWTPSAARLVS--SRSGWFPRAQPGEEWLQVDLGAPKTVKGVIIQGA
RGVEARAFVRKFKVTYSLNGKDWEHVQDTQQPKLFEGNVHYDTPELRRFD-PVPAQYVRVYPERWSPGIGMRLEVLGC
>ur|UPI0002C652CB|UniRef100_UPI0002C652CB/275-427
...fQCNVPLGMESGRIANEQISASSTYSD..gRWTPQQSRLHG--DDNGWTPNLDSSKEYLQVDLRFLTMLTAIATQGA
ISRQNGYYVKSYKLEVSTNGEDWMVYRHGKNHKVFQANNDATEVVLNKLHSPLLTRFVRVRPQTWHSGIALRLELFGC
>ur|UPI0002C652CB|UniRef100_UPI0002C652CB/432-592
...aPCSNMLGMLSGLIADSQISASSTREH...LWTPSAARLVS--SRSGWFPRAQPGEEWLQVDLGAPKTVKGVIIQGA
RGVEARAFVRKFKVTYSLNGKDWEHVQDTQQPKLFEGNVHYDTPELRRFD-PVPAQYVRVYPERWSPGIGMRLEVLGC
>ur|UPI0002C670CD|UniRef100_UPI0002C670CD/275-427
...fQCNVPLGMESGRIANEQISASSTYSD..gRWTPQQSRLHG--DDNGWTPNLDSSKEYLQVDLRFLTMLTAIATQGA
ISRQNGYYVKSYKLEVSTNGEDWMVYRHGKNHKVFQANNDATEVVLNKLHSPLLTRFVRVRPQTWHSGIALRLELFGC
>ur|UPI0002C670CD|UniRef100_UPI0002C670CD/432-592
...aPCSNMLGMLSGLIADSQISASSTREH...LWTPSAARLVS--SRSGWFPRAQPGEEWLQVDLGAPKTVKGVIIQGA
RGVEARAFVRKFKVTYSLNGKDWEHVQDTQQPKLFEGNVHYDTPELRRFD-PVPAQYVRVYPERWSPGIGMRLEVLGC
>up|L5JZJ2|L5JZJ2_PTEAL/456-616
...aPCSDMLGMLSGLIADSQISASSTREY...LWSPSSARLVS--SRSGWFPRAQPGEEWLQVDLGAPKTVKGVIIQGA
RGVEARAFVRKFKVSYSLNSKDWEYIQDTQQPKLFEGNMHYDTPDIRRFD-PVLAQYVRVYPERWSPGIGMRLEVLGC
>up|L5JZJ2|L5JZJ2_PTEAL/298-451
..nfQCNVPLGMESGKISNEQISASSTYSD..gRWRPQQSRLHG--DDNGWTPNLDSSKEYLQVDLRFLTVLTAIATQGA
ISRQNGYYVKSYKLEVSTNGEDWMVYRHGKNHKVFQANNDATEVVLNKLHTPLLTRFIRVRPQTWHSGIALRLELFGC
>ur|UPI0002C67155|UniRef100_UPI0002C67155/275-427
...fQCNVPLGMESGRIANEQISASSTYSD..gRWTPQQSRLHG--DDNGWTPNLDSSKEYLQVDLRFLTMLTAIATQGA
ISRQNGYYVKSYKLEVSTNGEDWMVYRHGKNHKVFQANNDATEVVLNKLHSPLLTRFVRVRPQTWHSGIALRLELFGC
>ur|UPI0002C67155|UniRef100_UPI0002C67155/432-592
...aPCSNMLGMLSGLIADSQISASSTREH...LWTPSAARLVS--SRSGWFPRAQPGEEWLQVDLGAPKTVKGVIIQGA
RGVEARAFVRKFKVTYSLNGKDWEHVQDTQQPKLFEGNVHYDTPELRRFD-PVPAQYVRVYPERWSPGIGMRLEVLGC
>ur|UPI00027401AB|UniRef100_UPI00027401AB/274-424
....KCMEALGMESGEIHSDQITASSQYST...NWSAERSRLNY--LENGWTPGEDSHREWIQVDLGLLRFVTAVGTQGA
ISKKKKYYVKTYRIEISSNGEDWITIKEANKPVVFQGNTNPTDVVLGVFPKPLLTRFVRIKPMTWETGISLRFEVYGC
>ur|UPI00027401AB|UniRef100_UPI00027401AB/429-583
...yPCSGMLGMVSGLISDSQITASNQADR...NWMPENIRLVT--SRSGWALPPSYNNEWLQVDLGEEKIVRGLIIQGG
KHRENKVFMRKFKIGYSNNGSDWKMIMDKRKAKSFEGNNNYDTPELRTFP-PLSTRFIRIYPERATHGLGLRMELLGC
>ur|UPI0003441A34|UniRef100_UPI0003441A34/274-424
....KCMEALGMESGEIHSDQITASSQYST...NWSAERSRLNY--PENGWTPGEDSYKEWIQVDLGLLRFVTAVGTQGA
ISKKKKYYVKTYRVDISSNGEDWITIKEGSKPVIFQGNTNPTDVVFGVFPKPLITRFVRIRPATWETGISMRFEVYGC
>ur|UPI0003441A34|UniRef100_UPI0003441A34/429-583
...yPCSGMLGMVSGLISDSQITASNQGER...NWMPENIRLVT--SRSGWAPAPHYINEWLQVDLGEEKIVRGIIIQGG
KHRENKVFMRKFKIGYSNNGSDWKMIMDKRKAKSFEGNNNYDTPELRTFP-PLSTRFIRIYPERATHGLGLRMELLGC
>up|H0X2D1|H0X2D1_OTOGA/274-424
....KCMEALGMESGEIHSDQITASSQYST...NWSAERSRLNY--LENGWTPGEDSHREWIQVDLGLLRFVTAVGTQGA
ISKKKKYYVKTYRIEISSNGEDWITIKEANKPVVFQGNTNPTDVVLGVFPKPLLTRFVRIKPMTWETGISLRFEVYGC
>up|H0X2D1|H0X2D1_OTOGA/429-583
...yPCSGMLGMVSGLISDSQITASNQADR...NWMPENIRLVT--SRSGWALPPSYNNEWLQVDLGEEKIVRGLIIQGG
KHRENKVFMRKFKIGYSNNGSDWKMIMDKRKAKSFEGNNNYDTPELRTFP-PLSTRFIRIYPERATHGLGLRMELLGC
>ur|UPI0002740182|UniRef100_UPI0002740182/274-424
....KCMEALGMESGEIHSDQITASSQYST...NWSAERSRLNY--LENGWTPGEDSHREWIQVDLGLLRFVTAVGTQGA
ISKKKKYYVKTYRIEISSNGEDWITIKEANKPVVFQGNTNPTDVVLGVFPKPLLTRFVRIKPMTWETGISLRFEVYGC
>ur|UPI0002740182|UniRef100_UPI0002740182/429-583
...yPCSGMLGMVSGLISDSQITASNQADR...NWMPENIRLVT--SRSGWALPPSYNNEWLQVDLGEEKIVRGLIIQGG
KHRENKVFMRKFKIGYSNNGSDWKMIMDKRKAKSFEGNNNYDTPELRTFP-PLSTRFIRIYPERATHGLGLRMELLGC
>ur|UPI0002C689CC|UniRef100_UPI0002C689CC/274-424
....KCMEALGMESGEIHSDQITASSQYST...NWSAERSRLNY--PENGWTPGEDSYREWIQVDLGLLRFVTAVGTQGA
ISKKKKYYVKTYRIDISSNGEDWITIKEGNKPVIFQGNTNPTDVVLGVFPKPLITRFVRIKPMTWETGISLRFEVYGC
>ur|UPI0002C689CC|UniRef100_UPI0002C689CC/429-583
...yPCSGMLGMVSGLISDSQITASNQGDR...NWMPENIRLVT--SRSGWAPAPHYANEWLQVDLGEEKIVRGIIVQGG
KHRENKVFMRKFKIGYSNNGSDWKMIMDKRKAKSFEGNNNYDTPELRTFP-PLSTRFIRIYPERATHGLGLRMELLGC
>ur|UPI0002C67635|UniRef100_UPI0002C67635/274-424
....KCMEALGMESGEIHSDQITASSQYST...NWSAERSRLNY--PENGWTPGEDSYREWIQVDLGLLRFVTAVGTQGA
ISKKKKYYVKTYRIDISSNGEDWITIKEGNKPVIFQGNTNPTDVVLGVFPKPLITRFVRIKPMTWETGISLRFEVYGC
>ur|UPI0002C67635|UniRef100_UPI0002C67635/429-583
...yPCSGMLGMVSGLISDSQITASNQGDR...NWMPENIRLVT--SRSGWAPAPHYANEWLQVDLGEEKIVRGIIVQGG
KHRENKVFMRKFKIGYSNNGSDWKMIMDKRKAKSFEGNNNYDTPELRTFP-PLSTRFIRIYPERATHGLGLRMELLGC
>ur|UPI0001797C3C|UniRef100_UPI0001797C3C/274-424
....RCMEALGMESGEIHSDQITASSQYST...NWSAERSRLNY--PENGWTPGEDSYREWIQVDLGLLRFVTAVGTQGA
ISKKKKYYVKTYRIDISSNGEDWITIKEGSKPVIFQGNTNPTDVVFGVFPKPLITRFVRIKPLTWETGISLRFEVYGC
>ur|UPI0001797C3C|UniRef100_UPI0001797C3C/429-583
...yPCSGMLGMVSGLISDSQITASNQEDR...NWMPENIRLVT--SRSGWAPAPHYINEWLQVDLGEEKIVRGVIIQGG
KHRENKVFMRKFKIGYSNNGSDWKMIMDKRKAKSFEGNNNYDTPELRTFP-PLSTRFIRIYPERATHGLGLRMELLGC
>ur|UPI0002BD162A|UniRef100_UPI0002BD162A/274-427
..nfQCNVPLGMESGRIANEQISASSTYSD..gRWTPHQSRLHG--DDNGWTPNLDSSKEYLQVDLRFLTVLTAIATQGA
ISRQNGYYVKSYKLEVSTNGEDWMVYRHGKNHKVFQANNDATEVVLNKLHSPLLTRFVRVRPQTWHSGIALRLELFGC
>ur|UPI0002BD162A|UniRef100_UPI0002BD162A/432-592
...aPCSDMLGMLSGLIADSQISASSTREY...LWSPSAARLVS--SRSGWFPRAQPGEEWLQVDLGAPKTVKGVIIQGA
RGVEARAFVRKFKVAYSLNGKDWEHIQDTQQPKLFEGNMHYDTPDIRRFD-PVLAQYVRVYPERWSPGIGMRLEVLGC
>ur|UPI00029903EB|UniRef100_UPI00029903EB/274-424
....KCMEALGMESGEIHSDQITASSQYST...NWSAERSRLNY--PENGWTPGEDSYREWIQVDLGLLRFVTAVGTQGA
ISKKKKYYVKTYRIDISSNGEDWITIKEGNKPVIFQGNTNPTDVVFGVFPKPLITRFVRIKPVTWETGISMRFEVYGC
>ur|UPI00029903EB|UniRef100_UPI00029903EB/429-583
...yPCSGMLGMVSGLISDSQITASNQGDR...NWMPENIRLVT--SRSGWAPAPHYINEWLQVDLGEEKIVRGIIIQGG
KHRENKVFMRKFKIGYSNNGSDWKMIMDKRKAKSFEGNNNYDTPELRTFP-PLSTRFIRIYPERATHGLGLRMELLGC
>up|G9KE04|G9KE04_MUSPF/433-587
...yPCSGMLGMVSGLISDSQITASNQGER...NWMPENIRLVT--SRSGWAPAPHYINEWLQVDLGEEKIVRGIIIQGG
KHRENKVFMRKFKIGYSNNGSDWKMIMDKRKAKSFEGNNNYDTPELRTFP-PLSTRFIRIYPERATHGLGLRMELLGC
>up|G9KE04|G9KE04_MUSPF/278-428
....KCMEALGMESGEIHSDQITASSQYST...NWSAERSRLNY--PENGWTPGEDSYKEWIQVDLGLLRFVTAVGTQGA
ISKKKKYYVKTYRVDISSNGEDWITIKEGSKPVIFQGNTNPTDVVFGVFPKPLITRFVRIRPATWETGISMRFEVYGC
>ur|UPI000298D498|UniRef100_UPI000298D498/274-424
....KCMEALGMESGEIHSDQITASSQYST...NWSAERSRLNY--PENGWTPGEDSYREWIQVDLGLLRFVTAVGTQGA
ISKKKKYYVKTYRIDISSNGEDWITIKEGNKPVIFQGNTNPTDVVFGVFPKPLITRFVRIKPVTWETGISMRFEVYGC
>ur|UPI000298D498|UniRef100_UPI000298D498/429-583
...yPCSGMLGMVSGLISDSQITASNQGDR...NWMPENIRLVT--SRSGWAPAPHYINEWLQVDLGEEKIVRGIIIQGG
KHRENKVFMRKFKIGYSNNGSDWKMIMDKRKAKSFEGNNNYDTPELRTFP-PLSTRFIRIYPERATHGLGLRMELLGC
>up|M3W5I5|M3W5I5_FELCA/274-424
....KCMEALGMESGEIHSDQITASSQYST...NWSAERSRLNY--PENGWTPGEDSYREWIQVDLGLLRFVTAVGTQGA
ISKKKKYYVKTYRIDISSNGEDWITIKEGNKPVIFQGNTNPTDVVFGVFPKPLITRFVRIKPVTWETGISMRFEVYGC
>up|M3W5I5|M3W5I5_FELCA/429-583
...yPCSGMLGMVSGLISDSQITASNQGDR...NWMPENIRLVT--SRSGWAPAPHYINEWLQVDLGEEKIVRGIIIQGG
KHRENKVFMRKFKIGYSNNGSDWKMIMDKRKAKSFEGNNNYDTPELRTFP-PLSTRFIRIYPERATHGLGLRMELLGC
>ur|UPI0002BCFBED|UniRef100_UPI0002BCFBED/274-427
..nfQCNVPLGMESGRIANEQISASSTYSD..gRWTPHQSRLHG--DDNGWTPNLDSSKEYLQVDLRFLTVLTAIATQGA
ISRQNGYYVKSYKLEVSTNGEDWMVYRHGKNHKVFQANNDATEVVLNKLHSPLLTRFVRVRPQTWHSGIALRLELFGC
>ur|UPI0002BCFBED|UniRef100_UPI0002BCFBED/432-592
...aPCSDMLGMLSGLIADSQISASSTREY...LWSPSAARLVS--SRSGWFPRAQPGEEWLQVDLGAPKTVKGVIIQGA
RGVEARAFVRKFKVAYSLNGKDWEHIQDTQQPKLFEGNMHYDTPDIRRFD-PVLAQYVRVYPERWSPGIGMRLEVLGC
>ur|UPI0002BCD031|UniRef100_UPI0002BCD031/274-427
..nfQCNVPLGMESGRIANEQISASSTYSD..gRWTPHQSRLHG--DDNGWTPNLDSSKEYLQVDLRFLTVLTAIATQGA
ISRQNGYYVKSYKLEVSTNGEDWMVYRHGKNHKVFQANNDATEVVLNKLHSPLLTRFVRVRPQTWHSGIALRLELFGC
>ur|UPI0002BCD031|UniRef100_UPI0002BCD031/432-592
...aPCSDMLGMLSGLIADSQISASSTREY...LWSPSAARLVS--SRSGWFPRAQPGEEWLQVDLGAPKTVKGVIIQGA
RGVEARAFVRKFKVAYSLNGKDWEHIQDTQQPKLFEGNMHYDTPDIRRFD-PVLAQYVRVYPERWSPGIGMRLEVLGC
>ur|O35375|UniRef100_O35375-2/275-427
...fQCNVPLGMESGRIANEQISASSTFSD..gRWTPQQSRLHG--DDNGWTPNLDSNKEYLQVDLRFLTMLTAIATQGA
ISRQKGYYVKSYKLEVSTNGEDWMVYRHGKNHKIFQANNDATEVVLNKLHMPLLTRFIRIRPQTWHLGIALRLELFGC
>ur|O35375|UniRef100_O35375-2/432-592
...aPCSNMLGMLSGLIADTQISASSTREY...LWSPSAARLVS--SRSGWFPRNPPGEEWLQVDLGTPKTVKGVIIQGA
RGVEARAFVRKFKVSYSLNGKDWEYIQDTQQTKLFEGNMHYDTPDIRRFD-PVPAQYVRVYPERWSPGIGMRLEVLGC
>ur|O35375|UniRef100_O35375-5/275-427
...fQCNVPLGMESGRIANEQISASSTFSD..gRWTPQQSRLHG--DDNGWTPNLDSNKEYLQVDLRFLTMLTAIATQGA
ISRQKGYYVKSYKLEVSTNGEDWMVYRHGKNHKIFQANNDATEVVLNKLHMPLLTRFIRIRPQTWHLGIALRLELFGC
>ur|O35375|UniRef100_O35375-5/432-592
...aPCSNMLGMLSGLIADTQISASSTREY...LWSPSAARLVS--SRSGWFPRNPPGEEWLQVDLGTPKTVKGVIIQGA
RGVEARAFVRKFKVSYSLNGKDWEYIQDTQQTKLFEGNMHYDTPDIRRFD-PVPAQYVRVYPERWSPGIGMRLEVLGC
>ur|UPI0002BD1547|UniRef100_UPI0002BD1547/274-427
..nfQCNVPLGMESGRIANEQISASSTYSD..gRWTPHQSRLHG--DDNGWTPNLDSSKEYLQVDLRFLTVLTAIATQGA
ISRQNGYYVKSYKLEVSTNGEDWMVYRHGKNHKVFQANNDATEVVLNKLHSPLLTRFVRVRPQTWHSGIALRLELFGC
>ur|UPI0002BD1547|UniRef100_UPI0002BD1547/432-592
...aPCSDMLGMLSGLIADSQISASSTREY...LWSPSAARLVS--SRSGWFPRAQPGEEWLQVDLGAPKTVKGVIIQGA
RGVEARAFVRKFKVAYSLNGKDWEHIQDTQQPKLFEGNMHYDTPDIRRFD-PVLAQYVRVYPERWSPGIGMRLEVLGC
>ur|UPI00029D5740|UniRef100_UPI00029D5740/274-427
..nfQCNVPLGMESGRIANEQISASSSYSD..gRWTPQQSRLHG--DDNGWTPNLDSSKEYLQVDLRFLTVLTAIATQGA
ISRQNGYYVKSYKLEVSTNGEDWMVYRHGKNHKVFQANNDATEVVLNKLHSPLLTRFVRVRPQTWHTGIALRLELFGC
>ur|UPI00029D5740|UniRef100_UPI00029D5740/432-592
...aPCSNMLGMLSGLIADSQISASSTREY...LWSPSAARLVS--SRSGWFPRAQPGEEWLQVDLGAPKTVKGVIIQGA
RGVEARAFVRKFKVSYSLNGKDWEHIQDTQQPKLFEGNVHYDTPDIRRFD-PVLAQYMRVYPERWSPGIGMRLEVLGC
>ur|O35375|UniRef100_O35375-6/275-427
...fQCNVPLGMESGRIANEQISASSTFSD..gRWTPQQSRLHG--DDNGWTPNLDSNKEYLQVDLRFLTMLTAIATQGA
ISRQKGYYVKSYKLEVSTNGEDWMVYRHGKNHKIFQANNDATEVVLNKLHMPLLTRFIRIRPQTWHLGIALRLELFGC
>ur|O35375|UniRef100_O35375-6/432-592
...aPCSNMLGMLSGLIADTQISASSTREY...LWSPSAARLVS--SRSGWFPRNPPGEEWLQVDLGTPKTVKGVIIQGA
RGVEARAFVRKFKVSYSLNGKDWEYIQDTQQTKLFEGNMHYDTPDIRRFD-PVPAQYVRVYPERWSPGIGMRLEVLGC
>ur|O35375|UniRef100_O35375-3/275-427
...fQCNVPLGMESGRIANEQISASSTFSD..gRWTPQQSRLHG--DDNGWTPNLDSNKEYLQVDLRFLTMLTAIATQGA
ISRQKGYYVKSYKLEVSTNGEDWMVYRHGKNHKIFQANNDATEVVLNKLHMPLLTRFIRIRPQTWHLGIALRLELFGC
>ur|O35375|UniRef100_O35375-3/432-592
...aPCSNMLGMLSGLIADTQISASSTREY...LWSPSAARLVS--SRSGWFPRNPPGEEWLQVDLGTPKTVKGVIIQGA
RGVEARAFVRKFKVSYSLNGKDWEYIQDTQQTKLFEGNMHYDTPDIRRFD-PVPAQYVRVYPERWSPGIGMRLEVLGC
>ur|UPI0002BCE176|UniRef100_UPI0002BCE176/274-427
..nfQCNVPLGMESGRIANEQISASSTYSD..gRWTPHQSRLHG--DDNGWTPNLDSSKEYLQVDLRFLTVLTAIATQGA
ISRQNGYYVKSYKLEVSTNGEDWMVYRHGKNHKVFQANNDATEVVLNKLHSPLLTRFVRVRPQTWHSGIALRLELFGC
>ur|UPI0002BCE176|UniRef100_UPI0002BCE176/432-592
...aPCSDMLGMLSGLIADSQISASSTREY...LWSPSAARLVS--SRSGWFPRAQPGEEWLQVDLGAPKTVKGVIIQGA
RGVEARAFVRKFKVAYSLNGKDWEHIQDTQQPKLFEGNMHYDTPDIRRFD-PVLAQYVRVYPERWSPGIGMRLEVLGC
>ur|UPI00029D5BBA|UniRef100_UPI00029D5BBA/274-427
..nfQCNVPLGMESGRIANEQISASSSYSD..gRWTPQQSRLHG--DDNGWTPNLDSSKEYLQVDLRFLTVLTAIATQGA
ISRQNGYYVKSYKLEVSTNGEDWMVYRHGKNHKVFQANNDATEVVLNKLHSPLLTRFVRVRPQTWHTGIALRLELFGC
>ur|UPI00029D5BBA|UniRef100_UPI00029D5BBA/432-592
...aPCSNMLGMLSGLIADSQISASSTREY...LWSPSAARLVS--SRSGWFPRAQPGEEWLQVDLGAPKTVKGVIIQGA
RGVEARAFVRKFKVSYSLNGKDWEHIQDTQQPKLFEGNVHYDTPDIRRFD-PVLAQYMRVYPERWSPGIGMRLEVLGC
>up|Q8QZY7|Q8QZY7_MOUSE/275-427
...fQCNVPLGMESGRIANEQISASSTFSD..gRWTPQQSRLHG--DDNGWTPNLDSNKEYLQVDLRFLTMLTAIATQGA
ISRQKGYYVKSYKLEVSTNGEDWMVYRHGKNHKIFQANNDATEVVLNKLHMPLLTRFIRIRPQTWHLGIALRLELFGC
>up|Q8QZY7|Q8QZY7_MOUSE/432-592
...aPCSNMLGMLSGLIADTQISASSTREY...LWSPSAARLVS--SRSGWFPRNPPGEEWLQVDLGTPKTVKGVIIQGA
RGVEARAFVRKFKVSYSLNGKDWEYIQDTQQTKLFEGNMHYDTPDIRRFD-PVPAQYVRVYPERWSPGIGMRLEVLGC
>up|O35375|NRP2_MOUSE/275-427
...fQCNVPLGMESGRIANEQISASSTFSD..gRWTPQQSRLHG--DDNGWTPNLDSNKEYLQVDLRFLTMLTAIATQGA
ISRQKGYYVKSYKLEVSTNGEDWMVYRHGKNHKIFQANNDATEVVLNKLHMPLLTRFIRIRPQTWHLGIALRLELFGC
>up|O35375|NRP2_MOUSE/432-592
...aPCSNMLGMLSGLIADTQISASSTREY...LWSPSAARLVS--SRSGWFPRNPPGEEWLQVDLGTPKTVKGVIIQGA
RGVEARAFVRKFKVSYSLNGKDWEYIQDTQQTKLFEGNMHYDTPDIRRFD-PVPAQYVRVYPERWSPGIGMRLEVLGC
>ur|UPI00029D4EA6|UniRef100_UPI00029D4EA6/274-427
..nfQCNVPLGMESGRIANEQISASSSYSD..gRWTPQQSRLHG--DDNGWTPNLDSSKEYLQVDLRFLTVLTAIATQGA
ISRQNGYYVKSYKLEVSTNGEDWMVYRHGKNHKVFQANNDATEVVLNKLHSPLLTRFVRVRPQTWHTGIALRLELFGC
>ur|UPI00029D4EA6|UniRef100_UPI00029D4EA6/432-592
...aPCSNMLGMLSGLIADSQISASSTREY...LWSPSAARLVS--SRSGWFPRAQPGEEWLQVDLGAPKTVKGVIIQGA
RGVEARAFVRKFKVSYSLNGKDWEHIQDTQQPKLFEGNVHYDTPDIRRFD-PVLAQYMRVYPERWSPGIGMRLEVLGC
>up|L8I0U2|L8I0U2_BOSMU/274-427
..nfQCNVPLGMESGRIANEQISASSMYSD..gRWTPQQSRLHG--DDNGWTPNLDSSKEYLQVDLRFLTVLTAIATQGA
ISRQNGYYVKSYKLEVSTNGEDWMVYRHGKNHKVFQANNDATEVVLNKLHSPLLTRFVRVRPQTWHTGIALRLELFGC
>up|L8I0U2|L8I0U2_BOSMU/432-592
...aPCSNMLGMLSGLIADSQISASSTREY...LWSPSAARLVS--SRSGWFPRAQPGEEWLQVDLGAPKTVKGVIIQGA
RGVEARAFVRKFKVSYSLNGKDWEHIHDTQQPKLFEGNMHYDTPDIRRFD-PVLAQYVRVYPERWSPGIGMRLEVLGC
>ur|UPI00034FDA0D|UniRef100_UPI00034FDA0D/274-427
..nfQCNVPLGMESGRIANEQITASSTYSD..gRWTPQQSRLHG--DDNGWTPNLDSNKEYLQVDLRFLTMLTAIATQGA
ISRQNGYYVKSYKLEVSTNGEDWMVYRHGKNHKVFQANNDASEVVLNKLHAPLLTRFVRIRPQSWHSGIALRLELFGC
>ur|UPI00034FDA0D|UniRef100_UPI00034FDA0D/432-592
...aPCSNMLGMLSGLIPDSHISASSTQEY...LWSPSTARLIS--SRSGWFPRAQPGEEWLQVDLGAPKTVKGVIIQGA
RGVEARAFVRKFKVSYSLNGKDWEYIPDTQQPKLFEGNVHYDSPDIRRFD-PVPAQYVRVYPERWSPGIGMRLEVLGC
>ur|UPI00034FC656|UniRef100_UPI00034FC656/274-427
..nfQCNVPLGMESGRIANEQITASSTYSD..gRWTPQQSRLHG--DDNGWTPNLDSNKEYLQVDLRFLTMLTAIATQGA
ISRQNGYYVKSYKLEVSTNGEDWMVYRHGKNHKVFQANNDASEVVLNKLHAPLLTRFVRIRPQSWHSGIALRLELFGC
>ur|UPI00034FC656|UniRef100_UPI00034FC656/432-592
...aPCSNMLGMLSGLIPDSHISASSTQEY...LWSPSTARLIS--SRSGWFPRAQPGEEWLQVDLGAPKTVKGVIIQGA
RGVEARAFVRKFKVSYSLNGKDWEYIPDTQQPKLFEGNVHYDSPDIRRFD-PVPAQYVRVYPERWSPGIGMRLEVLGC
>ur|UPI00034FF941|UniRef100_UPI00034FF941/274-427
..nfQCNVPLGMESGRIANEQITASSTYSD..gRWTPQQSRLHG--DDNGWTPNLDSNKEYLQVDLRFLTMLTAIATQGA
ISRQNGYYVKSYKLEVSTNGEDWMVYRHGKNHKVFQANNDASEVVLNKLHAPLLTRFVRIRPQSWHSGIALRLELFGC
>ur|UPI00034FF941|UniRef100_UPI00034FF941/432-592
...aPCSNMLGMLSGLIPDSHISASSTQEY...LWSPSTARLIS--SRSGWFPRAQPGEEWLQVDLGAPKTVKGVIIQGA
RGVEARAFVRKFKVSYSLNGKDWEYIPDTQQPKLFEGNVHYDSPDIRRFD-PVPAQYVRVYPERWSPGIGMRLEVLGC
>ur|UPI00034FAAED|UniRef100_UPI00034FAAED/274-427
..nfQCNVPLGMESGRIANEQITASSTYSD..gRWTPQQSRLHG--DDNGWTPNLDSNKEYLQVDLRFLTMLTAIATQGA
ISRQNGYYVKSYKLEVSTNGEDWMVYRHGKNHKVFQANNDASEVVLNKLHAPLLTRFVRIRPQSWHSGIALRLELFGC
>ur|UPI00034FAAED|UniRef100_UPI00034FAAED/432-592
...aPCSNMLGMLSGLIPDSHISASSTQEY...LWSPSTARLIS--SRSGWFPRAQPGEEWLQVDLGAPKTVKGVIIQGA
RGVEARAFVRKFKVSYSLNGKDWEYIPDTQQPKLFEGNVHYDSPDIRRFD-PVPAQYVRVYPERWSPGIGMRLEVLGC
>ur|UPI00034440B1|UniRef100_UPI00034440B1/274-424
....KCMEALGMESGEIHSDQITASSQYST...NWSAERSRLNY--PENGWTPGEDSYKEWIQVDLGLLRFVTAVGTQGA
ISKKKKYYVKTYRVDISSNGEDWITIKEGSKPVIFQGNTNPTDVVFGVFPKPLITRFVRIRPATWETGISMRFEVYGC
>ur|UPI00034440B1|UniRef100_UPI00034440B1/429-583
...yPCSGMLGMVSGLISDSQITASNQGER...NWMPENIRLVT--SRSGWAPAPHYINEWLQVDLGEEKIVRGIIIQGG
KHRENKVFMRKFKIGYSNNGSDWKMIMDKRKAKSFEGNNNYDTPELRTFP-PLSTRFIRIYPERATHGLGLRMELLGC
>up|G5BNT7|G5BNT7_HETGA/274-427
..nfQCNVPLGMESGRIANEQITASSTYSD..gRWTPQQSRLHG--DDNGWTPNLDSNKEYLQVDLRFLTMLTAIATQGA
ISRQNGYYVKSYKLEVSTNGEDWMVYRHGKNHKVFQANNDASEVVLNKLHAPLLTRFVRIRPQSWHSGIALRLELFGC
>up|G5BNT7|G5BNT7_HETGA/432-592
...aPCSNMLGMLSGLIPDSHISASSTQEY...LWSPSTARLIS--SRSGWFPRAQPGEEWLQVDLGAPKTVKGVIIQGA
RGVEARAFVRKFKVSYSLNGKDWEYIPDTQQPKLFEGNVHYDSPDIRRFD-PVPAQYVRVYPERWSPGIGMRLEVLGC
>ur|UPI00034F5005|UniRef100_UPI00034F5005/274-427
..nfQCNVPLGMESGRIANEQITASSTYSD..gRWTPQQSRLHG--DDNGWTPNLDSNKEYLQVDLRFLTMLTAIATQGA
ISRQNGYYVKSYKLEVSTNGEDWMVYRHGKNHKVFQANNDASEVVLNKLHAPLLTRFVRIRPQSWHSGIALRLELFGC
>ur|UPI00034F5005|UniRef100_UPI00034F5005/432-592
...aPCSNMLGMLSGLIPDSHISASSTQEY...LWSPSTARLIS--SRSGWFPRAQPGEEWLQVDLGAPKTVKGVIIQGA
RGVEARAFVRKFKVSYSLNGKDWEYIPDTQQPKLFEGNVHYDSPDIRRFD-PVPAQYVRVYPERWSPGIGMRLEVLGC
>ur|UPI00022336E0|UniRef100_UPI00022336E0/252-405
..nfQCNVPLGMESGRIANEQISASSTYSD..rRWTPQQSRLHG--DDNGWTPNLDSNKEYLQVDLRFLTMLTAIATQGA
ISRQNGYYVKSYKLEVSTNGEDWMMYRHGKNHKVFQANNDATEVVLNKLHMPLLTRFVRIRPQTWHSGIALRLELFGC
>ur|UPI00022336E0|UniRef100_UPI00022336E0/410-570
...aPCSNMLGMLSGLIADSQISASSTREY...LWNPSVARLVS--SRSGWFPRAQPGEEWLQVDLGAPKMVKGVIIQGA
RGVEARAFVRKFKVSYSLNGKDWEYIQDPRQPKLFEGNMHYDTPDIRRFD-PVPAQYVRVYPERWSPGIGMRLEVLGC
>up|H3IH38|H3IH38_STRPU/17-167
....---SPVGLESGAIPDSSLTAFSEWDA...NHGSRRGRLNVVQLFGAWTAKTNDLNQWIQVDLLATYNIVGVATQGR
QD--QFQWVSSFKIACSMNSITFDTVKDTDNDNIFAGNSDRNTVIYNRFPVPMLCRYVRLLPYTWRKRISLRMELFG-
>up|H3IH38|H3IH38_STRPU/177-327
....---SPVGLESGAIPDSSLTAFSEWDA...NHGPRRGRLNVVQLFGAWTAKTNDLNQWIQVDLLATYTIVGMATQGR
QD--QFQWVSSFKIACSLNSITFDTVKDNTNDNIFAGNSDRNTVIYNRFPVPMLCRYVRLLPYTWRERISLRMELFG-
>up|G3U7N0|G3U7N0_LOXAF/274-427
..nfQCNVPLGMESGRIANEQISASSTYSD..rRWTPQQSRLHG--DDNGWTPNLDSNKEYLQVDLRFLTMLTAIATQGA
ISRQNGYYVKSYKLEVSTNGEDWMMYRHGKNHKVFQANNDATEVVLNKLHMPLLTRFVRIRPQTWHSGIALRLELFGC
>up|G3U7N0|G3U7N0_LOXAF/432-592
...aPCSNMLGMLSGLIADSQISASSTREY...LWNPSVARLVS--SRSGWFPRAQPGEEWLQVDLGAPKMVKGVIIQGA
RGVEARAFVRKFKVSYSLNGKDWEYIQDPRQPKLFEGNMHYDTPDIRRFD-PVPAQYVRVYPERWSPGIGMRLEVLGC
>up|G3TGY8|G3TGY8_LOXAF/436-596
...aPCSNMLGMLSGLIADSQISASSTREY...LWNPSVARLVS--SRSGWFPRAQPGEEWLQVDLGAPKMVKGVIIQGA
RGVEARAFVRKFKVSYSLNGKDWEYIQDPRQPKLFEGNMHYDTPDIRRFD-PVPAQYVRVYPERWSPGIGMRLEVLGC
>up|G3TGY8|G3TGY8_LOXAF/278-431
..nfQCNVPLGMESGRIANEQISASSTYSD..rRWTPQQSRLHG--DDNGWTPNLDSNKEYLQVDLRFLTMLTAIATQGA
ISRQNGYYVKSYKLEVSTNGEDWMMYRHGKNHKVFQANNDATEVVLNKLHMPLLTRFVRIRPQTWHSGIALRLELFGC
>up|F6ZZA9|F6ZZA9_CALJA/433-587
...yPCSGMLGMVSGLISDAQITSSNQGDR...NWLPENSRLVT--SRSGWAPAHSYVNEWLQVDLGEEKIVTGIIIQGW
KHRETKLFMRKFKIGYSNNGSDWKMIMDKHKAKSFEGNNNYDTPELRTFP-ALSTRFVRIYPERATHGLGLRMELLGC
>up|F6ZZA9|F6ZZA9_CALJA/278-428
....KCMEALGMESGEIHSDQITASSQYST...NWSAERSRLNY--PENGWTPGEDSYREWIQVDLGVLRFVTAVGTQGA
ISKKKKYYVKTYKIDISSNGEDWINIKEGNKPIVFQGNTNPTDVVVAVFPKPVITRFVRIKPATWETGISMRFEVYGC
>ur|UPI0001D37121|UniRef100_UPI0001D37121/433-587
...yPCSGMLGMVSGLISDAQITSSNQGDR...NWLPENSRLVT--SRSGWAPAHSYVNEWLQVDLGEEKIVTGIIIQGW
KHRETKLFMRKFKIGYSNNGSDWKMIMDKHKAKSFEGNNNYDTPELRTFP-ALSTRFVRIYPERATHGLGLRMELLGC
>ur|UPI0001D37121|UniRef100_UPI0001D37121/278-428
....KCMEALGMESGEIHSDQITASSQYST...NWSAERSRLNY--PENGWTPGEDSYREWIQVDLGVLRFVTAVGTQGA
ISKKKKYYVKTYKIDISSNGEDWINIKEGNKPIVFQGNTNPTDVVVAVFPKPVITRFVRIKPATWETGISMRFEVYGC
>up|L5LEW7|L5LEW7_MYODS/274-424
....KCMEALGMESGEIHSDQITASSQYSS...NWSSERSRLNY--PENGWTPGEDSYREWIQVDLGLLRFVTAVGTQGA
ISKKKKYYVKTYRIDISSNGEDWITIKEGNKPVIFQGNTNPTDVVFGVLPKPLITRFVRIKPLTWENGISMRFEVYGC
>up|L5LEW7|L5LEW7_MYODS/429-583
...yPCSGMLGMVSGLISDSQITASNQRDR...NWMPENIRLVT--SRSGWVLPPAYINEWLQVDLGEEKIVRGIIIQGG
KHRENKVSMRKFKIGYSNNGSDWKMIMDKRKAKSFEGNSNYDTPELRTFQ-PLSTRFIRIYPERATHGLGLRMELLGC
>ur|UPI0001CA2E3D|UniRef100_UPI0001CA2E3D/433-587
...yPCSGMLGMVSGLISDAQITSSNQGDR...NWLPENSRLVT--SRSGWAPAHSYVNEWLQVDLGEEKIVTGIIIQGW
KHRETKLFMRKFKIGYSNNGSDWKMIMDKHKAKSFEGNNNYDTPELRTFP-ALSTRFVRIYPERATHGLGLRMELLGC
>ur|UPI0001CA2E3D|UniRef100_UPI0001CA2E3D/278-428
....KCMEALGMESGEIHSDQITASSQYST...NWSAERSRLNY--PENGWTPGEDSYREWIQVDLGVLRFVTAVGTQGA
ISKKKKYYVKTYKIDISSNGEDWINIKEGNKPIVFQGNTNPTDVVVAVFPKPVITRFVRIKPATWETGISMRFEVYGC
>up|F6YYL6|F6YYL6_CALJA/433-587
...yPCSGMLGMVSGLISDAQITSSNQGDR...NWLPENSRLVT--SRSGWAPAHSYVNEWLQVDLGEEKIVTGIIIQGW
KHRETKLFMRKFKIGYSNNGSDWKMIMDKHKAKSFEGNNNYDTPELRTFP-ALSTRFVRIYPERATHGLGLRMELLGC
>up|F6YYL6|F6YYL6_CALJA/278-428
....KCMEALGMESGEIHSDQITASSQYST...NWSAERSRLNY--PENGWTPGEDSYREWIQVDLGVLRFVTAVGTQGA
ISKKKKYYVKTYKIDISSNGEDWINIKEGNKPIVFQGNTNPTDVVVAVFPKPVITRFVRIKPATWETGISMRFEVYGC
>ur|UPI000329CAFD|UniRef100_UPI000329CAFD/99-249
....DCSDPLGMESGEITSDQIMVSSQYNP...SWSPERSRLNY--YENAWTPAEDSNKEWIQVDLGFLRFVSAIGTQGA
ISQQRVYFVKSYKVDVSSNGEDWITLKEGSKQKVFQGNTNPTDVAKTKLPKPTLTRFVRIRPVTWETGIALRFEVYGC
>ur|UPI000329CAFD|UniRef100_UPI000329CAFD/253-408
..eyPCSGMLGMVSGLINDNQITASSHTDR...SWVPENARLLT--SRTGWTLLPQFTNEWLQVDLGEEKLVRGLIIQGG
KHRENKVFMKKFRLGYSNNGSDWRMVLDGNRPKIFEGNSNYDTPELRTVE-PLLTRFVRIYPERATPGMGLRLELLGC
>up|L8IVE5|L8IVE5_BOSMU/253-403
....KCMEALGMESGEIHSDQITASSQYST...NWSAERSRLHY--PENGWTPGEDSYREWIQVDLGLLRFVTAVGTQGA
ISKRKKYYVKTYRIDISSNGEDWITIKEGNKPVIFHGNTNPTDVVIGVFPKPLITRFVRIKPVTWETGISMRFEVYGC
>up|L8IVE5|L8IVE5_BOSMU/408-562
...yPCSGMLGMVSGLISDSQITASNQADR...NWMPENIRLVT--SRSGWAPAPHYVNEWLQVDLAEEKIVRGVIIQGG
KHRENKVFMRKFKIGYSNNGSDWKMIMDKRKAKSFEGNNNYDTPELRTFP-PLSTRFIRIYPERATHGLGLRMELLGC
>ur|UPI000343F9FA|UniRef100_UPI000343F9FA/274-424
....KCMEALGMESGEIHSDQITASSQYST...NWSAERSRLNY--PENGWTPGEDSYKEWIQVDLGLLRFVTAVGTQGA
ISKKKKYYVKTYRVDISSNGEDWITIKEGSKPVIFQGNTNPTDVVFGVFPKPLITRFVRIRPATWETGISMRFEVYGC
>ur|UPI000343F9FA|UniRef100_UPI000343F9FA/429-583
...yPCSGMLGMVSGLISDSQITASNQGER...NWMPENIRLVT--SRSGWAPAPHYINEWLQVDLGEEKIVRGIIIQGG
KHRENKVFMRKFKIGYSNNGSDWKMIMDKRKAKSFEGNNNYDTPELRTFP-PLSTRFIRIYPERATHGLGLRMELLGC
>up|K9IVT0|K9IVT0_PIG/275-427
...fQCNVPLGMESGRIANEQISASSSYSD..gRWTPQQSRLHG--DDNGWTPNLDSSKEYLQVDLRFLTVLTAIATQGA
ISRQNGYYVKSYKLEVSTNGEDWMVYRHGKNHKVFQANNDASEVVLNKLHAPLLTRFVRVRPQTWHAGIALRLELFGC
>up|K9IVT0|K9IVT0_PIG/432-592
...aPCSNMLGMLSGLIADSQISASSTREY...LWSPSAARLVS--SRSGWFPRAQPGEEWLQVDLGAPKTVKGVIIQGA
RGVEARAFVRKFKVAYSLNGKDWEHIQDTQQPKLFEGNMHYDTPDIRRFD-PVPAQYVRVYPERWSPGIGMRLEVLGC
>ur|UPI0003444D16|UniRef100_UPI0003444D16/274-424
....KCMEALGMESGEIHSDQITASSQYST...NWSAERSRLNY--PENGWTPGEDSYKEWIQVDLGLLRFVTAVGTQGA
ISKKKKYYVKTYRVDISSNGEDWITIKEGSKPVIFQGNTNPTDVVFGVFPKPLITRFVRIRPATWETGISMRFEVYGC
>ur|UPI0003444D16|UniRef100_UPI0003444D16/429-583
...yPCSGMLGMVSGLISDSQITASNQGER...NWMPENIRLVT--SRSGWAPAPHYINEWLQVDLGEEKIVRGIIIQGG
KHRENKVFMRKFKIGYSNNGSDWKMIMDKRKAKSFEGNNNYDTPELRTFP-PLSTRFIRIYPERATHGLGLRMELLGC
>up|M3Y3H4|M3Y3H4_MUSPF/274-424
....KCMEALGMESGEIHSDQITASSQYST...NWSAERSRLNY--PENGWTPGEDSYKEWIQVDLGLLRFVTAVGTQGA
ISKKKKYYVKTYRVDISSNGEDWITIKEGSKPVIFQGNTNPTDVVFGVFPKPLITRFVRIRPATWETGISMRFEVYGC
>up|M3Y3H4|M3Y3H4_MUSPF/429-583
...yPCSGMLGMVSGLISDSQITASNQGER...NWMPENIRLVT--SRSGWAPAPHYINEWLQVDLGEEKIVRGIIIQGG
KHRENKVFMRKFKIGYSNNGSDWKMIMDKRKAKSFEGNNNYDTPELRTFP-PLSTRFIRIYPERATHGLGLRMELLGC
>ur|UPI000329B0CA|UniRef100_UPI000329B0CA/99-249
....DCSDPLGMESGEITSDQIMVSSQYNP...SWSPERSRLNY--YENAWTPAEDSNKEWIQVDLGFLRFVSAIGTQGA
ISQQRVYFVKSYKVDVSSNGEDWITLKEGSKQKVFQGNTNPTDVAKTKLPKPTLTRFVRIRPVTWETGIALRFEVYGC
>ur|UPI000329B0CA|UniRef100_UPI000329B0CA/253-408
..eyPCSGMLGMVSGLINDNQITASSHTDR...SWVPENARLLT--SRTGWTLLPQFTNEWLQVDLGEEKLVRGLIIQGG
KHRENKVFMKKFRLGYSNNGSDWRMVLDGNRPKIFEGNSNYDTPELRTVE-PLLTRFVRIYPERATPGMGLRLELLGC
>ur|UPI0002257243|UniRef100_UPI0002257243/431-585
...yPCSGMLGMVSGLISDSQITASNQGER...NWMPENIRLVT--SRSGWTLPPAYINEWLQVDLGEEKIVRGIIIQGG
KHRENKVFMRKFKIGYSNNGSDWRMIMDKRKAKSFEGNNNYDTPELRTFP-PLSTRFIRIYPERATHGLGLRMELLGC
>ur|UPI0002257243|UniRef100_UPI0002257243/276-426
....KCMEALGMESGEIHSDQITASSQYST...NWSAERSRLNY--PENGWTPGEDSYREWIQVDLGLLRFVTAVGTQGA
ISKKKKYYVKTYRIDISSNGEDWITIKEGNKPVIFQGNTNPTDVVFAVFPKPLITRFVRIKPMTWETGISMRFEVYGC
>ur|UPI00005BDE5A|UniRef100_UPI00005BDE5A/274-424
....KCMEALGMESGEIHSDQITASSQYST...NWSAERSRLHY--PENGWTPGEDSYREWIQVDLGLLRFVTAVGTQGA
ISKRKKYYVKTYRIDISSNGEDWITIKEGNKPVIFHGNTNPTDVVIGVFPKPLITRFVRIKPVTWETGISMRFEVYGC
>ur|UPI00005BDE5A|UniRef100_UPI00005BDE5A/429-583
...yPCSGMLGMVSGLISDSQITASNQADR...NWMPENIRLVT--SRSGWAPAPHYVNEWLQVDLAEEKIVRGVIIQGG
KHRENKVFMRKFKIGYSNNGSDWKMIMDKRKAKSFEGNNNYDTPELRTFP-PLSTRFIRIYPERATHGLGLRMELLGC
>ur|UPI0002A4883B|UniRef100_UPI0002A4883B/429-591
...aPCSNLQGLLSGLLPDSQITVSSSRDV...EWNPGAARLVA--SRSGWYPAPATGEEWLQVDLGVPKLVRGVITQGS
RGTENRAFVRKYKVAHSLDAKDWNFIMDTSLPKIFEGNTHYDTPELRHFE-ETVAQYIRIYPERWSPGIGMRVEILGC
>ur|UPI0002A4883B|UniRef100_UPI0002A4883B/273-424
....HCSMALGMESGKISDDQIKASSSFYD..nRWSPRQARLNN--YDNAWTPSEDSNKEFIQVDLQFLKVLTGISTQGA
ISKLKSYYVTTFKLEVSTNGEDWMMYRHSKNHKIFHGNTDPTEVVLNRVPQPVLARYVRIRPQTWQNGIALRFELYGC
>up|E1BMX5|E1BMX5_BOVIN/431-585
...yPCSGMLGMVSGLISDSQITASNQADR...NWMPENIRLVT--SRSGWAPAPHYVNEWLQVDLAEEKIVRGVIIQGG
KHRENKVFMRKFKIGYSNNGSDWKMIMDKRKAKSFEGNNNYDTPELRTFP-PLSTRFIRIYPERATHGLGLRMELLGC
>up|E1BMX5|E1BMX5_BOVIN/276-426
....KCMEALGMESGEIHSDQITASSQYST...NWSAERSRLHY--PENGWTPGEDSYREWIQVDLGLLRFVTAVGTQGA
ISKRKKYYVKTYRIDISSNGEDWITIKEGNKPVIFHGNTNPTDVVIGVFPKPLITRFVRIKPVTWETGISMRFEVYGC
>ur|UPI00023ADDC5|UniRef100_UPI00023ADDC5/431-585
...yPCSGMLGMVSGLISDSQITASNQGER...NWMPENIRLVT--SRSGWTLPPAYINEWLQVDLGEEKIVRGIIIQGG
KHRENKVFMRKFKIGYSNNGSDWRMIMDKRKAKSFEGNNNYDTPELRTFP-PLSTRFIRIYPERATHGLGLRMELLGC
>ur|UPI00023ADDC5|UniRef100_UPI00023ADDC5/276-426
....KCMEALGMESGEIHSDQITASSQYST...NWSAERSRLNY--PENGWTPGEDSYREWIQVDLGLLRFVTAVGTQGA
ISKKKKYYVKTYRIDISSNGEDWITIKEGNKPVIFQGNTNPTDVVFAVFPKPLITRFVRIKPMTWETGISMRFEVYGC
>up|F6UNY1|F6UNY1_CANFA/431-585
...yPCSGMLGMVSGLISDSQITASNQGER...NWMPENIRLVT--SRSGWTLPPAYINEWLQVDLGEEKIVRGIIIQGG
KHRENKVFMRKFKIGYSNNGSDWRMIMDKRKAKSFEGNNNYDTPELRTFP-PLSTRFIRIYPERATHGLGLRMELLGC
>up|F6UNY1|F6UNY1_CANFA/276-426
....KCMEALGMESGEIHSDQITASSQYST...NWSAERSRLNY--PENGWTPGEDSYREWIQVDLGLLRFVTAVGTQGA
ISKKKKYYVKTYRIDISSNGEDWITIKEGNKPVIFQGNTNPTDVVFAVFPKPLITRFVRIKPMTWETGISMRFEVYGC
>up|E2QSW0|E2QSW0_CANFA/431-585
...yPCSGMLGMVSGLISDSQITASNQGER...NWMPENIRLVT--SRSGWTLPPAYINEWLQVDLGEEKIVRGIIIQGG
KHRENKVFMRKFKIGYSNNGSDWRMIMDKRKAKSFEGNNNYDTPELRTFP-PLSTRFIRIYPERATHGLGLRMELLGC
>up|E2QSW0|E2QSW0_CANFA/276-426
....KCMEALGMESGEIHSDQITASSQYST...NWSAERSRLNY--PENGWTPGEDSYREWIQVDLGLLRFVTAVGTQGA
ISKKKKYYVKTYRIDISSNGEDWITIKEGNKPVIFQGNTNPTDVVFAVFPKPLITRFVRIKPMTWETGISMRFEVYGC
>up|H2LL92|H2LL92_ORYLA/277-428
....HCSMALGMESGKISDDQIKASSSFYD..nRWSPRQARLNN--YDNAWTPSEDSNKEFIQVDLQFLKVLTGISTQGA
ISKLKSYYVTTFKLEVSTNGEDWMMYRHSKNHKIFHGNTDPTEVVLNRVPQPVLARYVRIRPQTWQNGIALRFELYGC
>up|H2LL92|H2LL92_ORYLA/434-596
...aPCSNLQGLLSGLLPDSQITVSSSRDV...EWNPGAARLVA--SRSGWYPAPATGEEWLQVDLGVPKLVRGVITQGS
RGTENRAFVRKYKVAHSLDAKDWNFIMDTSLPKIFEGNTHYDTPELRHFE-ETVAQYIRIYPERWSPGIGMRVEILGC
>ur|UPI00022AFC0C|UniRef100_UPI00022AFC0C/1368-1518
...nDCCRPLGLESGSVKDGEITAINTRG-...YWEPHLARLNNQGKYNAWSTD--KNSSFIQVDFQRPVVISQVATQGA
KQMFYSQYVVKYLISYSNDRRKWIFYKGKGFRKVFTGNQEAYETKTNIFFPPVIGRFIRLHPIEWYNMATVRMEYFGC
>ur|UPI00022AFC0C|UniRef100_UPI00022AFC0C/1521-1678
...dGCSVPLGMESEAIGDIYITASSTATSwygPWKPSLARLNRQGAVNAWRAKYNNMDQWLQVELPQVKKITGIITQGA
KSLGKEMYVMSYILQYSDNGIEWKEYTDDEPARIFMGNTNNNDHARNYIYPPIFSRFIRVIPKSWMTSITMRIELLGC
>up|F6YK07|F6YK07_ORNAN/276-428
...fQCNVPLGMESGRISSEQISASSSYSD..gRWTPQQSRLHS--DDNGWTPNLDSNKEFLQVDLRFLTVLTAIATQGA
ISRQNGYYVKSYKLELSTNGEDWMMYRHGKNHKIFQANTDATEVVLNKIPTPVLTRFIRIRPQTWHTGIALRLELFGC
>up|F6YK07|F6YK07_ORNAN/432-593
..dsPCSNMLGMLSGLISDSQITASSTREY...LWSPSVARLVS--SRSGWFPRIPAGEEWLQVDLGVPKTVKGVVIQGA
RGVEARAFVRKFKMAYSLNGEDWEYIKDTLQPKLFEGNMHYDTPDVRRFD-PVPAQYVRVYPERWSPGIGMRLEVLGC
>ur|UPI0003330830|UniRef100_UPI0003330830/274-424
....KCMEALGMESGEIHSDQITASSQYST...NWSAERSRLNY--PENGWTPGEDSYREWIQVDLGLLRFVTAVGTQGA
ISKKKKYYVKTYRVDISSNGEDWITMKEGNKPIIFQGNTNPTDIVFGVFPKPLITRFVRIKPMTWETGISMRFEVYGC
>ur|UPI0003330830|UniRef100_UPI0003330830/429-583
...yPCSGMLGMVSGLISDSQITASNQGER...NWMPENIRLVT--SRSGWALPPTYVNEWLQVDLGDEKIVRGVIIQGG
KHRENKVFMRKFKVGYSNNGSDWRMIMDKRKAKSFEGNSNYDTPELRTFP-PLSTRFIRIYPERATHGLGLRMELLGC
>up|I3J6Z0|I3J6Z0_ORENI/349-499
....DCSDPLGMESGEITSDQIMVSSQYNP...SWSPERSRLNY--YENAWTPAEDSNKEWIQVDLGFLRFVSAIGTQGA
ISQQRVYFVKSYKVDVSSNGEDWITLKEGSKQKVFQGNTNPTDVAKTKLPKPTLTRFVRIRPVTWETGIALRFEVYGC
>up|I3J6Z0|I3J6Z0_ORENI/503-658
..eyPCSGMLGMVSGLINDNQITASSHTDR...SWVPENARLLT--SRTGWTLLPQFTNEWLQVDLGEEKLVRGLIIQGG
KHRENKVFMKKFRLGYSNNGSDWRMVLDGNRPKIFEGNSNYDTPELRTVE-PLLTRFVRIYPERATPGMGLRLELLGC
>up|M7AX35|M7AX35_CHEMY/348-513
..dsPCSNMLGMLSGLILDSQISASSIRGY...DWSPSMARLVSSRCRSGWFPRAQPGEEWLQVDLGVPKNVKGVVIQGA
RGVEARSFVKKFKVAYSMNGKDWEYIQDTMQPKLFEGNMHYDIPEVRRFD-PVPAQYIRVHPERWSPGIGMRLEVLGC
>up|M7AX35|M7AX35_CHEMY/192-344
...fQCNIPLGMESGRISNEQISASSTYSD..gRWTPQQSRLNS--DDNGWTPNLDSNKEFLQVDLRFLTMLTAIATQGA
ISKQNGYYVRSYKLEVSTNGEDWMMYRHGKNHKVFQANTDVTEVVLNKIHTPVLTRFVRIRPQVWHNGIALRLELYGC
>up|Q5T7F1|Q5T7F1_HUMAN/274-424
....KCMEALGMESGEIHSDQITASSQYST...NWSAERSRLNY--PENGWTPGEDSYREWIQVDLGLLRFVTAVGTQGA
ISKKKKYYVKTYKIDVSSNGEDWITIKEGNKPVLFQGNTNPTDVVVAVFPKPLITRFVRIKPATWETGISMRFEVYGC
>up|Q5T7F1|Q5T7F1_HUMAN/429-583
...yPCSGMLGMVSGLISDSQITSSNQGDR...NWMPENIRLVT--SRSGWAPAPHYINEWLQIDLGEEKIVRGIIIQGG
KHRENKVFMRKFKIGYSNNGSDWKMIMDKRKAKSFEGNNNYDTPELRTFP-ALSTRFIRIYPERATHGLGLRMELLGC
>up|Q96I90|Q96I90_HUMAN/274-424
....KCMEALGMESGEIHSDQITASSQYST...NWSAERSRLNY--PENGWTPGEDSYREWIQVDLGLLRFVTAVGTQGA
ISKKKKYYVKTYKIDVSSNGEDWITIKEGNKPVLFQGNTNPTDVVVAVFPKPLITRFVRIKPATWETGISMRFEVYGC
>up|Q96I90|Q96I90_HUMAN/429-583
...yPCSGMLGMVSGLISDSQITSSNQGDR...NWMPENIRLVT--SRSGWAPAPHYINEWLQIDLGEEKIVRGIIIQGG
KHRENKVFMRKFKIGYSNNGSDWKMIMDKRKAKSFEGNNNYDTPELRTFP-ALSTRFIRIYPERATHGLGLRMELLGC
>up|P97333|NRP1_MOUSE/274-424
....KCMEALGMESGEIHSDQITASSQYGT...NWSVERSRLNY--PENGWTPGEDSYKEWIQVDLGLLRFVTAVGTQGA
ISKKKKYYVKTYRVDISSNGEDWISLKEGNKAIIFQGNTNPTDVVLGVFSKPLITRFVRIKPVSWETGISMRFEVYGC
>up|P97333|NRP1_MOUSE/429-583
...yPCSGMLGMVSGLISDSQITASNQADR...NWMPENIRLVT--SRTGWALPPSYTNEWLQVDLGDEKIVRGVIIQGG
KHRENKVFMRKFKIAYSNNGSDWKTIMDKRKAKSFEGNNNYDTPELRTFS-PLSTRFIRIYPERATHGLGLRMELLGC
>up|R4GEV5|R4GEV5_DANRE/131-283
...fHCSNAFGLESGKISDDQISASTSFYD..gRWQPRQARLNN--EDNAWTPGEDSNKEYIQVDLQFLKVLTGIATQGA
ISKQKSYYVTTFKLEVSTNGEDWMFYRHGKNHKIFHANTDPSEVVLNRIPQPVLARFVRIRPQTWNNGIALRFELYGC
>up|R4GEV5|R4GEV5_DANRE/288-448
...aPCSELQGMLSGLLPDSQISASSMRDL...HWSPGAARLVA--SRSGWFPSPAAGEEWLQVDLGTPRMVRGVITQGA
RSSENRAFVRKYRLAHSLNGKDWNFVIDTSMPKLFEGNTNYDTPELRRFE-ELPAQFIRIYPERWSPGIGMRMEVLGC
>up|I3J6Z1|I3J6Z1_ORENI/426-581
..eyPCSGMLGMVSGLINDNQITASSHTDR...SWVPENARLLT--SRTGWTLLPQFTNEWLQVDLGEEKLVRGLIIQGG
KHRENKVFMKKFRLGYSNNGSDWRMVLDGNRPKIFEGNSNYDTPELRTVE-PLLTRFVRIYPERATPGMGLRLELLGC
>up|I3J6Z1|I3J6Z1_ORENI/272-422
....DCSDPLGMESGEITSDQIMVSSQYNP...SWSPERSRLNY--YENAWTPAEDSNKEWIQVDLGFLRFVSAIGTQGA
ISQQRVYFVKSYKVDVSSNGEDWITLKEGSKQKVFQGNTNPTDVAKTKLPKPTLTRFVRIRPVTWETGIALRFEVYGC
>up|I3KHH1|I3KHH1_ORENI/1804-1961
...dGCSVPLGMESEAIGDIYITASSTATSwygPWKPSLARLNRQGAVNAWRAKYNNMDQWLQVELPQVKKITGIITQGA
KSLGKEMYVMSYILQYSDNGIEWKEYTDDEPARIFMGNTNNNDHARNYIYPPIFSRFIRVIPKSWMTSITMRIELLGC
>up|I3KHH1|I3KHH1_ORENI/1651-1801
...nDCCRPLGLESGSVKDGEITAINTRG-...YWEPHLARLNNQGKYNAWSTD--KNSSFIQVDFQRPVVISQVATQGA
KQMFYSQYVVKYLISYSNDRRKWIFYKGKGFRKVFTGNQEAYETKTNIFFPPVIGRFIRLHPIEWYNMATVRMEYFGC
>up|E7EX60|E7EX60_HUMAN/274-424
....KCMEALGMESGEIHSDQITASSQYST...NWSAERSRLNY--PENGWTPGEDSYREWIQVDLGLLRFVTAVGTQGA
ISKKKKYYVKTYKIDVSSNGEDWITIKEGNKPVLFQGNTNPTDVVVAVFPKPLITRFVRIKPATWETGISMRFEVYGC
>up|E7EX60|E7EX60_HUMAN/429-583
...yPCSGMLGMVSGLISDSQITSSNQGDR...NWMPENIRLVT--SRSGWAPAPHYINEWLQIDLGEEKIVRGIIIQGG
KHRENKVFMRKFKIGYSNNGSDWKMIMDKRKAKSFEGNNNYDTPELRTFP-ALSTRFIRIYPERATHGLGLRMELLGC
>up|Q71SW6|Q71SW6_HUMAN/274-424
....KCMEALGMESGEIHSDQITASSQYST...NWSAERSRLNY--PENGWTPGEDSYREWIQVDLGLLRFVTAVGTQGA
ISKKKKYYVKTYKIDVSSNGEDWITIKEGNKPVLFQGNTNPTDVVVAVFPKPLITRFVRIKPATWETGISMRFEVYGC
>up|Q71SW6|Q71SW6_HUMAN/429-583
...yPCSGMLGMVSGLISDSQITSSNQGDR...NWMPENIRLVT--SRSGWAPAPHYINEWLQIDLGEEKIVRGIIIQGG
KHRENKVFMRKFKIGYSNNGSDWKMIMDKRKAKSFEGNNNYDTPELRTFP-ALSTRFIRIYPERATHGLGLRMELLGC
>ur|O14786|UniRef100_O14786-2/274-424
....KCMEALGMESGEIHSDQITASSQYST...NWSAERSRLNY--PENGWTPGEDSYREWIQVDLGLLRFVTAVGTQGA
ISKKKKYYVKTYKIDVSSNGEDWITIKEGNKPVLFQGNTNPTDVVVAVFPKPLITRFVRIKPATWETGISMRFEVYGC
>ur|O14786|UniRef100_O14786-2/429-583
...yPCSGMLGMVSGLISDSQITSSNQGDR...NWMPENIRLVT--SRSGWAPAPHYINEWLQIDLGEEKIVRGIIIQGG
KHRENKVFMRKFKIGYSNNGSDWKMIMDKRKAKSFEGNNNYDTPELRTFP-ALSTRFIRIYPERATHGLGLRMELLGC
>ur|UPI000002AFC3|UniRef100_UPI000002AFC3/274-424
....KCMEALGMESGEIHSDQITASSQYST...NWSAERSRLNY--PENGWTPGEDSYREWIQVDLGLLRFVTAVGTQGA
ISKKKKYYVKTYKIDVSSNGEDWITIKEGNKPVLFQGNTNPTDVVVAVFPKPLITRFVRIKPATWETGISMRFEVYGC
>ur|UPI000002AFC3|UniRef100_UPI000002AFC3/429-583
...yPCSGMLGMVSGLISDSQITSSNQGDR...NWMPENIRLVT--SRSGWAPAPHYINEWLQIDLGEEKIVRGIIIQGG
KHRENKVFMRKFKIGYSNNGSDWKMIMDKRKAKSFEGNNNYDTPELRTFP-ALSTRFIRIYPERATHGLGLRMELLGC
>ur|UPI0002BCD10E|UniRef100_UPI0002BCD10E/274-424
....KCMEALGMESGEIHSDQITASSQYST...NWSAERSRLHY--PENGWTPGEDSYKEWIQVDLGLLRFVTAVGTQGA
ISKKKKYYVKTYRIDISSNGEDWITIKEGNKPVIFQGNTNPTDVVIGVFPKPLITRFVRMKPMTWETGISMRFEVYGC
>ur|UPI0002BCD10E|UniRef100_UPI0002BCD10E/429-583
...yPCSGMLGMVSGLISDSQITASNQGDR...NWMPENIRLVT--SRSGWAPAPHYVNEWLQVDLAEEKIVRGVIIQGG
KHRENKVFMRKFKIGYSNNGSDWKMVMDKRKAKSFEGNNNYDTPELRTFP-PLSTRFIRIYPERATHGLGLRMELLGC
>ur|UPI00029DB9AC|UniRef100_UPI00029DB9AC/274-424
....KCMEALGMESGEIHSDQITASSQYST...NWSAERSRLNY--PENGWTPGEDSYREWIQVDLGLLRFVTAVGTQGA
ISKKKKYYVKTYKIDVSSNGEDWITIKEGNKPVLFQGNTNPTDVVVAVFPKPLITRFVRIKPATWETGISMRFEVYGC
>ur|UPI00029DB9AC|UniRef100_UPI00029DB9AC/429-583
...yPCSGMLGMVSGLISDSQITSSNQGDR...NWMPENIRLVT--SRSGWAPAHSYVNEWLQIDLGEEKIVRGIIIQGG
KHRENKVFMRKFKIGYSNNGSDWKMIMDKRKAKSFEGNNNYDTPELRTFP-ALSTRFIRIYPERATHGLGLRMELLGC
>ur|UPI0002BD0F19|UniRef100_UPI0002BD0F19/274-424
....KCMEALGMESGEIHSDQITASSQYST...NWSAERSRLHY--PENGWTPGEDSYKEWIQVDLGLLRFVTAVGTQGA
ISKKKKYYVKTYRIDISSNGEDWITIKEGNKPVIFQGNTNPTDVVIGVFPKPLITRFVRMKPMTWETGISMRFEVYGC
>ur|UPI0002BD0F19|UniRef100_UPI0002BD0F19/429-583
...yPCSGMLGMVSGLISDSQITASNQGDR...NWMPENIRLVT--SRSGWAPAPHYVNEWLQVDLAEEKIVRGVIIQGG
KHRENKVFMRKFKIGYSNNGSDWKMVMDKRKAKSFEGNNNYDTPELRTFP-PLSTRFIRIYPERATHGLGLRMELLGC
>ur|UPI00029DABD0|UniRef100_UPI00029DABD0/274-424
....KCMEALGMESGEIHSDQITASSQYST...NWSAERSRLNY--PENGWTPGEDSYREWIQVDLGLLRFVTAVGTQGA
ISKKKKYYVKTYKIDVSSNGEDWITIKEGNKPVLFQGNTNPTDVVVAVFPKPLITRFVRIKPATWETGISMRFEVYGC
>ur|UPI00029DABD0|UniRef100_UPI00029DABD0/429-583
...yPCSGMLGMVSGLISDSQITSSNQGDR...NWMPENIRLVT--SRSGWAPAHSYVNEWLQIDLGEEKIVRGIIIQGG
KHRENKVFMRKFKIGYSNNGSDWKMIMDKRKAKSFEGNNNYDTPELRTFP-ALSTRFIRIYPERATHGLGLRMELLGC
>ur|UPI0002ADB4E6|UniRef100_UPI0002ADB4E6/430-584
...yPCSGMLGMVSGLISDSQITSSNQGDR...NWMPENIRLVT--SRSGWAPAHSYVNEWLQIDLGEEKIVRGIIIQGG
KHRENKVFMRKFKIGYSNNGSDWKMIMDKRKAKSFEGNNNYDTPELRTFP-ALSTRFIRIYPERATHGLGLRMELLGC
>ur|UPI0002ADB4E6|UniRef100_UPI0002ADB4E6/275-425
....KCMEALGMESGEIHSDQITASSQYST...NWSAERSRLNY--PENGWTPGEDSYREWIQVDLGLLRFVTAVGTQGA
ISKKKKYYVKTYKIDVSSNGEDWITIKEGNKPVLFQGNTNPTDVVVAVFPKPLITRFVRIKPATWETGISMRFEVYGC
>up|G1S947|G1S947_NOMLE/428-582
...yPCSGMLGMVSGLISDSQITSSNQGDR...NWMPENIRLVT--SRSGWAPAHSYVNEWLQIDLGEEKIVRGIIIQGG
KHRENKVFMRKFKIGYSNNGSDWKMIMDKRKAKSFEGNNNYDTPELRTFP-ALSTRFIRIYPERATHGLGLRMELLGC
>up|G1S947|G1S947_NOMLE/273-423
....KCMEALGMESGEIHSDQITASSQYST...NWSAERSRLNY--PENGWTPGEDSYREWIQVDLGLLRFVTAVGTQGA
ISKKKKYYVKTYKIDVSSNGEDWITIKEGNKPVLFQGNTNPTDVVVAVFPKPLITRFVRIKPATWETGISMRFEVYGC
>up|G3QGL8|G3QGL8_GORGO/274-424
....KCMEALGMESGEIHSDQITASSQYST...NWSAERSRLNY--PENGWTPGEDSYREWIQVDLGLLRFVTAVGTQGA
ISKKKKYYVKTYKIDVSSNGEDWITIKEGNKPVLFQGNTNPTDVVVAVFPKPLITRFVRIKPATWETGISMRFEVYGC
>up|G3QGL8|G3QGL8_GORGO/429-583
...yPCSGMLGMVSGLISDSQITSSNQGDR...NWMPENIRLVT--SRSGWAPAHSYVNEWLQIDLGEEKIVRGIIIQGG
KHRENKVFMRKFKIGYSNNGSDWKMIMDKRKAKSFEGNNNYDTPELRTFP-ALSTRFIRIYPERATHGLGLRMELLGC
>up|H2L9G0|H2L9G0_ORYLA/278-429
...sSCDEPLGMESGEIPSEHITASSQYNS...NWSPERSRLNY--PENGWTPSDDTIREWIQVDLGFLRFITAIETQGA
ISKRKRYFVRTYKVDLSSNGEDWVTVKEGSKQKIFEGNVNPTDVARALLPKPTLTRYIRIRPMTWEQGICMRFEVYGC
>up|H2L9G0|H2L9G0_ORYLA/434-588
...sPCSVMLGMVSGQITDAQVSASSYADR...GWVAENARLLT--GRSGWTGQQIKQNEWLQVDLGQDKMVSGVMIQGG
KHRDRNVFMKKFKVGHSLDGDHWTFIKETTRAKVFTGNQNHETPEVRTVG-LLRTRFVRIYPERATAGIGLRLELLGC
>up|Q5T7F0|Q5T7F0_HUMAN/274-424
....KCMEALGMESGEIHSDQITASSQYST...NWSAERSRLNY--PENGWTPGEDSYREWIQVDLGLLRFVTAVGTQGA
ISKKKKYYVKTYKIDVSSNGEDWITIKEGNKPVLFQGNTNPTDVVVAVFPKPLITRFVRIKPATWETGISMRFEVYGC
>up|Q5T7F0|Q5T7F0_HUMAN/429-583
...yPCSGMLGMVSGLISDSQITSSNQGDR...NWMPENIRLVT--SRSGWAPAPHYINEWLQIDLGEEKIVRGIIIQGG
KHRENKVFMRKFKIGYSNNGSDWKMIMDKRKAKSFEGNNNYDTPELRTFP-ALSTRFIRIYPERATHGLGLRMELLGC
>up|Q9H2E1|Q9H2E1_HUMAN/274-424
....KCMEALGMESGEIHSDQITASSQYST...NWSAERSRLNY--PENGWTPGEDSYREWIQVDLGLLRFVTAVGTQGA
ISKKKKYYVKTYKIDVSSNGEDWITIKEGNKPVLFQGNTNPTDVVVAVFPKPLITRFVRIKPATWETGISMRFEVYGC
>up|Q9H2E1|Q9H2E1_HUMAN/429-583
...yPCSGMLGMVSGLISDSQITSSNQGDR...NWMPENIRLVT--SRSGWAPAPHYINEWLQIDLGEEKIVRGIIIQGG
KHRENKVFMRKFKIGYSNNGSDWKMIMDKRKAKSFEGNNNYDTPELRTFP-ALSTRFIRIYPERATHGLGLRMELLGC
>up|Q5JWQ6|Q5JWQ6_HUMAN/248-402
...yPCSGMLGMVSGLISDSQITSSNQGDR...NWMPENIRLVT--SRSGWAPAPHYINEWLQIDLGEEKIVRGIIIQGG
KHRENKVFMRKFKIGYSNNGSDWKMIMDKRKAKSFEGNNNYDTPELRTFP-ALSTRFIRIYPERATHGLGLRMELLGC
>up|Q5JWQ6|Q5JWQ6_HUMAN/93-243
....KCMEALGMESGEIHSDQITASSQYST...NWSAERSRLNY--PENGWTPGEDSYREWIQVDLGLLRFVTAVGTQGA
ISKKKKYYVKTYKIDVSSNGEDWITIKEGNKPVLFQGNTNPTDVVVAVFPKPLITRFVRIKPATWETGISMRFEVYGC
>ur|UPI00027FB063|UniRef100_UPI00027FB063/274-424
....KCMEALGMESGEIHSDQITASSQYST...NWSAERSRLNY--PENGWTPGEDSYREWIQVDLGLLRFVTAVGTQGA
ISKKKKYYVKTYKIDISSNGEDWINIKEGNKPIVFQGNTNPTDVVVAVLPKPVITRFVRIKPATWETGISMRFEVYGC
>ur|UPI00027FB063|UniRef100_UPI00027FB063/429-583
...yPCSGMLGMVSGLISDAQITSSNQGDR...NWLPENSRLVT--SRSGWAPAPHYINEWLQVDLGEEKIVTGIIIQGW
KHRETKLFMRKFKIGYSNNGSDWKMIMDKHKAKSFEGNNNYDTPELRTFP-ALSTRFVRIYPERATHGLGLRMELLGC
>ur|UPI00027FB062|UniRef100_UPI00027FB062/274-424
....KCMEALGMESGEIHSDQITASSQYST...NWSAERSRLNY--PENGWTPGEDSYREWIQVDLGLLRFVTAVGTQGA
ISKKKKYYVKTYKIDISSNGEDWINIKEGNKPIVFQGNTNPTDVVVAVLPKPVITRFVRIKPATWETGISMRFEVYGC
>ur|UPI00027FB062|UniRef100_UPI00027FB062/429-583
...yPCSGMLGMVSGLISDAQITSSNQGDR...NWLPENSRLVT--SRSGWAPAPHYINEWLQVDLGEEKIVTGIIIQGW
KHRETKLFMRKFKIGYSNNGSDWKMIMDKHKAKSFEGNNNYDTPELRTFP-ALSTRFVRIYPERATHGLGLRMELLGC
>ur|UPI00027FB021|UniRef100_UPI00027FB021/274-424
....KCMEALGMESGEIHSDQITASSQYST...NWSAERSRLNY--PENGWTPGEDSYREWIQVDLGLLRFVTAVGTQGA
ISKKKKYYVKTYKIDISSNGEDWINIKEGNKPIVFQGNTNPTDVVVAVLPKPVITRFVRIKPATWETGISMRFEVYGC
>ur|UPI00027FB021|UniRef100_UPI00027FB021/429-583
...yPCSGMLGMVSGLISDAQITSSNQGDR...NWLPENSRLVT--SRSGWAPAPHYINEWLQVDLGEEKIVTGIIIQGW
KHRETKLFMRKFKIGYSNNGSDWKMIMDKHKAKSFEGNNNYDTPELRTFP-ALSTRFVRIYPERATHGLGLRMELLGC
>up|B7ZL68|B7ZL68_HUMAN/274-427
..nfQCNVPLGMESGRIANEQISASSTYSD..gRWTPQQSRLHG--DDNGWTPNLDSNKEYLQVDLRFLTMLTAIATQGA
ISRQNGYYVKSYKLEVSTNGEDWMVYRHGKNHKVFQANNDATEVVLNKLHAPLLTRFVRIRPQTWHSGIALRLELFGC
>up|B7ZL68|B7ZL68_HUMAN/432-592
...aPCSNMLGMLSGLIADSQISASSTQEY...LWSPSAARLVS--SRSGWFPRAQPGEELLQVDLGTPKTVKGVIIQGA
RGVEARAFVRKFKVSYSLNGKDWEYIQDTQQPKLFEGNMHYDTPDIRRFD-PIPAQYVRVYPERWSPGIGMRLEVLGC
>ur|UPI0002A48D48|UniRef100_UPI0002A48D48/330-485
..eyPCSGMLGMVSGLIADSQITASSHTDR...NWVPENARLLT--SRTGWTLLPQFSKEWLQVDLGEEKRVKGLIIQGG
MHRDNKVFMKKFRLGYSSNGSDWRMVLDGNKPKIFEGNSNYDTPELRTVE-PLLTRFIRIYPDRSPPGMGLRLELLGC
>ur|UPI0002A48D48|UniRef100_UPI0002A48D48/176-326
....DCSDPLGMESGEITSDQIMASSQYNP...SWSPERSRLNY--YENAWTPADDTNKEWIQVDLGFLRFVSAIGTQGA
ISQQRIYYVKAYKVDVSSNGEDWITLKEGSKQKIFQGNTNPTDVAKTKLPKPTLTRFVRIRPVTWETGIALRFEVYGC
>up|R0JAP6|R0JAP6_ANAPL/216-366
....QCMEPLGMESGEIHSDQITVSSQYSA...IWSSERSRLNY--PENGWTPGEDSAREWIQVDLSLLRFVSGIGTQGA
ISKKKEYYLKTYRVDVSSNGEDWITLKEGNKPVVFQGNSNPTDVVYRPFAKPVLTRFVRIRPLTWENGVSLRFEVYGC
>up|R0JAP6|R0JAP6_ANAPL/371-525
...yPCSGMLGMVSGLIPDSQITASTQVDR...NWIPENARLIT--SRSGWAPTTHYTNEWLQIDLGEEKKVRGIIVQGG
KHRENKVFMKKFKIGYSNNGSDWKMIMDKKKIKTFEGNTNYDTPELRTFE-PVSTRFIRVYPERATHGLGLRMELLGC
>up|G3HZ57|G3HZ57_CRIGR/274-424
....KCMEALGMESGEIHSDQITASSQYGT...NWSVERSRLNY--PENGWTPGQDSYREWIQVDLGLLRFVTAVGTQGA
ISKKKKYYVKTYRVDISSNGEDWITLKEGNKAIIFQGNTNPTDVVLGVFPKPLITRFVRIKPASWETGISMRFEVYGC
>up|G3HZ57|G3HZ57_CRIGR/429-583
...yPCSGMLGMVSGLISDSQITASNQGDR...NWMPENIRLVT--SRSGWAPSSHYVNEWLQVDLGDEKIVRGVIIQGG
KHRENKVFMKKFKIAYSNNGSDWKMIMDKHKAKTFEGNNNYDTPELRTFS-PLSTRFVRIFPERATHGLGLRMELLGC
>ur|UPI0003331B29|UniRef100_UPI0003331B29/274-427
..nfQCNVPLGMESGRIANEQISASSTFSD..gRWTPQQSRLHG--DDNGWTPNLDSNKEYLQVDLRFLTMLTAIATQGA
ISRQRGYYVKSYKLEVSTNGEDWMVYRHGKNHKVFQANNDAAEVVLNKLHTPLLTRFVRIRPQTWHLGIALRLELFGC
>ur|UPI0003331B29|UniRef100_UPI0003331B29/432-592
...aPCSNMLGMLSGLIADTQISASSTREY...LWSPSAARLVS--SRSGWFPRAQPGEEWLQVDLGTPKTVKGVIIQGA
RGVEARAFVRKFKVSYSLSGKDWEYIQDTQQPKLFEGNMHYDTPDIRRFD-PVPAQYVRVYPERWSPGIGMRLEVLGC
>ur|UPI0003331480|UniRef100_UPI0003331480/274-427
..nfQCNVPLGMESGRIANEQISASSTFSD..gRWTPQQSRLHG--DDNGWTPNLDSNKEYLQVDLRFLTMLTAIATQGA
ISRQRGYYVKSYKLEVSTNGEDWMVYRHGKNHKVFQANNDAAEVVLNKLHTPLLTRFVRIRPQTWHLGIALRLELFGC
>ur|UPI0003331480|UniRef100_UPI0003331480/432-592
...aPCSNMLGMLSGLIADTQISASSTREY...LWSPSAARLVS--SRSGWFPRAQPGEEWLQVDLGTPKTVKGVIIQGA
RGVEARAFVRKFKVSYSLSGKDWEYIQDTQQPKLFEGNMHYDTPDIRRFD-PVPAQYVRVYPERWSPGIGMRLEVLGC
>ur|UPI000332EF1B|UniRef100_UPI000332EF1B/274-427
..nfQCNVPLGMESGRIANEQISASSTFSD..gRWTPQQSRLHG--DDNGWTPNLDSNKEYLQVDLRFLTMLTAIATQGA
ISRQRGYYVKSYKLEVSTNGEDWMVYRHGKNHKVFQANNDAAEVVLNKLHTPLLTRFVRIRPQTWHLGIALRLELFGC
>ur|UPI000332EF1B|UniRef100_UPI000332EF1B/432-592
...aPCSNMLGMLSGLIADTQISASSTREY...LWSPSAARLVS--SRSGWFPRAQPGEEWLQVDLGTPKTVKGVIIQGA
RGVEARAFVRKFKVSYSLSGKDWEYIQDTQQPKLFEGNMHYDTPDIRRFD-PVPAQYVRVYPERWSPGIGMRLEVLGC
>up|I3ML37|I3ML37_SPETR/362-516
...yPCSGMLGMVSGLISDSQIAASNQGER...NWMPENIRLVT--SRSGWAPAPHYVNEWLQVDLGEEKIVRGIIIQGG
KHRENKVFMRKFKIGYSNNGSDWKMIMDKRKPKSFEGNNNYDTPELRTFP-PLSTRFIRIYPERATHGLGLRMELLGC
>up|I3ML37|I3ML37_SPETR/207-357
....KCMEALGMESGEIHSDQITASSQYST...NWSAERSRLNY--PENGWTPGEDSYREWIQVDLGFLRFVTAVGTQGA
ISKKKKYYVKTYRIDISSNGEDWITIKEGNKPVIFQGNTNPTDVALGILPKPLITRFVRIKPITWETGISMRFEIYGC
>ur|UPI0003334505|UniRef100_UPI0003334505/274-427
..nfQCNVPLGMESGRIANEQISASSTFSD..gRWTPQQSRLHG--DDNGWTPNLDSNKEYLQVDLRFLTMLTAIATQGA
ISRQRGYYVKSYKLEVSTNGEDWMVYRHGKNHKVFQANNDAAEVVLNKLHTPLLTRFVRIRPQTWHLGIALRLELFGC
>ur|UPI0003334505|UniRef100_UPI0003334505/432-592
...aPCSNMLGMLSGLIADTQISASSTREY...LWSPSAARLVS--SRSGWFPRAQPGEEWLQVDLGTPKTVKGVIIQGA
RGVEARAFVRKFKVSYSLSGKDWEYIQDTQQPKLFEGNMHYDTPDIRRFD-PVPAQYVRVYPERWSPGIGMRLEVLGC
>ur|UPI000194BB76|UniRef100_UPI000194BB76/272-422
....QCMEPLGMESGEIHSDQITVSSQYSA...MWSSERSRLNY--PENGWTPGEDSIREWIQVDLGLLRFVSGIGTQGA
ISKKKEYYLKTYRVDVSSNGEDWITLKEGNKPVVFQGNSNPTDVVYRAFAKPVLTRFVRIRPVSWEKGVSLRFEVYGC
>ur|UPI000194BB76|UniRef100_UPI000194BB76/427-581
...yPCSGMLGMVSGLIPDSQITASTQVDR...NWIPENARLIT--SRSGWAPTTHYTNEWLQIDLGEEKIVRGIIVQGG
KHRENKVFMKKFKIGYSNNGSDWKMIMDKKKIKTFEGNTNYDTPELRTFE-PVSTRFIRVYPERATHGLGLRMELLGC
>up|H0YRS9|H0YRS9_TAEGU/272-422
....QCMEPLGMESGEIHSDQITVSSQYSA...MWSSERSRLNY--PENGWTPGEDSIREWIQVDLGLLRFVSGIGTQGA
ISKKKEYYLKTYRVDVSSNGEDWITLKEGNKPVVFQGNSNPTDVVYRAFAKPVLTRFVRIRPVSWEKGVSLRFEVYGC
>up|H0YRS9|H0YRS9_TAEGU/427-581
...yPCSGMLGMVSGLIPDSQITASTQVDR...NWIPENARLIT--SRSGWAPTTHYTNEWLQIDLGEEKIVRGIIVQGG
KHRENKVFMKKFKIGYSNNGSDWKMIMDKKKIKTFEGNTNYDTPELRTFE-PVSTRFIRVYPERATHGLGLRMELLGC
>ur|UPI00033301F4|UniRef100_UPI00033301F4/274-427
..nfQCNVPLGMESGRIANEQISASSTFSD..gRWTPQQSRLHG--DDNGWTPNLDSNKEYLQVDLRFLTMLTAIATQGA
ISRQRGYYVKSYKLEVSTNGEDWMVYRHGKNHKVFQANNDAAEVVLNKLHTPLLTRFVRIRPQTWHLGIALRLELFGC
>ur|UPI00033301F4|UniRef100_UPI00033301F4/432-592
...aPCSNMLGMLSGLIADTQISASSTREY...LWSPSAARLVS--SRSGWFPRAQPGEEWLQVDLGTPKTVKGVIIQGA
RGVEARAFVRKFKVSYSLSGKDWEYIQDTQQPKLFEGNMHYDTPDIRRFD-PVPAQYVRVYPERWSPGIGMRLEVLGC
>ur|UPI00033310DB|UniRef100_UPI00033310DB/274-427
..nfQCNVPLGMESGRIANEQISASSTFSD..gRWTPQQSRLHG--DDNGWTPNLDSNKEYLQVDLRFLTMLTAIATQGA
ISRQRGYYVKSYKLEVSTNGEDWMVYRHGKNHKVFQANNDAAEVVLNKLHTPLLTRFVRIRPQTWHLGIALRLELFGC
>ur|UPI00033310DB|UniRef100_UPI00033310DB/432-592
...aPCSNMLGMLSGLIADTQISASSTREY...LWSPSAARLVS--SRSGWFPRAQPGEEWLQVDLGTPKTVKGVIIQGA
RGVEARAFVRKFKVSYSLSGKDWEYIQDTQQPKLFEGNMHYDTPDIRRFD-PVPAQYVRVYPERWSPGIGMRLEVLGC
>ur|UPI000328B38F|UniRef100_UPI000328B38F/272-422
....KCMEALGMESGEIHSDQISASSQYSI...NWSAERSRLNY--PENGWTPGEDSYREWIQVDLGLLRFVTAVGTQGA
ISKKKKYYVKAYRIDISSNGEDWITIKEGNKPVIFQGNTNPTEVVFGVFPKPLITRFVRIKPMTWETGISMRFEVYGC
>ur|UPI000328B38F|UniRef100_UPI000328B38F/427-581
...yPCSGMLGMVSGLISDSQITASNQGER...NWMPENIRLVT--SRSGWAPAPHYLNEWLQVDLGEEKIVRGVIIQGG
KHRENKVFMRKFKIGYSNNGSDWKMIMDKRKAKSFEGNNNYDTPELRTFP-PLSTRFIRIYPERATHGLGLRMELLGC
>ur|UPI0003343B8A|UniRef100_UPI0003343B8A/431-585
...yPCSGMLGMVSGLISDSQITASNQGER...NWMPENIRLVT--SRSGWVLPPAYINEWLQVDLGEEKIVRGIIIQGG
KHRENKVFMRKFKIGHSNNGSDWKMIMDKRKPKSFEGNNNYDTPELRTFP-PLSTRFIRIYPERATHGLGLRMELLGC
>ur|UPI0003343B8A|UniRef100_UPI0003343B8A/276-426
....KCMEALGMESGEIHSDQITVSSQYST...NWSAERSRLNY--PENGWTPGEDSYREWIQVDLGLLRFVTAVGTQGA
ISKKKKYYVKTYRIEISSNGEDWITIKEGNKPVIFQGNTNPTDIVFGVFNKPMITRFVRIKPVTWETGISMRFEVYGC
>up|H2LIV8|H2LIV8_ORYLA/428-583
..eyPCSGMLGMVSGLIADSQITASSHTDR...NWVPENARLLT--SRTGWTLLPQFSKEWLQVDLGEEKRVKGLIIQGG
MHRDNKVFMKKFRLGYSSNGSDWRMVLDGNKPKIFEGNSNYDTPELRTVE-PLLTRFIRIYPDRSPPGMGLRLELLGC
>up|H2LIV8|H2LIV8_ORYLA/274-424
....DCSDPLGMESGEITSDQIMASSQYNP...SWSPERSRLNY--YENAWTPADDTNKEWIQVDLGFLRFVSAIGTQGA
ISQQRIYYVKAYKVDVSSNGEDWITLKEGSKQKIFQGNTNPTDVAKTKLPKPTLTRFVRIRPVTWETGIALRFEVYGC
>up|F1N8P1|F1N8P1_CHICK/272-422
....QCMEPLGMESGEIHSDQITVSSQYSA...IWSSERSRLNY--PENGWTPGEDSVREWIQVDLGLLRFVSGIGTQGA
ISKKKEYYLKTYRVDVSSNGEDWITLKEGNKPVVFQGNSNPTDVVYRPFPKPVLTRFVRIKPVSWENGVSLRFEVYGC
>up|F1N8P1|F1N8P1_CHICK/427-581
...yPCSGMLGMVSGLIPDSQITASTQVDR...NWIPENARLIT--SRSGWAPTTHYTNEWLQIDLGEEKIVRGIIVQGG
KHRENKVFMKKFKIGYSNNGSDWKMIMDKKKIKTFEGNTNYDTPELRTFE-PVSTRFIRVYPERATHGLGLRMELLGC
>up|C3ZSX5|C3ZSX5_BRAFL/159-313
...qACTSPLGMESRTIRDDQITGSSTYCGgtgCWGPTLGRLHH---KYAWYPRNYGRNQWFQVDLRKRKRITGVQTQGH
KY-THSYYVTSFQVQFSDDGTTWTTFATTDEDMVFEGNRGADSVKENVFVPAIQARFLRVVPWTWYQGAALRLELLGC
>up|C3ZSX5|C3ZSX5_BRAFL/1-157
....-CISPLGMESGDISRDQITASSRDCT.gdCGLTSFGRLHS---NDSWYPDNFERDQWIQIDLLEVKNVAGIQTQGH
ERSNTTYFVRSFKLQSSNKEDDWTTYSNPKEDAIFDGNVDEDTVRENLLDPPILARYIRVIPWSWSPGVSLRLELLGC
>ur|UPI0003330CF5|UniRef100_UPI0003330CF5/274-424
....KCMEALGMESGEIHSDQITASSQYST...NWSAERSRLNY--PENGWTPGEDSYREWIQVDLGLLRFVTAVGTQGA
ISKKKKYYVKTYRVDISSNGEDWITMKEGNKPIIFQGNTNPTDIVFGVFPKPLITRFVRIKPMTWETGISMRFEVYGC
>ur|UPI0003330CF5|UniRef100_UPI0003330CF5/429-583
...yPCSGMLGMVSGLISDSQITASNQGER...NWMPENIRLVT--SRSGWALPPTYVNEWLQVDLGDEKIVRGVIIQGG
KHRENKVFMRKFKVGYSNNGSDWRMIMDKRKAKSFEGNSNYDTPELRTFP-PLSTRFIRIYPERATHGLGLRMELLGC
>up|Q59F20|Q59F20_HUMAN/396-550
...yPCSGMLGMVSGLISDSQITSSNQGDR...NWMPENIRLVT--SRSGWAPAPHYINEWLQIDLGEEKIVRGIIIQGG
KHRENKVFMRKFKIGYSNNGSDWKMIMDKRKAKSFEGNNNYDTPELRTFP-ALSTRFIRIYPERATHGLGLRMELLGC
>up|Q59F20|Q59F20_HUMAN/241-391
....KCMEALGMESGEIHSDQITASSQYST...NWSAERSRLNY--PENGWTPGEDSYREWIQVDLGLLRFVTAVGTQGA
ISKKKKYYVKTYKIDVSSNGEDWITIKEGNKPVLFQGNTNPTDVVVAVFPKPLITRFVRIKPATWETGISMRFEVYGC
>ur|UPI000332F268|UniRef100_UPI000332F268/274-424
....KCMEALGMESGEIHSDQITASSQYST...NWSAERSRLNY--PENGWTPGEDSYREWIQVDLGLLRFVTAVGTQGA
ISKKKKYYVKTYRVDISSNGEDWITMKEGNKPIIFQGNTNPTDIVFGVFPKPLITRFVRIKPMTWETGISMRFEVYGC
>ur|UPI000332F268|UniRef100_UPI000332F268/429-583
...yPCSGMLGMVSGLISDSQITASNQGER...NWMPENIRLVT--SRSGWALPPTYVNEWLQVDLGDEKIVRGVIIQGG
KHRENKVFMRKFKVGYSNNGSDWRMIMDKRKAKSFEGNSNYDTPELRTFP-PLSTRFIRIYPERATHGLGLRMELLGC
>ur|UPI000332F071|UniRef100_UPI000332F071/274-424
....KCMEALGMESGEIHSDQITASSQYST...NWSAERSRLNY--PENGWTPGEDSYREWIQVDLGLLRFVTAVGTQGA
ISKKKKYYVKTYRVDISSNGEDWITMKEGNKPIIFQGNTNPTDIVFGVFPKPLITRFVRIKPMTWETGISMRFEVYGC
>ur|UPI000332F071|UniRef100_UPI000332F071/429-583
...yPCSGMLGMVSGLISDSQITASNQGER...NWMPENIRLVT--SRSGWALPPTYVNEWLQVDLGDEKIVRGVIIQGG
KHRENKVFMRKFKVGYSNNGSDWRMIMDKRKAKSFEGNSNYDTPELRTFP-PLSTRFIRIYPERATHGLGLRMELLGC
>ur|UPI0003334474|UniRef100_UPI0003334474/274-424
....KCMEALGMESGEIHSDQITASSQYST...NWSAERSRLNY--PENGWTPGEDSYREWIQVDLGLLRFVTAVGTQGA
ISKKKKYYVKTYRVDISSNGEDWITMKEGNKPIIFQGNTNPTDIVFGVFPKPLITRFVRIKPMTWETGISMRFEVYGC
>ur|UPI0003334474|UniRef100_UPI0003334474/429-583
...yPCSGMLGMVSGLISDSQITASNQGER...NWMPENIRLVT--SRSGWALPPTYVNEWLQVDLGDEKIVRGVIIQGG
KHRENKVFMRKFKVGYSNNGSDWRMIMDKRKAKSFEGNSNYDTPELRTFP-PLSTRFIRIYPERATHGLGLRMELLGC
>up|Q6X907|Q6X907_HUMAN/274-424
....KCMEALGMESGEIHSDQITASSQYST...NWSAERSRLNY--PENGWTPGEDSYREWIQVDLGLLRFVTAVGTQGA
ISKKKKYYVKTYKIDVSSNGEDWITIKEGNKPVLFQGNTNPTDVVVAVFPKPLITRFVRIKPATWETGISMRFEVYGC
>up|Q6X907|Q6X907_HUMAN/429-583
...yPCSGMLGMVSGLISDSQITSSNQGDR...NWMPENIRLVT--SRSGWAPAPHYINEWLQIDLGEEKIVRGIIIQGG
KHRENKVFMRKFKIGYSNNGSDWKMIMDKRKAKSFEGNNNYDTPELRTFP-ALSTRFIRIYPERATHGLGLRMELLGC
>up|E9PEP6|E9PEP6_HUMAN/274-424
....KCMEALGMESGEIHSDQITASSQYST...NWSAERSRLNY--PENGWTPGEDSYREWIQVDLGLLRFVTAVGTQGA
ISKKKKYYVKTYKIDVSSNGEDWITIKEGNKPVLFQGNTNPTDVVVAVFPKPLITRFVRIKPATWETGISMRFEVYGC
>up|E9PEP6|E9PEP6_HUMAN/429-583
...yPCSGMLGMVSGLISDSQITSSNQGDR...NWMPENIRLVT--SRSGWAPAPHYINEWLQIDLGEEKIVRGIIIQGG
KHRENKVFMRKFKIGYSNNGSDWKMIMDKRKAKSFEGNNNYDTPELRTFP-ALSTRFIRIYPERATHGLGLRMELLGC
>up|F7HHN8|F7HHN8_MACMU/274-424
....KCMEAVGMESGEIHSDQITASSQYST...NWSAERSRLNY--PENGWTPGEDSYREWIQVDLGLLRFVTAVGTQGA
ISKKKKYYVKTYKIDISSNGEDWITIKEGNKPVLFQGNTNPTDVVVAVFPKPLITRFVRIKPATWETGISLRFEVYGC
>up|F7HHN8|F7HHN8_MACMU/429-583
...yPCSGMLGMVSGLISDSQITSSNQGDR...NWMPENIRLVT--SRSGWAPAHSYVNEWLQIDLGEEKIVRGIIIQGG
KHRENKVFMRKFKIGYSNNGSDWKMIMDKRKAKSFEGNNNYDTPELRTFP-ALSTRFIRIYPERATHGLGLRMELLGC
>up|P28824|NRP1_XENLA/274-424
....QCKEALGMESGEIHFDQISVSSQYSM...NWSAERSRLNY--VENGWTPGEDTVKEWIQVDLENLRFVSGIGTQGA
ISKKKKYFVKSYKVDISSNGEDWITLKDGNKHLVFTGNTDATDVVYRPFSKPVITRFVRLRPVTWENGISLRFELYGC
>up|P28824|NRP1_XENLA/429-584
...yPCSRMLGMVSGLISDSQITASSQVDR...NWVPELARLVT--SRSGWAPSNTYTKEWLQIDLAEEKIVRGVIIQGG
KHKENKVFMRKFKIGYSNNGTEWEMIMDKNKPKTFEGNTNYDTPELRTFA-HITTGFIRIIPERASAGLALRLELLGC
>up|A8K9V7|A8K9V7_HUMAN/274-424
....KCMEALGMESGEIHSDQITASSQYST...NWSAERSRLNY--PENGWTPGEDSYREWIQVDLGLLRFVTAVGTQGA
ISKKKKYYVKTYKIDVSSNGEDWITIKEGNKPVLFQGNTNPTDVVVAVFPKPLITRFVRIKPATWETGISMRFEVYGC
>up|A8K9V7|A8K9V7_HUMAN/429-583
...yPCSGMLGMVSGLISDSQITSSNQGDR...NWMPENIRLVT--SRSGWAPAPHYINEWLQIDLGEEKIVRGIIIQGG
KHRENKVFMRKFKIGYSNNGSDWKMIMDKRKAKSFEGNNNYDTPELRTFP-ALSTRFIRIYPERATHGLGLRMELLGC
>ur|UPI00022C8802|UniRef100_UPI00022C8802/274-424
....KCMEALGMESGEIHSDQITASSQYST...NWSAERSRLNY--PENGWTPGEDSYREWIQVDLGLLRFVTAVGTQGA
ISKKKKYYVKTYKIDVSSNGEDWITIKEGNKPVLFQGNTNPTDVVVAVFPKPLITRFVRIKPATWETGISMRFEVYGC
>ur|UPI00022C8802|UniRef100_UPI00022C8802/429-583
...yPCSGMLGMVSGLISDSQITSSNQGDR...NWMPENIRLVT--SRSGWAPAPHYINEWLQIDLGEEKIVRGIIIQGG
KHRENKVFMRKFKIGYSNNGSDWKMIMDKRKAKSFEGNNNYDTPELRTFP-ALSTRFIRIYPERATHGLGLRMELLGC
>up|O14786|NRP1_HUMAN/274-424
....KCMEALGMESGEIHSDQITASSQYST...NWSAERSRLNY--PENGWTPGEDSYREWIQVDLGLLRFVTAVGTQGA
ISKKKKYYVKTYKIDVSSNGEDWITIKEGNKPVLFQGNTNPTDVVVAVFPKPLITRFVRIKPATWETGISMRFEVYGC
>up|O14786|NRP1_HUMAN/429-583
...yPCSGMLGMVSGLISDSQITSSNQGDR...NWMPENIRLVT--SRSGWAPAPHYINEWLQIDLGEEKIVRGIIIQGG
KHRENKVFMRKFKIGYSNNGSDWKMIMDKRKAKSFEGNNNYDTPELRTFP-ALSTRFIRIYPERATHGLGLRMELLGC
>up|Q5RDN4|Q5RDN4_PONAB/274-424
....KCMEALGMESGEIHSDQITASSQYST...NWSAERSRLNY--PENGWTPGEDSYREWIQVDLGLLRFVTAVGTQGA
ISKKKKYYVKTYKIDVSSNGEDWITIKEGNKPVLFQGNTNPTDVVVAVFPKPLITRFVRLKPATWETGISMRFEVYGC
>up|Q5RDN4|Q5RDN4_PONAB/429-583
...yPCSGMLGMVSGLISDSQITSSNQGDR...NWMPENIRLVT--SRSGWAPAHSYVNEWLQIDLGEEKIVRGIIIQGG
KHRENKVFMRKFKIGYSNNGSDWKMIMDKRKAKSFEGNNNYDTPELRTFP-ALSTRFIRIYPERATHGLGLRMELLGC
>up|G1N330|G1N330_MELGA/406-560
...yPCSGMLGMVSGLIPDSQITASTQVDR...NWIPENARLIT--SRSGWAPTTHYTNEWLQIDLGEEKKVRGIIVQGG
KHRENKVFMKKFKIGYSNNGSDWKMIMDKKKIKTFEGNTNYDTPELRTFE-PVSTRFIRVYPERATHGLGLRMELLGC
>up|G1N330|G1N330_MELGA/251-401
....QCMEPLGMESGEIHSDQITVSSQYSA...IWSSERSRLNY--PENGWTPGEDSAREWIQVDLGLLRFVSGIGTQGA
ISKKKEYYLKTYRVDVSSNGEDWITLKEGNKPVVFQGNSNPTDVVYRPFAKPVLTRFVRIRPMSWENGVSLRFEVYGC
>ur|UPI0002240128|UniRef100_UPI0002240128/545-706
..dsPCSNMLGMLSGLISDSQITASSTREY...LWSPSVARLVS--SRSGWFPRIPAGEEWLQVDLGVPKTVKGVVIQGA
RGVEARAFVRKFKMAYSLNGEDWEYIKDTLQPKLFEGNMHYDTPDVRRFD-PVPAQYVRVYPERWSPGIGMRLEVLGC
>ur|UPI0002240128|UniRef100_UPI0002240128/389-541
...fQCNVPLGMESGRISSEQISASSSYSD..gRWTPQQSRLHS--DDNGWTPNLDSNKEFLQVDLRFLTVLTAIATQGA
ISRQNGYYVKSYKLELSTNGEDWMMYRHGKNHKIFQANTDATEVVLNKIPTPVLTRFIRIRPQTWHTGIALRLELFGC
>ur|UPI0000E2239E|UniRef100_UPI0000E2239E/274-424
....KCMEALGMESGEVHSDQITASSQYST...NWSAERSRLNY--PENGWTPGEDSYREWIQVDLGLLRFVTAVGTQGA
ISKKKKYYVKTYKIDVSSNGEDWITIKEGNKPVLFQGNTNPTDVVVAVFPKPLITRFVRIKPATWETGISMRFEVYGC
>ur|UPI0000E2239E|UniRef100_UPI0000E2239E/429-583
...yPCSGMLGMVSGLISDSQITSSNQGDR...NWMPENIRLVT--SRSGWAPAHSYVNEWLQIDLGEEKIVRGIIIQGG
KHRENKVFMRKFKIGYSNNGSDWKMIMDKRKAKSFEGNNNYDTPELRTFP-ALSTRFIRIYPERATHGLGLRMELLGC
>ur|UPI0002654236|UniRef100_UPI0002654236/389-511
..nrACNNRLGMESGRIPDEAIAASTFYY-...ASPGHNGRLHIEEPRPFWGARGSARNEWLQVDLSELHTVTAIITQGA
GVKTLLSWVTSYRLAYWSESETWSFYKDEGNEMTFE------------------------------------------
>ur|UPI0002654236|UniRef100_UPI0002654236/96-236
....-----------RI-NASFSASSYMD-...GYEPDQTGLES---TESWIPINNTNGEWWQVCYSERVLITGLVTRGN
KEMGEGCWVNSFKVDYSLDGEYWWNYLDQDQPIEFFANAEATCNTTIFLPTPTRVSCLRILPETWRNKICLSVGIIGC
>ur|UPI0002654236|UniRef100_UPI0002654236/239-387
...nDCDEVMGLTLDRIHDNQIKASSWNGD..aLHPPSSARVGYKQVGYGWIPAQSSTDQWIQINFGSEKIVQGVVTQGC
LD--IEAWVESYTIS---DGQDDAQYRNNIRSEVFQGNRDMTTLVRNDLNQPFATLSVRVHPVTWYRDICLRLEFIGC
>up|F7HHS7|F7HHS7_MACMU/274-424
....KCMEAVGMESGEIHSDQITASSQYST...NWSAERSRLNY--PENGWTPGEDSYREWIQVDLGLLRFVTAVGTQGA
ISKKKKYYVKTYKIDISSNGEDWITIKEGNKPVLFQGNTNPTDVVVAVFPKPLITRFVRIKPATWETGISLRFEVYGC
>up|F7HHS7|F7HHS7_MACMU/429-583
...yPCSGMLGMVSGLISDSQITSSNQGDR...NWMPENIRLVT--SRSGWAPAHSYVNEWLQIDLGEEKIVRGIIIQGG
KHRENKVFMRKFKIGYSNNGSDWKMIMDKRKAKSFEGNNNYDTPELRTFP-ALSTRFIRIYPERATHGLGLRMELLGC
>ur|UPI0000E2239D|UniRef100_UPI0000E2239D/274-424
....KCMEALGMESGEVHSDQITASSQYST...NWSAERSRLNY--PENGWTPGEDSYREWIQVDLGLLRFVTAVGTQGA
ISKKKKYYVKTYKIDVSSNGEDWITIKEGNKPVLFQGNTNPTDVVVAVFPKPLITRFVRIKPATWETGISMRFEVYGC
>ur|UPI0000E2239D|UniRef100_UPI0000E2239D/429-583
...yPCSGMLGMVSGLISDSQITSSNQGDR...NWMPENIRLVT--SRSGWAPAHSYVNEWLQIDLGEEKIVRGIIIQGG
KHRENKVFMRKFKIGYSNNGSDWKMIMDKRKAKSFEGNNNYDTPELRTFP-ALSTRFIRIYPERATHGLGLRMELLGC
>up|H3IJA0|H3IJA0_STRPU/7-118
....--------------------------...-------------QAGGWSAKTKDLNQWIQVDLLATYRIVRVATQGR
AD--YSQWVTSFKIACSMDNVTFDTVKDTDNDNIFPGNSDRNTVVYNRFPVPMSCRYVRLLPYTWHQHISLRMELFG-
>up|H3IJA0|H3IJA0_STRPU/128-277
....---SPIGLESGAIPDSSLTASSEYDA...NHGPFRGRLNIARLYGGWSAKTNDLNQWIQVDLLATYSIVGVATQGR
QD--YSQWVTSFKIACSIDSTTFDTVKDTDTDKIFPGNSDRYTVVYNRFPVPISCRYVRILPYTWHERIALRMELF--
>up|H2Q1T2|H2Q1T2_PANTR/274-424
....KCMEALGMESGEVHSDQITASSQYST...NWSAERSRLNY--PENGWTPGEDSYREWIQVDLGLLRFVTAVGTQGA
ISKKKKYYVKTYKIDVSSNGEDWITIKEGNKPVLFQGNTNPTDVVVAVFPKPLITRFVRIKPATWETGISMRFEVYGC
>up|H2Q1T2|H2Q1T2_PANTR/429-583
...yPCSGMLGMVSGLISDSQITSSNQGDR...NWMPENIRLVT--SRSGWAPAHSYVNEWLQIDLGEEKIVRGIIIQGG
KHRENKVFMRKFKIGYSNNGSDWKMIMDKRKAKSFEGNNNYDTPELRTFP-ALSTRFIRIYPERATHGLGLRMELLGC
>up|H2NA53|H2NA53_PONAB/274-424
....KCMEALGMESGEIHSDQITASSQYST...NWSAERSRLNY--PENGWTPGEDSYREWIQVDLGLLRFVTAVGTQGA
ISKKKKYYVKTYKIDISSNGEDWITIKEGNKPVLFQGNTNPTDVVVAVFPKPLITRFVRLKPATWETGISMRFEVYGC
>up|H2NA53|H2NA53_PONAB/429-583
...yPCSGMLGMVSGLISDSQITSSNQGDR...NWMPENIRLVT--SRSGWAPAHSYVNEWLQIDLGEEKIVRGIIIQGG
KHRENKVFMRKFKIGYSNNGSDWKMIMDKRKAKSFEGNNNYDTPELRTFP-ALSTRFIRIYPERATHGLGLRMELLGC
>up|Q5RBG5|Q5RBG5_PONAB/274-424
....KCMEALGMESGEIHSDQITASSQYST...NWSAERSRLNY--PENGWTPGEDSYREWIQVDLGLLRFVTAVGTQGA
ISKKKKYYVKTYKIDVSSNGEDWITIKEGNKPVLFQGNTNPTDVVVAVFPKPLITRFVRLKPATWETGISMRFEVYGC
>up|Q5RBG5|Q5RBG5_PONAB/429-583
...yPCSGMLGMVSGLISDSQITSSNQGDR...NWMPENIRLVT--SRSGWAPAHSYVNEWLQIDLGEEKIVRGIIIQGG
KHRENKVFMRKFKIGYSNNGSDWRMIMDKRKAKSFEGNNNYDTPELRTFP-ALSTRFIRIYPERATHGLGLRMELLGC
>ur|UPI0002035782|UniRef100_UPI0002035782/450-604
...yPCSGMLGMVSGLIPDSQITASTQVDR...NWIPENARLIT--SRSGWAPTTHYTNEWLQIDLGEEKKVRGIIVQGG
KHRENKVFMKKFKIGYSNNGSDWKMIMDKKKIKTFEGNTNYDTPELRTFE-PVSTRFIRVYPERATHGLGLRMELLGC
>ur|UPI0002035782|UniRef100_UPI0002035782/295-445
....QCMEPLGMESGEIHSDQITVSSQYSA...IWSSERSRLNY--PENGWTPGEDSAREWIQVDLGLLRFVSGIGTQGA
ISKKKEYYLKTYRVDVSSNGEDWITLKEGNKPVVFQGNSNPTDVVYRPFAKPVLTRFVRIRPMSWENGVSLRFEVYGC
>ur|UPI00032899AD|UniRef100_UPI00032899AD/272-422
....KCMEALGMESGEIHSDQISASSQYSI...NWSAERSRLNY--PENGWTPGEDSYREWIQVDLGLLRFVTAVGTQGA
ISKKKKYYVKAYRIDISSNGEDWITIKEGNKPVIFQGNTNPTEVVFGVFPKPLITRFVRIKPMTWETGISMRFEVYGC
>ur|UPI00032899AD|UniRef100_UPI00032899AD/427-581
...yPCSGMLGMVSGLISDSQITASNQGER...NWMPENIRLVT--SRSGWAPAPHYLNEWLQVDLGEEKIVRGVIIQGG
KHRENKVFMRKFKIGYSNNGSDWKMIMDKRKAKSFEGNNNYDTPELRTFP-PLSTRFIRIYPERATHGLGLRMELLGC
>ur|UPI000328C541|UniRef100_UPI000328C541/272-422
....KCMEALGMESGEIHSDQISASSQYSI...NWSAERSRLNY--PENGWTPGEDSYREWIQVDLGLLRFVTAVGTQGA
ISKKKKYYVKAYRIDISSNGEDWITIKEGNKPVIFQGNTNPTEVVFGVFPKPLITRFVRIKPMTWETGISMRFEVYGC
>ur|UPI000328C541|UniRef100_UPI000328C541/427-581
...yPCSGMLGMVSGLISDSQITASNQGER...NWMPENIRLVT--SRSGWAPAPHYLNEWLQVDLGEEKIVRGVIIQGG
KHRENKVFMRKFKIGYSNNGSDWKMIMDKRKAKSFEGNNNYDTPELRTFP-PLSTRFIRIYPERATHGLGLRMELLGC
>ur|UPI000328BD91|UniRef100_UPI000328BD91/272-422
....KCMEALGMESGEIHSDQISASSQYSI...NWSAERSRLNY--PENGWTPGEDSYREWIQVDLGLLRFVTAVGTQGA
ISKKKKYYVKAYRIDISSNGEDWITIKEGNKPVIFQGNTNPTEVVFGVFPKPLITRFVRIKPMTWETGISMRFEVYGC
>ur|UPI000328BD91|UniRef100_UPI000328BD91/427-581
...yPCSGMLGMVSGLISDSQITASNQGER...NWMPENIRLVT--SRSGWAPAPHYLNEWLQVDLGEEKIVRGVIIQGG
KHRENKVFMRKFKIGYSNNGSDWKMIMDKRKAKSFEGNNNYDTPELRTFP-PLSTRFIRIYPERATHGLGLRMELLGC
>ur|UPI0003291E10|UniRef100_UPI0003291E10/272-422
....KCMEALGMESGEIHSDQISASSQYSI...NWSAERSRLNY--PENGWTPGEDSYREWIQVDLGLLRFVTAVGTQGA
ISKKKKYYVKAYRIDISSNGEDWITIKEGNKPVIFQGNTNPTEVVFGVFPKPLITRFVRIKPMTWETGISMRFEVYGC
>ur|UPI0003291E10|UniRef100_UPI0003291E10/427-581
...yPCSGMLGMVSGLISDSQITASNQGER...NWMPENIRLVT--SRSGWAPAPHYLNEWLQVDLGEEKIVRGVIIQGG
KHRENKVFMRKFKIGYSNNGSDWKMIMDKRKAKSFEGNNNYDTPELRTFP-PLSTRFIRIYPERATHGLGLRMELLGC
>ur|UPI000328BCAC|UniRef100_UPI000328BCAC/272-422
....KCMEALGMESGEIHSDQISASSQYSI...NWSAERSRLNY--PENGWTPGEDSYREWIQVDLGLLRFVTAVGTQGA
ISKKKKYYVKAYRIDISSNGEDWITIKEGNKPVIFQGNTNPTEVVFGVFPKPLITRFVRIKPMTWETGISMRFEVYGC
>ur|UPI000328BCAC|UniRef100_UPI000328BCAC/427-581
...yPCSGMLGMVSGLISDSQITASNQGER...NWMPENIRLVT--SRSGWAPAPHYLNEWLQVDLGEEKIVRGVIIQGG
KHRENKVFMRKFKIGYSNNGSDWKMIMDKRKAKSFEGNNNYDTPELRTFP-PLSTRFIRIYPERATHGLGLRMELLGC
>ur|UPI00027F44E9|UniRef100_UPI00027F44E9/274-424
....KCMEAVGMESGEIHSDQITASSQYST...NWSAERSRLNY--PENGWTPGEDSYREWIQVDLGLLRFVTAVGTQGA
ISKKKKYYVKTYKIDVSSNGEDWITIKEGNKPVLFQGNTNPTDVVVAVFPKPLITRFVRIKPATWETGISMRFEVYGC
>ur|UPI00027F44E9|UniRef100_UPI00027F44E9/429-583
...yPCSGMLGMVSGLISDSQITSSNQGDR...NWMPENIRLVT--SRSGWAPAHSYVNEWLQIDLGEEKIVRGIIIQGG
KHRENKVFMRKFKIGYSNNGSDWKMIMDKRKAKSFEGNNNYDTPELRTFP-ALSTRFIRIYPERATHGLGLRMELLGC
>up|Q3UFP7|Q3UFP7_MOUSE/274-424
....KCMEALGMESGEIHSDQITASSQYGT...NWSVERSRLNY--PENGWTPGEDSYKEWIEVDLGLLRFVTAVGTQGA
ISKKKKYYVKTYRVDISSNGEDWISLKEGNKAIIFQGNTNPTDVVLGVFSKPLITRFVRIKPVSWETGISMRFEVYGC
>up|Q3UFP7|Q3UFP7_MOUSE/429-583
...yPCSGMLGMVSGLISDSQITASNQADR...NWMPENIRLVT--GRTGWALPPSYTNEWLQVDLGDEKIVRGVIIQGG
KHRENKVFMRKFKIAYSNNGSDWKTIMDKRKAKSFEGNNNYDTPELRTFS-PLSTRFIRIYPERATHGLGLRMELLGC
>ur|UPI00027F44E8|UniRef100_UPI00027F44E8/274-424
....KCMEAVGMESGEIHSDQITASSQYST...NWSAERSRLNY--PENGWTPGEDSYREWIQVDLGLLRFVTAVGTQGA
ISKKKKYYVKTYKIDVSSNGEDWITIKEGNKPVLFQGNTNPTDVVVAVFPKPLITRFVRIKPATWETGISMRFEVYGC
>ur|UPI00027F44E8|UniRef100_UPI00027F44E8/429-583
...yPCSGMLGMVSGLISDSQITSSNQGDR...NWMPENIRLVT--SRSGWAPAHSYVNEWLQIDLGEEKIVRGIIIQGG
KHRENKVFMRKFKIGYSNNGSDWKMIMDKRKAKSFEGNNNYDTPELRTFP-ALSTRFIRIYPERATHGLGLRMELLGC
>ur|UPI00027F44E7|UniRef100_UPI00027F44E7/274-424
....KCMEAVGMESGEIHSDQITASSQYST...NWSAERSRLNY--PENGWTPGEDSYREWIQVDLGLLRFVTAVGTQGA
ISKKKKYYVKTYKIDVSSNGEDWITIKEGNKPVLFQGNTNPTDVVVAVFPKPLITRFVRIKPATWETGISMRFEVYGC
>ur|UPI00027F44E7|UniRef100_UPI00027F44E7/429-583
...yPCSGMLGMVSGLISDSQITSSNQGDR...NWMPENIRLVT--SRSGWAPAHSYVNEWLQIDLGEEKIVRGIIIQGG
KHRENKVFMRKFKIGYSNNGSDWKMIMDKRKAKSFEGNNNYDTPELRTFP-ALSTRFIRIYPERATHGLGLRMELLGC
>up|H2S2I3|H2S2I3_TAKRU/273-423
....DCSDPLGMESGEIASDQIMASSQYNP...SWSPERSRLNY--YENAWTPAEDSNKEWIQVDLGFLRFVSAVGTQGA
ISQQRIYYVKSYKVDVSSNGEDWITLKEGSKQKIFQGNTNPTDVAKTMLPKPTLTRFVRIRPVTWETGIALRFEVYGC
>up|H2S2I3|H2S2I3_TAKRU/427-582
..eyPCSGMLGMISGLITDNQITASSHTDR...SWVPENARLLT--SRTGWTLLPQFASEWLQVDLGEEKLVKGLIIQGG
KHRENKVFMKKFRLGYSNNGSEWAMVLDGNKPKIFEGNGNYDTPELRIVE-PLLSRFIRIYPERATPGMGLRLELLGC
>up|Q6NUE0|Q6NUE0_XENLA/275-427
...fQCNVPLGMESGRISNEQITASSTYSD..gRWTAQQSRLNS--DDNGWTPNVDTNREYLQIDLRFLFLLTAVATQGA
ISRQTPYYVKSYKLEVSTNGEDWMMFRHGKNHKIFQGNTDPTEVVLNKIPQPVLARFIRFRPQTWDTGIAMRVELYGC
>up|Q6NUE0|Q6NUE0_XENLA/431-592
..dsPCSNMLGMMSGLISDSQITASSTREY...LWSSGVARLVS--SRSGWYTHISIGKEWLQVDLGTVKTVRGVIIQGA
RGTENRAFVRKFKVAHSLNGNDWEYILDTEQAKQFEGNMHYDTPEVRRFE-PVAAQFVRVYPERWSPGMGMRMEVLGC
>up|F7HHM9|F7HHM9_MACMU/248-402
...yPCSGMLGMVSGLISDSQITSSNQGDR...NWMPENIRLVT--SRSGWAPAHSYVNEWLQIDLGEEKIVRGIIIQGG
KHRENKVFMRKFKIGYSNNGSDWKMIMDKRKAKSFEGNNNYDTPELRTFP-ALSTRFIRIYPERATHGLGLRMELLGC
>up|F7HHM9|F7HHM9_MACMU/93-243
....KCMEAVGMESGEIHSDQITASSQYST...NWSAERSRLNY--PENGWTPGEDSYREWIQVDLGLLRFVTAVGTQGA
ISKKKKYYVKTYKIDISSNGEDWITIKEGNKPVLFQGNTNPTDVVVAVFPKPLITRFVRIKPATWETGISLRFEVYGC
>ur|UPI00032AF21A|UniRef100_UPI00032AF21A/428-582
...yPCSGMLGMVSGLISDSQITASNQGDR...NWMPENVRLVT--SRSGWALPPTYTSEWLQVDLGEEKLVRGIIVQGG
KHRENKVFMKKFKIGHSHNGSDWRMIMDKRKAKSFEGNSNYDTPELRTFP-PLSTRFIRIYPERATHGLGLRMELLGC
>ur|UPI00032AF21A|UniRef100_UPI00032AF21A/273-423
....KCMEALGMESGEIHSDQITASSQYST...NWSAERSRLNY--PENGWTPGEDSYREWIQVDLGLLRFVTAVGTQGA
ISKKKKYFVKTYRIDISSNGEDWITLKEANKPLIFQGNSNPTDVVLGIFPKPLITRFVRIRPMTWETGISMRFEVYGC
>up|H3C969|H3C969_TETNG/408-562
...yPCSGMLGMVSGQISDAQISVSSSADR...GWVAENARLLT--GRTGWTGQQAKQNEWIQVDLGQEKMLSGVMIQGG
KHRDKNVFVKKFRVGHSLDGEDWAMVRENGRPKIFSGNQNHDTPELRLV-AAVRTRFVRIYPDRATAGLGLRLELTGC
>up|H3C969|H3C969_TETNG/254-403
....-CMEPLGMESGQISAQQIKASSQYNS...NWSPERSRLNY--HENGWTPSDDTVREWIQVDLGFLRFVTAIGTQGA
ISKKKHYFVRSYRVDVSSTGEDWVTVKDNSKQKIFQGNHNPTDVAVAFLPKQTLARYVRIRPLTWEQGICMRFEIYGC
>up|H3BVP0|H3BVP0_TETNG/430-584
...yPCSGMLGMVSGQISDAQISVSSSADR...GWVAENARLLT--GRTGWTGQQAKQNEWIQVDLGQEKMLSGVMIQGG
KHRDKNVFVKKFRVGHSLDGEDWAMVRENGRPKIFSGNQNHDTPELRLV-AAVRTRFVRIYPDRATAGLGLRLELTGC
>up|H3BVP0|H3BVP0_TETNG/276-425
....-CMEPLGMESGQISAQQIKASSQYNS...NWSPERSRLNY--HENGWTPSDDTVREWIQVDLGFLRFVTAIGTQGA
ISKKKHYFVRSYRVDVSSTGEDWVTVKDNSKQKIFQGNHNPTDVAVAFLPKQTLARYVRIRPLTWEQGICMRFEIYGC
>ur|UPI00032B0227|UniRef100_UPI00032B0227/428-582
...yPCSGMLGMVSGLISDSQITASNQGDR...NWMPENVRLVT--SRSGWALPPTYTSEWLQVDLGEEKLVRGIIVQGG
KHRENKVFMKKFKIGHSHNGSDWRMIMDKRKAKSFEGNSNYDTPELRTFP-PLSTRFIRIYPERATHGLGLRMELLGC
>ur|UPI00032B0227|UniRef100_UPI00032B0227/273-423
....KCMEALGMESGEIHSDQITASSQYST...NWSAERSRLNY--PENGWTPGEDSYREWIQVDLGLLRFVTAVGTQGA
ISKKKKYFVKTYRIDISSNGEDWITLKEANKPLIFQGNSNPTDVVLGIFPKPLITRFVRIRPMTWETGISMRFEVYGC
>up|H3CRB2|H3CRB2_TETNG/426-580
...yPCSGMLGMVSGQISDAQISVSSSADR...GWVAENARLLT--GRTGWTGQQAKQNEWIQVDLGQEKMLSGVMIQGG
KHRDKNVFVKKFRVGHSLDGEDWAMVRENGRPKIFSGNQNHDTPELRLV-AAVRTRFVRIYPDRATAGLGLRLELTGC
>up|H3CRB2|H3CRB2_TETNG/272-421
....-CMEPLGMESGQISAQQIKASSQYNS...NWSPERSRLNY--HENGWTPSDDTVREWIQVDLGFLRFVTAIGTQGA
ISKKKHYFVRSYRVDVSSTGEDWVTVKDNSKQKIFQGNHNPTDVAVAFLPKQTLARYVRIRPLTWEQGICMRFEIYGC
>ur|UPI00022F465D|UniRef100_UPI00022F465D/275-427
...fQCNVPLGMESGRIANEQISASSTFSD..gRWTPQQSRLHG--DDNGWTPNLDSNKEYLQVDLRFLTVLTAIATQGA
ISRQRGYYVKSYKLEVSTNGEDWMVYRHGKNHKIFQANNDATEVVLNKLHMPLLTRFIRIRPQTWHLGIALRLELFGC
>ur|UPI00022F465D|UniRef100_UPI00022F465D/432-592
...aPCSSMLGMLSGLIADNQISASSTREY...LWSPSAARLVS--SRSGWFPRNPPGEEWLQVDLGTPKTIKGVIIQGA
RGMEARAFVRKFKVSYSLNGKDWEYIQDTQQPKLFEGNMHYDTPDIRRFD-AVPAQYVRVYPERWSPGIGMRLEVLGC
>up|F1QN93|F1QN93_DANRE/135-287
...fHCSNAFGLESGKISDDQISASTSFYD..gRWQPRQARLNN--EDNAWTPGEDSNKEYIQVDLQFLKVLTGIATQGA
ISKQKSYYVTTFKLEVSTNGEDWMFYRHGKNHKIFHANTDPSEVVLNRIPQPVLARFVRIRPQTWNNGIALRFELYGC
>up|F1QN93|F1QN93_DANRE/292-452
...aPCSELQGMLSGLLPDSQISASSMRDL...HWSPGAARLVA--SRSGWFPSPAAGEEWLQVDLGTPRMVRGVITQGA
RSSENRAFVRKYRLAHSLNGKDWNFVIDTSMPKLFEGNTNYDTPELRRFE-ELPAQFIRIYPERWSPGIGMRMEVLGC
>up|G3HDM0|G3HDM0_CRIGR/275-427
...fQCNVPLGMESGRIANEQISASSTFSD..gRWTPQQSRLHG--DDNGWTPNLDSNKEYLQVDLRFLTVLTAIATQGA
ISRQRGYYVKSYKLEVSTNGEDWMVYRHGKNHKIFQANNDATEVVLNKLHMPLLTRFIRIRPQTWHLGIALRLELFGC
>up|G3HDM0|G3HDM0_CRIGR/432-592
...aPCSSMLGMLSGLIADNQISASSTREY...LWSPSAARLVS--SRSGWFPRNPPGEEWLQVDLGTPKTIKGVIIQGA
RGMEARAFVRKFKVSYSLNGKDWEYIQDTQQPKLFEGNMHYDTPDIRRFD-AVPAQYVRVYPERWSPGIGMRLEVLGC
>ur|UPI00022F465C|UniRef100_UPI00022F465C/275-427
...fQCNVPLGMESGRIANEQISASSTFSD..gRWTPQQSRLHG--DDNGWTPNLDSNKEYLQVDLRFLTVLTAIATQGA
ISRQRGYYVKSYKLEVSTNGEDWMVYRHGKNHKIFQANNDATEVVLNKLHMPLLTRFIRIRPQTWHLGIALRLELFGC
>ur|UPI00022F465C|UniRef100_UPI00022F465C/432-592
...aPCSSMLGMLSGLIADNQISASSTREY...LWSPSAARLVS--SRSGWFPRNPPGEEWLQVDLGTPKTIKGVIIQGA
RGMEARAFVRKFKVSYSLNGKDWEYIQDTQQPKLFEGNMHYDTPDIRRFD-AVPAQYVRVYPERWSPGIGMRLEVLGC
>up|A7RRF3|A7RRF3_NEMVE/212-368
...kPCKGALGMQSGAIRDWQITASSFKNV...WFLPSSGRLHNQYTFGAWCAQDRDLYQYLQIDFVTQVNLVAIATQGM
GF-VDGNWVESYMLSYSCEDDTWYSYEVDGRTKVFKANSDSDSVMREDLPYSVVARRVRIHPLSWNASICMRIELFGC
>up|A7RRF3|A7RRF3_NEMVE/5-162
...dCCDSPLGMQSGGIRDFQISSTSSKSP...MLSASAARLHNTVTFGAWCADITDTNQYLQIDLLTTVNLSAVASQGF
DF-AGGQWVSRYTLSYSCDGRTWARYSTAEHVHQFTANNDSATVVKNILTRPILARKVRIEPKSWAEAICMRVELYGC
>ur|UPI0003346B2A|UniRef100_UPI0003346B2A/431-585
...yPCSGMLGMVSGLISDSQITASNQGER...NWMPENIRLVT--SRSGWVLPPAYINEWLQVDLGEEKIVRGIIIQGG
KHRENKVFMRKFKIGHSNNGSDWKMIMDKRKPKSFEGNNNYDTPELRTFP-PLSTRFIRIYPERATHGLGLRMELLGC
>ur|UPI0003346B2A|UniRef100_UPI0003346B2A/276-426
....KCMEALGMESGEIHSDQITVSSQYST...NWSAERSRLNY--PENGWTPGEDSYREWIQVDLGLLRFVTAVGTQGA
ISKKKKYYVKTYRIEISSNGEDWITIKEGNKPVIFQGNTNPTDIVFGVFNKPMITRFVRIKPVTWETGISMRFEVYGC
>up|G5C5C5|G5C5C5_HETGA/253-403
....KCMEPLGMESGEIHSSQIKASSQYST...NWSAERSRLNY--PENGWTPGEDSFREWIQVDLGLLRFVTAIGTQGA
ISKKKKYYVKTYRVDISSNEDDWITIKEGNKAVIFQGNTNPTDVAFGVFPKPLITRFIRIRPVSWETGVSMRFEVYGC
>up|G5C5C5|G5C5C5_HETGA/408-562
...yPCSGMLGIVSGLISDSQITASNQGDR...SWMPENVRLMS--SRSGWAPAPHYTSEWLQVDLGEETMVRGVIIQGG
KHRENKVYMRKFKVGYSNNGSDWKMIMDRRKAKSFEGNNNYDTPELRTFP-PISTRFIRIYPERATHGLGLRMELLGC
>ur|UPI00033463D7|UniRef100_UPI00033463D7/431-585
...yPCSGMLGMVSGLISDSQITASNQGER...NWMPENIRLVT--SRSGWVLPPAYINEWLQVDLGEEKIVRGIIIQGG
KHRENKVFMRKFKIGHSNNGSDWKMIMDKRKPKSFEGNNNYDTPELRTFP-PLSTRFIRIYPERATHGLGLRMELLGC
>ur|UPI00033463D7|UniRef100_UPI00033463D7/276-426
....KCMEALGMESGEIHSDQITVSSQYST...NWSAERSRLNY--PENGWTPGEDSYREWIQVDLGLLRFVTAVGTQGA
ISKKKKYYVKTYRIEISSNGEDWITIKEGNKPVIFQGNTNPTDIVFGVFNKPMITRFVRIKPVTWETGISMRFEVYGC
>ur|UPI00035018D0|UniRef100_UPI00035018D0/274-424
....KCMEPLGMESGEIHSSQIKASSQYST...NWSAERSRLNY--PENGWTPGEDSFREWIQVDLGLLRFVTAIGTQGA
ISKKKKYYVKTYRVDISSNEDDWITIKEGNKAVIFQGNTNPTDVAFGVFPKPLITRFIRIRPVSWETGVSMRFEVYGC
>ur|UPI00035018D0|UniRef100_UPI00035018D0/429-583
...yPCSGMLGIVSGLISDSQITASNQGDR...SWMPENVRLMS--SRSGWAPAPHYTSEWLQVDLGEETMVRGVIIQGG
KHRENKVYMRKFKVGYSNNGSDWKMIMDRRKAKSFEGNNNYDTPELRTFP-PISTRFIRIYPERATHGLGLRMELLGC
>ur|UPI0003346F63|UniRef100_UPI0003346F63/431-585
...yPCSGMLGMVSGLISDSQITASNQGER...NWMPENIRLVT--SRSGWVLPPAYINEWLQVDLGEEKIVRGIIIQGG
KHRENKVFMRKFKIGHSNNGSDWKMIMDKRKPKSFEGNNNYDTPELRTFP-PLSTRFIRIYPERATHGLGLRMELLGC
>ur|UPI0003346F63|UniRef100_UPI0003346F63/276-426
....KCMEALGMESGEIHSDQITVSSQYST...NWSAERSRLNY--PENGWTPGEDSYREWIQVDLGLLRFVTAVGTQGA
ISKKKKYYVKTYRIEISSNGEDWITIKEGNKPVIFQGNTNPTDIVFGVFNKPMITRFVRIKPVTWETGISMRFEVYGC
>ur|UPI0003344E6B|UniRef100_UPI0003344E6B/431-585
...yPCSGMLGMVSGLISDSQITASNQGER...NWMPENIRLVT--SRSGWVLPPAYINEWLQVDLGEEKIVRGIIIQGG
KHRENKVFMRKFKIGHSNNGSDWKMIMDKRKPKSFEGNNNYDTPELRTFP-PLSTRFIRIYPERATHGLGLRMELLGC
>ur|UPI0003344E6B|UniRef100_UPI0003344E6B/276-426
....KCMEALGMESGEIHSDQITVSSQYST...NWSAERSRLNY--PENGWTPGEDSYREWIQVDLGLLRFVTAVGTQGA
ISKKKKYYVKTYRIEISSNGEDWITIKEGNKPVIFQGNTNPTDIVFGVFNKPMITRFVRIKPVTWETGISMRFEVYGC
>ur|UPI0003500D05|UniRef100_UPI0003500D05/274-424
....KCMEPLGMESGEIHSSQIKASSQYST...NWSAERSRLNY--PENGWTPGEDSFREWIQVDLGLLRFVTAIGTQGA
ISKKKKYYVKTYRVDISSNEDDWITIKEGNKAVIFQGNTNPTDVAFGVFPKPLITRFIRIRPVSWETGVSMRFEVYGC
>ur|UPI0003500D05|UniRef100_UPI0003500D05/429-583
...yPCSGMLGIVSGLISDSQITASNQGDR...SWMPENVRLMS--SRSGWAPAPHYTSEWLQVDLGEETMVRGVIIQGG
KHRENKVYMRKFKVGYSNNGSDWKMIMDRRKAKSFEGNNNYDTPELRTFP-PISTRFIRIYPERATHGLGLRMELLGC
>ur|UPI00034F9AE9|UniRef100_UPI00034F9AE9/274-424
....KCMEPLGMESGEIHSSQIKASSQYST...NWSAERSRLNY--PENGWTPGEDSFREWIQVDLGLLRFVTAIGTQGA
ISKKKKYYVKTYRVDISSNEDDWITIKEGNKAVIFQGNTNPTDVAFGVFPKPLITRFIRIRPVSWETGVSMRFEVYGC
>ur|UPI00034F9AE9|UniRef100_UPI00034F9AE9/429-583
...yPCSGMLGIVSGLISDSQITASNQGDR...SWMPENVRLMS--SRSGWAPAPHYTSEWLQVDLGEETMVRGVIIQGG
KHRENKVYMRKFKVGYSNNGSDWKMIMDRRKAKSFEGNNNYDTPELRTFP-PISTRFIRIYPERATHGLGLRMELLGC
>ur|UPI00034FDA78|UniRef100_UPI00034FDA78/274-424
....KCMEPLGMESGEIHSSQIKASSQYST...NWSAERSRLNY--PENGWTPGEDSFREWIQVDLGLLRFVTAIGTQGA
ISKKKKYYVKTYRVDISSNEDDWITIKEGNKAVIFQGNTNPTDVAFGVFPKPLITRFIRIRPVSWETGVSMRFEVYGC
>ur|UPI00034FDA78|UniRef100_UPI00034FDA78/429-583
...yPCSGMLGIVSGLISDSQITASNQGDR...SWMPENVRLMS--SRSGWAPAPHYTSEWLQVDLGEETMVRGVIIQGG
KHRENKVYMRKFKVGYSNNGSDWKMIMDRRKAKSFEGNNNYDTPELRTFP-PISTRFIRIYPERATHGLGLRMELLGC
>up|P79795|NRP1_CHICK/272-422
....QCMEPLGMESGEIHSDQITVSSQYSA...IWSSERSRLNY--PENGWTPGEDSVREWIQVDLGLLRFVSGIGTQGA
ISKKKEYYLKTYRVDVSSNGEDWITLKEGNKPVVFQGNSNPTDVVYRPFPKPVLTRFVRIKPVSWENGVSLRFEVYGC
>up|P79795|NRP1_CHICK/427-581
...yPCSGMLGMVSGLIPDSQITASTQVDR...NWIPENARLIT--SRSGWAPTTHYTNEWLQIDLGEEKIVRGIIVQGG
KHRENKVFMKKFKIGYSNNGSDWKMIMDKKKIKTFEGNTNYDTPELRTFE-PVSTRIIRVYPERATHGLGLRMELLGC
>up|F6WJ50|F6WJ50_MACMU/274-424
....KCMEAVGMESGEIHSDQITASSQYST...NWSAERSRLNY--PENGWTPGEDSYREWIQVDLGLLRFVTAVGTQGA
ISKKKKYYVKTYKIDISSNGEDWITIKEGNKPVLFQGNTNPTDVVVAVFPKPLITRFVRIKPATWETGISLRFEVYGC
>up|F6WJ50|F6WJ50_MACMU/429-583
...yPCSGMLGMVSGLISDSQITSSNQGDR...NWMPENIRLVT--SRSGWAPAHSYVNEWLQIDLGEEKIVRGIIIQGG
KHRENKVFMRKFKIGYSNNGSDWKMIMDKRKAKSFEGNNNYDTPELRTFP-ALSTRFIRIYPERATHGLGLRMELLGC
>up|F7HHM6|F7HHM6_MACMU/274-424
....KCMEAVGMESGEIHSDQITASSQYST...NWSAERSRLNY--PENGWTPGEDSYREWIQVDLGLLRFVTAVGTQGA
ISKKKKYYVKTYKIDISSNGEDWITIKEGNKPVLFQGNTNPTDVVVAVFPKPLITRFVRIKPATWETGISLRFEVYGC
>up|F7HHM6|F7HHM6_MACMU/429-583
...yPCSGMLGMVSGLISDSQITSSNQGDR...NWMPENIRLVT--SRSGWAPAHSYVNEWLQIDLGEEKIVRGIIIQGG
KHRENKVFMRKFKIGYSNNGSDWKMIMDKRKAKSFEGNNNYDTPELRTFP-ALSTRFIRIYPERATHGLGLRMELLGC
>up|Q6T868|Q6T868_DANRE/275-427
...fHCSNAFGLESGKISDDQISASTSFYD..gRWQPRQARLNN--EDNAWTPGEDSNKEYIQVDLQFLKVLTGIATQGA
ISKQKSYYVTTFKLEVSTNGEDWMFYRHGKNHKIFHANTDPSEVVLNRIPQPVLARFVRIRPQTWNNGIALRFELYGC
>up|Q6T868|Q6T868_DANRE/432-592
...aPCSELQGMLSGLLPDSQISASSMRDL...HWSPGAARLVA--SRSGWFPSPAAGEEWLQVDLGTPRTVRGVITQGA
RSSENRAFVRKYRLAHSLNGKDWNFVIDTSMPKLFEGNTNYDTPELRRFE-ELPAQFIRIYPERWSPGIGMRMEVLGC
>up|B3DFP6|B3DFP6_DANRE/275-427
...fHCSNAFGLESGKISDDQISASTSFYD..gRWQPRQARLNN--EDNAWTPGEDSNKEYIQVDLQFLKVLTGIATQGA
ISKQKSYYVTTFKLEVSTNGEDWMFYRHGKNHKIFHANTDPSEVVLNRIPQPVLARFVRIRPQTWNNGIALRFELYGC
>up|B3DFP6|B3DFP6_DANRE/432-592
...aPCSELQGMLSGLLPDSQISASSMRDL...HWSPGAARLVA--SRSGWFPSPAAGEEWLQVDLGTPRTVRGVITQGA
RSSENRAFVRKYRLAHSLNGKDWNFVIDTSMPKLFEGNTNYDTPELRRFE-ELPAQFIRIYPERWSPGIGMRMEVLGC
>ur|UPI000331583B|UniRef100_UPI000331583B/274-424
....KCMEALGMESGEIHSDQITASSQYST...NWSAERSRLNY--PENGWTPGEDSYREWIQVDLGLLRFVTAVGIQGA
ISKKKKYYVKTYRIDISTNGEDWITIKEGNKPVIFQGNTNPTDVVFGVFPKPLITRYVRIKPVTWETGISLRFEVYGC
>ur|UPI000331583B|UniRef100_UPI000331583B/429-583
...yPCSGMLGMVSGLISDSQITASNQGDR...NWMPENIRLVT--SRSGWAPAPHYVNEWLQVDLGEEKIVRGIIIQGG
KHKENKVFMRKFKIGHSNNGSDWKMIMDKRKPKSFEGNNNFDTPELRTFP-PLSTRFIRIYPERATHGLGLRMELLGC
>ur|UPI0003317933|UniRef100_UPI0003317933/274-424
....KCMEALGMESGEIHSDQITASSQYST...NWSAERSRLNY--PENGWTPGEDSYREWIQVDLGLLRFVTAVGIQGA
ISKKKKYYVKTYRIDISTNGEDWITIKEGNKPVIFQGNTNPTDVVFGVFPKPLITRYVRIKPVTWETGISLRFEVYGC
>ur|UPI0003317933|UniRef100_UPI0003317933/429-583
...yPCSGMLGMVSGLISDSQITASNQGDR...NWMPENIRLVT--SRSGWAPAPHYVNEWLQVDLGEEKIVRGIIIQGG
KHKENKVFMRKFKIGHSNNGSDWKMIMDKRKPKSFEGNNNFDTPELRTFP-PLSTRFIRIYPERATHGLGLRMELLGC
>ur|UPI0003317AC0|UniRef100_UPI0003317AC0/274-424
....KCMEALGMESGEIHSDQITASSQYST...NWSAERSRLNY--PENGWTPGEDSYREWIQVDLGLLRFVTAVGIQGA
ISKKKKYYVKTYRIDISTNGEDWITIKEGNKPVIFQGNTNPTDVVFGVFPKPLITRYVRIKPVTWETGISLRFEVYGC
>ur|UPI0003317AC0|UniRef100_UPI0003317AC0/429-583
...yPCSGMLGMVSGLISDSQITASNQGDR...NWMPENIRLVT--SRSGWAPAPHYVNEWLQVDLGEEKIVRGIIIQGG
KHKENKVFMRKFKIGHSNNGSDWKMIMDKRKPKSFEGNNNFDTPELRTFP-PLSTRFIRIYPERATHGLGLRMELLGC
>up|M4A0X6|M4A0X6_XIPMA/410-565
..eyPCSGMLGMVSGLITDNQITASSHTDR...SWVPENARLLT--SRTGWTLLPQFANEWLQVDLGEEKLVKGFIIQGG
KYRENKVFMKKFRLGYSNNGSDWRVVYDGNKPKIFEGNSNYDTPELRTVE-PLLTRFIRIYPERATPGMGLRLELLGC
>up|M4A0X6|M4A0X6_XIPMA/256-406
....DCSDPLGMESGEITSDQIMASSQYNP...SWSPERSRLNY--YENAWTPAEDSNKEWIQVDLGFLRFISAIGTQGA
ISQHKIYFVKSYKVDVSSNGEDWITLKEGSKQKIFQGNTNPTDVTKAKLPKPTLTRFLRIRPVAWETGIALRFEVYGC
>up|A4IIP4|A4IIP4_XENTR/274-426
...fQCNVPLGMESGRISNEQITASSTYSD..gRWTAQQSRLNS--DDNGWTPNVDTNKEYLQIDLRFLTLLTAVATQGA
ISRQTPYYVKSYKLEVSTNGEDWMMFRHGKNHKIFPGNTDPTEVVLNKIPQPVLTRFVRFRPQSWATGIAMRVELYGC
>up|A4IIP4|A4IIP4_XENTR/430-591
..dsPCSNMLGMMSGLISDSQITASSTREY...LWSPGVARLVS--SRSGWYAHAQTGKEWLQVDLGTVKTVRGIIIQGA
RGTKNRAFVRKFKVAHSLNGKDWDYILDTELAKQFEGNMHYDTPEVRRFE-QVAAQFVRVYPDKWSPGMGMRMEVLGC
>ur|UPI000155C6EF|UniRef100_UPI000155C6EF/428-581
....PCSGMLGMVSGLISDSQITASNQADR...NWMPENIRLVT--SRSGWAPAPHYGNEWLQIDLGEEKIVKGIIIQGG
KHRENKVYMRKFKIGYSHNGSDWKMITDKRKTKSFEGNTNYDTPELRSFS-PISTRFIRIFPERATHGLGLRMELLGC
>ur|UPI000155C6EF|UniRef100_UPI000155C6EF/272-422
....KCMEPLGMESGEIHSDQIMVSSQYST...NWSSERSRLNY--PENGWTPGEDSYREWIQVDLGLLRFVSAIGTQGA
ISKKKKYYVKTYRIDISSNGEDWITIKEGNKAIAFVGNTNPTDIAYGIFPKPILTRFVRIKPITWETGISMRFEVYGC
>up|I3J9J4|I3J9J4_ORENI/431-589
...aPCSELQGMLSGLLPDSQITASSMRDI...HGSMGAARLVA--SRSGWFPNPTVGEEWLQVDLGVPKMVRGIITQGA
RGAENRAFVRKYKLAHSSNGKDWTYITDTGFAKIFEGNSHYDTPEVRRFD-EIVTQHIRVFPERWSPGIGMRMEVLGC
>up|I3J9J4|I3J9J4_ORENI/274-426
...fHCSNAFGMESGKITDDQITASSTFAD..eRWLPRQARLNY--NDNAWTPSDDSNKEYIQVDLHTLKVLTGIATQGA
ISKQKNYFVTSFKLEVSTNGEDWMIYRHGKNHKVFHANADATEVVLNRIPQPVLARFVRIKPQTWKNGIALRFELYGC
>up|H3CTI7|H3CTI7_TETNG/250-400
....DCSDPLGMESGEIASEQIMASSQYNP...SWSPERSRLNY--YENAWTPAEDSNKEWIQVDLGFLRFVSAIGTQGA
ISQQRIYFVKSYKVDVSSNGEDWITLKEGSKQKIFQGNTNPTDVAKTMLPKPTLTRFVRIRPVTWETGIALRFEVYGC
>up|H3CTI7|H3CTI7_TETNG/404-559
..eyPCSGMLGMISGLITDNQITASSHTDR...NWVPENARLLT--SRTGWTLLPQFASEWLQIDLGEEKLVKGLIIQGG
KHRENKVFMKKFRLGYSNNGSEWTMVFDGNKPKIFEGNGNYDTPELRIVE-PLLTRFIRIYPERATPGMGLRLELLGC
>up|Q4SKS3|Q4SKS3_TETNG/199-349
....DCSDPLGMESGEIASEQIMASSQYNP...SWSPERSRLNY--YENAWTPAEDSNKEWIQVDLGFLRFVSAIGTQGA
ISQQRIYFVKSYKVDVSSNGEDWITLKEGSKQKIFQGNTNPTDVAKTMLPKPTLTRFVRIRPVTWETGIALRFEVYGC
>up|Q4SKS3|Q4SKS3_TETNG/353-508
..eyPCSGMLGMISGLITDNQITASSHTDR...NWVPENARLLT--SRTGWTLLPQFASEWLQIDLGEEKLVKGLIIQGG
KHRENKVFMKKFRLGYSNNGSEWTMVFDGNKPKIFEGNGNYDTPELRIVE-PLLTRFIRIYPERATPGMGLRLELLGC
>up|F7CIA9|F7CIA9_ORNAN/428-581
....PCSGMLGMVSGLISDSQITASNQADR...NWMPENIRLVT--SRSGWAPAPHYGNEWLQIDLGEEKIVKGIIIQGG
KHRENKVYMRKFKIGYSHNGSDWKMITDKRKTKSFEGNTNYDTPELRSFS-PISTRFIRIFPERATHGLGLRMELLGC
>up|F7CIA9|F7CIA9_ORNAN/272-422
....KCMEPLGMESGEIHSDQIMVSSQYST...NWSSERSRLNY--PENGWTPGEDSYREWIQVDLGLLRFVSAIGTQGA
ISKKKKYYVKTYRIDISSNGEDWITIKEGNKAIAFVGNTNPTDIAYGIFPKPILTRFVRIKPITWETGISMRFEVYGC
>up|G3Q0G1|G3Q0G1_GASAC/1496-1652
...nSCSLPLGLQKKIIPDDGLSASSFHSSllsSWSPSLARLHLGGRTNAWRPKNNNPHEWLQVDLGTVKRITGVVTQGA
RSLFYPMMVTEFSVTVSHDGHSWRSVLESQREKIFTGNSDTDDEALTVFDPPLFGRYLRVHPRGWINDIALRLEVLGC
>up|G3Q0G1|G3Q0G1_GASAC/1336-1493
...pHCVVPLGMKSGRIEDSQITASDHTD-...YWEPRLARLEQSGYINAWIGT--NNMSWLQVDLLRPTLLHGLQTQGV
RSKLRDNYITSFHISYSLDQDTWTTYRGNRTKLVFYGYMDSSKVKNNLFSPPFVARYIRILPRDFVQRPALRLELLGC
>up|G1SM30|G1SM30_RABIT/406-560
...yPCSGMLGLVSGLISDSQITASNQGDR...NWMPENVRLVT--SRSGWAPAPHYTNEWLQVDLGEEKVVRGVIVQGG
KHRENKVFMKKFKIGHSHNGSDWRMITDKRKAKSFEGNSNYDTPELRTFP-PVSTRFIRIYPERATHGLGLRMELLGC
>up|G1SM30|G1SM30_RABIT/251-401
....KCMEALGMESGEIHSDQITASSQYST...NWSAERSRLNY--PENGWTPGEDSYREWIQVDLGLLRFVTAVGTQGA
ISKKKRYFVKTYRVDVSSNGEDWITLKEANKALIFQGNSNPTDVVFGIFPKPLITRFVRIKPLTWETGISMRFEVYGC
>up|G3NA91|G3NA91_GASAC/426-581
..eyPCSGMLGMVSGLITDNQITASSHTDR...SWVPENARLLT--SRTGWTLLPQFTSEWLQVDLGEDKVVKGLIIQGG
KHRENKVFMKKFRLGYSNNGSDWRMVLDGNKPKMFEGNSNYDSPELRTVE-PLLTRFIRIYPERATPGMGLRLELLGC
>up|G3NA91|G3NA91_GASAC/272-422
....DCSDPLGMESGEITSDQIMASSQYNP...SWSPERSRLNY--YENAWTPAEDSNKEWIQVDLGFLRFVSAIGTQGA
VSQRKIYFVKSYKVDVSSNGEDWITLKEGSKQKVFQGNTNPIDVAKTMLPKPTLTRFVRIRPVTWETGIALRFEVYGC
>ur|UPI0001CE195F|UniRef100_UPI0001CE195F/421-575
...yPCSGMLGLVSGLISDSQITASNQGDR...NWMPENVRLVT--SRSGWAPAPHYTNEWLQVDLGEEKVVRGVIVQGG
KHRENKVFMKKFKIGHSHNGSDWRMITDKRKAKSFEGNSNYDTPELRTFP-PVSTRFIRIYPERATHGLGLRMELLGC
>ur|UPI0001CE195F|UniRef100_UPI0001CE195F/266-416
....KCMEALGMESGEIHSDQITASSQYST...NWSAERSRLNY--PENGWTPGEDSYREWIQVDLGLLRFVTAVGTQGA
ISKKKRYFVKTYRVDVSSNGEDWITLKEANKALIFQGNSNPTDVVFGIFPKPLITRFVRIKPLTWETGISMRFEVYGC
>up|I3J9J3|I3J9J3_ORENI/276-428
...fHCSNAFGMESGKITDDQITASSTFAD..eRWLPRQARLNY--NDNAWTPSDDSNKEYIQVDLHTLKVLTGIATQGA
ISKQKNYFVTSFKLEVSTNGEDWMIYRHGKNHKVFHANADATEVVLNRIPQPVLARFVRIKPQTWKNGIALRFELYGC
>up|I3J9J3|I3J9J3_ORENI/433-591
...aPCSELQGMLSGLLPDSQITASSMRDI...HGSMGAARLVA--SRSGWFPNPTVGEEWLQVDLGVPKMVRGIITQGA
RGAENRAFVRKYKLAHSSNGKDWTYITDTGFAKIFEGNSHYDTPEVRRFD-EIVTQHIRVFPERWSPGIGMRMEVLGC
>up|F6ZQ08|F6ZQ08_XENTR/274-426
...fQCNVPLGMESGRISNEQITASSTYSD..gRWTAQQSRLNS--DDNGWTPNVDTNKEYLQIDLRFLTLLTAVATQGA
ISRQTPYYVKSYKLEVSTNGEDWMMFRHGKNHKIFPGNTDPTEVVLNKIPQPVLTRFVRFRPQSWATGIAMRVELYGC
>up|F6ZQ08|F6ZQ08_XENTR/430-591
..dsPCSNMLGMMSGLISDSQITASSTREY...LWSPGVARLVS--SRSGWYAHAQTGKEWLQVDLGTVKTVRGIIIQGA
RGTENRAFVRKFKVAHSLNGKDWDYILDTELAKQFEGNMHYDTPEVRRFE-QVAAQFVRVYPDKWSPGMGMRMEVLGC
>up|H3I349|H3I349_STRPU/6-155
....----SLGLESYVIPDSSLTASSEFNA...DHGAKRGRLNLARLRGGWNPMDNDANPWIQVDLLDLYRIISVATQGR
QD--FDQWVNSYKLAWSTDGTTFRTVQDPGADKIFIGNVDRNTIMTNTLPVSQVCRYFRLMPVSWYKHISVRMEIYG-
>up|H3I349|H3I349_STRPU/160-310
....---TALGLESSVIPDSSLTASSDFNV...DHGAKRGRLNLARLRGGWNPMDNDANPWIQVDLLDLYRIISVATQGR
QD--FDQWVNSYKLAWSTDGTTFRTVQDPGADKIFIGNVDRNTIMTNTLPVSQVCRYFRLMPVSWYKHISVRMEIYG-
>up|H2S2J2|H2S2J2_TAKRU/248-398
....DCSDPLGMESGEIASDQIMASSQYNP...SWSPERSRLNY--YENAWTPAEDSNKEWIQVDLGFLRFVSAVGTQGA
ISQQRIYYVKSYKVDVSSNGEDWITLKEGSKQKIFQGNTNPTDVAKTMLPKPTLTRFVRIRPVTWETGIALRFEVYGC
>up|H2S2J2|H2S2J2_TAKRU/402-557
..eyPCSGMLGMISGLITDNQITASSHTDR...SWVPENARLLT--SRTGWTLLPQFASEWLQVDLGEEKLVKGLIIQGG
KHRENKVFMKKFRLGYSNNGSEWAMVLDGNKPKIFEGNGNYDTPELRIVE-PLLSRFIRIYPERATPGMGLRLELLGC
>up|H3CTI6|H3CTI6_TETNG/428-583
..eyPCSGMLGMISGLITDNQITASSHTDR...NWVPENARLLT--SRTGWTLLPQFASEWLQIDLGEEKLVKGLIIQGG
KHRENKVFMKKFRLGYSNNGSEWTMVFDGNKPKIFEGNGNYDTPELRIVE-PLLTRFIRIYPERATPGMGLRLELLGC
>up|H3CTI6|H3CTI6_TETNG/274-424
....DCSDPLGMESGEIASEQIMASSQYNP...SWSPERSRLNY--YENAWTPAEDSNKEWIQVDLGFLRFVSAIGTQGA
ISQQRIYFVKSYKVDVSSNGEDWITLKEGSKQKIFQGNTNPTDVAKTMLPKPTLTRFVRIRPVTWETGIALRFEVYGC
>up|K1QRH0|K1QRH0_CRAGI/21-171
....--NGPLGMITGSIQDWQITASSTYPHewkKCAEKYARVYL-PNKYGWCAKYKSSSEWLKVDLGVAARVTGVMTQGR
GD--GKEWVTSFKVSYSMDDYNELYVTDYSNHRVFEGNTDAYSVKHTYLDRPIIARYIKFHTVHWHRHPSMRVEILGC
>up|K1QRH0|K1QRH0_CRAGI/183-350
....--------------YGRITTSSNGKKrkdSCQPEDGNILS---KKGWCAKRNNVNQWLQIDVGPPTLITGVMTKGR
GDSKKKHWVTRFKISYSNDTQRWYQYKDAHSVLLFGGNNDKDTVRVHYINSPFVARFIRFHPLEWNGKISMRAGLLGC
>up|G7YLU6|G7YLU6_CLOSI/46-197
....-NDNPLGMISGTIANWQITASSTYPSswkGCSEHNARLFR-PNGLAWCAKFKSSSEWLQIDLGVRALVTGIMTQGR
GD--GSEWVTSFMVSYSDDGNQWKFITDYANQKIFEGNTDSFMVKHNYLDEPIKARFVKIHTYTWHNHPSLRVELVGC
>up|G7YLU6|G7YLU6_CLOSI/200-371
....-CKQLLGIP----PYARFAASSSRGQrvrSCMPEYGHYLS---NKAWCSRQQDVQQWLQIDVGPPTQITGVILKGR
GDYKRPQYVTRFKLSYSNDTRLWYFYKDATPLKLFEGNNELVPERIHYLTSPFIARYVRVHPINWRNRIAMRVGLLGC
>up|H2S2I6|H2S2I6_TAKRU/430-585
..eyPCSGMLGMISGLITDNQITASSHTDR...SWVPENARLLT--SRTGWTLLPQFASEWLQVDLGEEKLVKGLIIQGG
KHRENKVFMKKFRLGYSNNGSEWAMVLDGNKPKIFEGNGNYDTPELRIVE-PLLSRFIRIYPERATPGMGLRLELLGC
>up|H2S2I6|H2S2I6_TAKRU/276-426
....DCSDPLGMESGEIASDQIMASSQYNP...SWSPERSRLNY--YENAWTPAEDSNKEWIQVDLGFLRFVSAVGTQGA
ISQQRIYYVKSYKVDVSSNGEDWITLKEGSKQKIFQGNTNPTDVAKTMLPKPTLTRFVRIRPVTWETGIALRFEVYGC
>up|H2S2J1|H2S2J1_TAKRU/248-398
....DCSDPLGMESGEIASDQIMASSQYNP...SWSPERSRLNY--YENAWTPAEDSNKEWIQVDLGFLRFVSAVGTQGA
ISQQRIYYVKSYKVDVSSNGEDWITLKEGSKQKIFQGNTNPTDVAKTMLPKPTLTRFVRIRPVTWETGIALRFEVYGC
>up|H2S2J1|H2S2J1_TAKRU/402-557
..eyPCSGMLGMISGLITDNQITASSHTDR...SWVPENARLLT--SRTGWTLLPQFASEWLQVDLGEEKLVKGLIIQGG
KHRENKVFMKKFRLGYSNNGSEWAMVLDGNKPKIFEGNGNYDTPELRIVE-PLLSRFIRIYPERATPGMGLRLELLGC
>up|F6UBW1|F6UBW1_XENTR/277-429
...fQCNVPLGMESGRISNEQITASSTYSD..gRWTAQQSRLNS--DDNGWTPNVDTNKEYLQIDLRFLTLLTAVATQGA
ISRQTPYYVKSYKLEVSTNGEDWMMFRHGKNHKIFPGNTDPTEVVLNKIPQPVLTRFVRFRPQSWATGIAMRVELYGC
>up|F6UBW1|F6UBW1_XENTR/435-596
..dsPCSNMLGMMSGLISDSQITASSTREY...LWSPGVARLVS--SRSGWYAHAQTGKEWLQVDLGTVKTVRGIIIQGA
RGTENRAFVRKFKVAHSLNGKDWDYILDTELAKQFEGNMHYDTPEVRRFE-QVAAQFVRVYPDKWSPGMGMRMEVLGC
>up|H2S2J0|H2S2J0_TAKRU/403-558
..eyPCSGMLGMISGLITDNQITASSHTDR...SWVPENARLLT--SRTGWTLLPQFASEWLQVDLGEEKLVKGLIIQGG
KHRENKVFMKKFRLGYSNNGSEWAMVLDGNKPKIFEGNGNYDTPELRIVE-PLLSRFIRIYPERATPGMGLRLELLGC
>up|H2S2J0|H2S2J0_TAKRU/249-399
....DCSDPLGMESGEIASDQIMASSQYNP...SWSPERSRLNY--YENAWTPAEDSNKEWIQVDLGFLRFVSAVGTQGA
ISQQRIYYVKSYKVDVSSNGEDWITLKEGSKQKIFQGNTNPTDVAKTMLPKPTLTRFVRIRPVTWETGIALRFEVYGC
>up|H2S2I7|H2S2I7_TAKRU/273-423
....DCSDPLGMESGEIASDQIMASSQYNP...SWSPERSRLNY--YENAWTPAEDSNKEWIQVDLGFLRFVSAVGTQGA
ISQQRIYYVKSYKVDVSSNGEDWITLKEGSKQKIFQGNTNPTDVAKTMLPKPTLTRFVRIRPVTWETGIALRFEVYGC
>up|H2S2I7|H2S2I7_TAKRU/427-582
..eyPCSGMLGMISGLITDNQITASSHTDR...SWVPENARLLT--SRTGWTLLPQFASEWLQVDLGEEKLVKGLIIQGG
KHRENKVFMKKFRLGYSNNGSEWAMVLDGNKPKIFEGNGNYDTPELRIVE-PLLSRFIRIYPERATPGMGLRLELLGC
>up|H2S2I4|H2S2I4_TAKRU/426-581
..eyPCSGMLGMISGLITDNQITASSHTDR...SWVPENARLLT--SRTGWTLLPQFASEWLQVDLGEEKLVKGLIIQGG
KHRENKVFMKKFRLGYSNNGSEWAMVLDGNKPKIFEGNGNYDTPELRIVE-PLLSRFIRIYPERATPGMGLRLELLGC
>up|H2S2I4|H2S2I4_TAKRU/272-422
....DCSDPLGMESGEIASDQIMASSQYNP...SWSPERSRLNY--YENAWTPAEDSNKEWIQVDLGFLRFVSAVGTQGA
ISQQRIYYVKSYKVDVSSNGEDWITLKEGSKQKIFQGNTNPTDVAKTMLPKPTLTRFVRIRPVTWETGIALRFEVYGC
>up|H2S2I8|H2S2I8_TAKRU/270-420
....DCSDPLGMESGEIASDQIMASSQYNP...SWSPERSRLNY--YENAWTPAEDSNKEWIQVDLGFLRFVSAVGTQGA
ISQQRIYYVKSYKVDVSSNGEDWITLKEGSKQKIFQGNTNPTDVAKTMLPKPTLTRFVRIRPVTWETGIALRFEVYGC
>up|H2S2I8|H2S2I8_TAKRU/424-579
..eyPCSGMLGMISGLITDNQITASSHTDR...SWVPENARLLT--SRTGWTLLPQFASEWLQVDLGEEKLVKGLIIQGG
KHRENKVFMKKFRLGYSNNGSEWAMVLDGNKPKIFEGNGNYDTPELRIVE-PLLSRFIRIYPERATPGMGLRLELLGC
>up|H2N2Y3|H2N2Y3_ORYLA/270-422
...fHCSNPFGMESGKITDEQITASSTFEE..gHWLPRQARLNC--NDNAWTPNEDSIREYIQVDLHTLKVLTGIATQGA
ISKQKTYYVTTFKLELSTNGEDWMIYRHSKNHKIFHGNTDATEVVLNRIPQPVLARFVRIRPQTWKNGIALRFELYGC
>up|H2N2Y3|H2N2Y3_ORYLA/427-587
...aPCSELQGMLSGLLPDSQISASSMRDI...HGSMGAARLVA--SRSGWFPNPTVGEEWLQVDLGVPKMVRGVITQGA
RGAENRAFVRKYKLAHSLNGKDWSYIPDTGFAKVFEGNSHYDTPEVRRFD-EIVAQYIRVFPERWSPGIGMRMEVLGC
>up|H2S2I9|H2S2I9_TAKRU/422-577
..eyPCSGMLGMISGLITDNQITASSHTDR...SWVPENARLLT--SRTGWTLLPQFASEWLQVDLGEEKLVKGLIIQGG
KHRENKVFMKKFRLGYSNNGSEWAMVLDGNKPKIFEGNGNYDTPELRIVE-PLLSRFIRIYPERATPGMGLRLELLGC
>up|H2S2I9|H2S2I9_TAKRU/268-418
....DCSDPLGMESGEIASDQIMASSQYNP...SWSPERSRLNY--YENAWTPAEDSNKEWIQVDLGFLRFVSAVGTQGA
ISQQRIYYVKSYKVDVSSNGEDWITLKEGSKQKIFQGNTNPTDVAKTMLPKPTLTRFVRIRPVTWETGIALRFEVYGC
>ur|UPI0002A4A03C|UniRef100_UPI0002A4A03C/300-452
...fHCSNPFGMESGKITDEQITASSTFEE..gHWLPRQARLNC--NDNAWTPNEDSIREYIQVDLHTLKVLTGIATQGA
ISKQKTYYVTTFKLELSTNGEDWMIYRHSKNHKIFHGNTDATEVVLNRIPQPVLARFVRIRPQTWKNGIALRFELYGC
>ur|UPI0002A4A03C|UniRef100_UPI0002A4A03C/457-617
...aPCSELQGMLSGLLPDSQISASSMRDI...HGSMGAARLVA--SRSGWFPNPTVGEEWLQVDLGVPKMVRGVITQGA
RGAENRAFVRKYKLAHSLNGKDWSYIPDTGFAKVFEGNSHYDTPEVRRFD-EIVAQYIRVFPERWSPGIGMRMEVLGC
>ur|UPI00022B0E85|UniRef100_UPI00022B0E85/423-575
...fHCSNAFGMESGKITDDQITASSTFAD..eRWLPRQARLNY--NDNAWTPSDDSNKEYIQVDLHTLKVLTGIATQGA
ISKQKNYFVTSFKLEVSTNGEDWMIYRHGKNHKVFHANADATEVVLNRIPQPVLARFVRIKPQTWKNGIALRFELYGC
>ur|UPI00022B0E85|UniRef100_UPI00022B0E85/580-738
...aPCSELQGMLSGLLPDSQITASSMRDI...HGSMGAARLVA--SRSGWFPNPTVGEEWLQVDLGVPKMVRGIITQGA
RGAENRAFVRKYKLAHSSNGKDWTYITDTGFAKIFEGNSHYDTPEVRRFD-EIVTQHIRVFPERWSPGIGMRMEVLGC
>up|M4ADS4|M4ADS4_XIPMA/408-570
...aPCSDLQGLMSGLLPDAQISVSSSRDM...MWNPSTARLVA--SRSGWFPAPTAGEEWLQVDLGVPKIVRGVITQGA
RGTDSRAFVRKYKVAHSLDGKEWNFIMDTSQPKLFEGNTQYDTPELRHFE-ETVAQYIRLYPERWSPGIGMRVEILGC
>up|M4ADS4|M4ADS4_XIPMA/252-403
....HCSNALGMESGKISDDQITASTSFYD..nRWLPRQARLNN--DDNAWTPSEDSNKEYIQVDLHFLKVLTGIATQGA
ISKQKAYYVTSFKLEVSTNGEDWMLYRHGKNHRIFHANTDPAEVVLNRVPQPVLARFVRIRPQTWKNGIALRFELHGC
>up|Q4SE79|Q4SE79_TETNG/338-462
....--------------------------...--PPHLARLDKQGKTNAWTAANNNRSEWLQVDLESPKKISGIITQGA
KDFGSVQFVSAFKVAHSDDGQSWTTVKDTRTDKIFPGNSDNNVHKKNILDPPIYGRYVRILPWEWHGRITLRMELLGC
>up|Q4SE79|Q4SE79_TETNG/159-316
....RCISLLGLQGGGIAESQISASSVRYAvmqRWGPELARLHNKGLVNAWSAAAHDRNPWIQVNMQRKMRLTGIVTQGA
SRIGSAEFIKAFKVASSLDGRTFTVYRTQSRDHVFVGNVDNDGTKTNLLDPPLIAQFIRLIPLVCRKACTLRMELVGC
>up|H3B159|H3B159_LATCH/275-427
...fQCSMPLGMESGKITNEQISSSSTYSD..mRWTPQQGRLNS--GDNGWTPNDDNNKEYIQVDLRFLKVLTAIATQGA
ISKQNSYYVTSYKLEVSTNGEDWMMYRHGKNHKIFLANNDATEVVLNKIPQPLLARFIRIRPQTWKYGIALRFELYGC
>up|H3B159|H3B159_LATCH/432-592
...aPCSDMLGMLSGLIPDSQISASSTREY...HWALGVARLVA--SRTGWFPRPQAGEEWLQVDLGIPKKVTGLIIQGA
RGSEIRAFVRRFKVAHSMNGENWEFLKDTALPKLFEGNVHYDTPEIQRFD-PVPAQYVRVYPERWSPGLGMRLEILGC
>up|H2S8L9|H2S8L9_TAKRU/272-424
...fHCSNPFGMETGKITDDQISASSSFYD..eRWLPRQARLNF--NDNGWTPNEDSNREYIQVDLHTLKVVTGIATQGA
ISKQKAYYVTTFKLEVSTNGEDWMVYRHGKNHKVFHANTDATEVVLNRIPQPVLARFVRIRPQTWKNGIALRFELYGC
>up|H2S8L9|H2S8L9_TAKRU/429-589
...aPCSELQGMLSGLLPDSQISASSMRDI...HGNMGAARLVA--SRSGWFPNPTAGEEWLQVDLGVPKMVRGIITQGA
RGAENRAFVRKYKLAHSLNGKDWTSITDTSFAKIFEGNSHYDTPEVRRFE-ELVAQYIRVFPERWSPGIGMRVEILGC
>up|H2S8M1|H2S8M1_TAKRU/270-422
...fHCSNPFGMETGKITDDQISASSSFYD..eRWLPRQARLNF--NDNGWTPNEDSNREYIQVDLHTLKVVTGIATQGA
ISKQKAYYVTTFKLEVSTNGEDWMVYRHGKNHKVFHANTDATEVVLNRIPQPVLARFVRIRPQTWKNGIALRFELYGC
>up|H2S8M1|H2S8M1_TAKRU/427-587
...aPCSELQGMLSGLLPDSQISASSMRDI...HGNMGAARLVA--SRSGWFPNPTAGEEWLQVDLGVPKMVRGIITQGA
RGAENRAFVRKYKLAHSLNGKDWTSITDTSFAKIFEGNSHYDTPEVRRFE-ELVAQYIRVFPERWSPGIGMRVEILGC
>up|H2S8M0|H2S8M0_TAKRU/272-424
...fHCSNPFGMETGKITDDQISASSSFYD..eRWLPRQARLNF--NDNGWTPNEDSNREYIQVDLHTLKVVTGIATQGA
ISKQKAYYVTTFKLEVSTNGEDWMVYRHGKNHKVFHANTDATEVVLNRIPQPVLARFVRIRPQTWKNGIALRFELYGC
>up|H2S8M0|H2S8M0_TAKRU/429-589
...aPCSELQGMLSGLLPDSQISASSMRDI...HGNMGAARLVA--SRSGWFPNPTAGEEWLQVDLGVPKMVRGIITQGA
RGAENRAFVRKYKLAHSLNGKDWTSITDTSFAKIFEGNSHYDTPEVRRFE-ELVAQYIRVFPERWSPGIGMRVEILGC
>up|H2S8M3|H2S8M3_TAKRU/405-565
...aPCSELQGMLSGLLPDSQISASSMRDI...HGNMGAARLVA--SRSGWFPNPTAGEEWLQVDLGVPKMVRGIITQGA
RGAENRAFVRKYKLAHSLNGKDWTSITDTSFAKIFEGNSHYDTPEVRRFE-ELVAQYIRVFPERWSPGIGMRVEILGC
>up|H2S8M3|H2S8M3_TAKRU/248-400
...fHCSNPFGMETGKITDDQISASSSFYD..eRWLPRQARLNF--NDNGWTPNEDSNREYIQVDLHTLKVVTGIATQGA
ISKQKAYYVTTFKLEVSTNGEDWMVYRHGKNHKVFHANTDATEVVLNRIPQPVLARFVRIRPQTWKNGIALRFELYGC
>up|H2S8M2|H2S8M2_TAKRU/250-402
...fHCSNPFGMETGKITDDQISASSSFYD..eRWLPRQARLNF--NDNGWTPNEDSNREYIQVDLHTLKVVTGIATQGA
ISKQKAYYVTTFKLEVSTNGEDWMVYRHGKNHKVFHANTDATEVVLNRIPQPVLARFVRIRPQTWKNGIALRFELYGC
>up|H2S8M2|H2S8M2_TAKRU/407-567
...aPCSELQGMLSGLLPDSQISASSMRDI...HGNMGAARLVA--SRSGWFPNPTAGEEWLQVDLGVPKMVRGIITQGA
RGAENRAFVRKYKLAHSLNGKDWTSITDTSFAKIFEGNSHYDTPEVRRFE-ELVAQYIRVFPERWSPGIGMRVEILGC
>up|H2S8L8|H2S8L8_TAKRU/272-424
...fHCSNPFGMETGKITDDQISASSSFYD..eRWLPRQARLNF--NDNGWTPNEDSNREYIQVDLHTLKVVTGIATQGA
ISKQKAYYVTTFKLEVSTNGEDWMVYRHGKNHKVFHANTDATEVVLNRIPQPVLARFVRIRPQTWKNGIALRFELYGC
>up|H2S8L8|H2S8L8_TAKRU/429-589
...aPCSELQGMLSGLLPDSQISASSMRDI...HGNMGAARLVA--SRSGWFPNPTAGEEWLQVDLGVPKMVRGIITQGA
RGAENRAFVRKYKLAHSLNGKDWTSITDTSFAKIFEGNSHYDTPEVRRFE-ELVAQYIRVFPERWSPGIGMRVEILGC
>up|H2S8L6|H2S8L6_TAKRU/274-426
...fHCSNPFGMETGKITDDQISASSSFYD..eRWLPRQARLNF--NDNGWTPNEDSNREYIQVDLHTLKVVTGIATQGA
ISKQKAYYVTTFKLEVSTNGEDWMVYRHGKNHKVFHANTDATEVVLNRIPQPVLARFVRIRPQTWKNGIALRFELYGC
>up|H2S8L6|H2S8L6_TAKRU/431-591
...aPCSELQGMLSGLLPDSQISASSMRDI...HGNMGAARLVA--SRSGWFPNPTAGEEWLQVDLGVPKMVRGIITQGA
RGAENRAFVRKYKLAHSLNGKDWTSITDTSFAKIFEGNSHYDTPEVRRFE-ELVAQYIRVFPERWSPGIGMRVEILGC
>up|H3B158|H3B158_LATCH/279-431
...fQCSMPLGMESGKITNEQISSSSTYSD..mRWTPQQGRLNS--GDNGWTPNDDNNKEYIQVDLRFLKVLTAIATQGA
ISKQNSYYVTSYKLEVSTNGEDWMMYRHGKNHKIFLANNDATEVVLNKIPQPLLARFIRIRPQTWKYGIALRFELYGC
>up|H3B158|H3B158_LATCH/436-596
...aPCSDMLGMLSGLIPDSQISASSTREY...HWALGVARLVA--SRTGWFPRPQAGEEWLQVDLGIPKKVTGLIIQGA
RGSEIRAFVRRFKVAHSMNGENWEFLKDTALPKLFEGNVHYDTPEIQRFD-PVPAQYVRVYPERWSPGLGMRLEILGC
>up|H2S8L7|H2S8L7_TAKRU/273-425
...fHCSNPFGMETGKITDDQISASSSFYD..eRWLPRQARLNF--NDNGWTPNEDSNREYIQVDLHTLKVVTGIATQGA
ISKQKAYYVTTFKLEVSTNGEDWMVYRHGKNHKVFHANTDATEVVLNRIPQPVLARFVRIRPQTWKNGIALRFELYGC
>up|H2S8L7|H2S8L7_TAKRU/430-590
...aPCSELQGMLSGLLPDSQISASSMRDI...HGNMGAARLVA--SRSGWFPNPTAGEEWLQVDLGVPKMVRGIITQGA
RGAENRAFVRKYKLAHSLNGKDWTSITDTSFAKIFEGNSHYDTPEVRRFE-ELVAQYIRVFPERWSPGIGMRVEILGC
>up|H2S8L4|H2S8L4_TAKRU/273-425
...fHCSNPFGMETGKITDDQISASSSFYD..eRWLPRQARLNF--NDNGWTPNEDSNREYIQVDLHTLKVVTGIATQGA
ISKQKAYYVTTFKLEVSTNGEDWMVYRHGKNHKVFHANTDATEVVLNRIPQPVLARFVRIRPQTWKNGIALRFELYGC
>up|H2S8L4|H2S8L4_TAKRU/430-590
...aPCSELQGMLSGLLPDSQISASSMRDI...HGNMGAARLVA--SRSGWFPNPTAGEEWLQVDLGVPKMVRGIITQGA
RGAENRAFVRKYKLAHSLNGKDWTSITDTSFAKIFEGNSHYDTPEVRRFE-ELVAQYIRVFPERWSPGIGMRVEILGC
>up|H2S8L5|H2S8L5_TAKRU/273-425
...fHCSNPFGMETGKITDDQISASSSFYD..eRWLPRQARLNF--NDNGWTPNEDSNREYIQVDLHTLKVVTGIATQGA
ISKQKAYYVTTFKLEVSTNGEDWMVYRHGKNHKVFHANTDATEVVLNRIPQPVLARFVRIRPQTWKNGIALRFELYGC
>up|H2S8L5|H2S8L5_TAKRU/430-590
...aPCSELQGMLSGLLPDSQISASSMRDI...HGNMGAARLVA--SRSGWFPNPTAGEEWLQVDLGVPKMVRGIITQGA
RGAENRAFVRKYKLAHSLNGKDWTSITDTSFAKIFEGNSHYDTPEVRRFE-ELVAQYIRVFPERWSPGIGMRVEILGC
>up|Q9QX38|Q9QX38_RAT/428-582
...yPCSGMLGMVSGLISDSQITASNQGDR...NWMPENIRLVT--SRTGWALPPSYINEWLQVDLGDEKIVRGVIIQGG
KHRENKVFMRKFKIAYSNNGSDWKMIMDKRKAKSFEGNNNYDTPELRAFT-PLSTRFIRIYPERATHGLGLRMELLGC
>up|Q9QX38|Q9QX38_RAT/273-423
....KCMEALGMESGEIHSDQITASSQYGT...NWSVERSRLNY--PENGWTPGEDSYREWIQVDLGLLRFVTAVGTQGA
ISKKKKYYVKTYRVDISSNGEDWITLKEGNKAIIFQGNTNPTDVVFGVFPKPLITRFVRIKPASWETGISMRFEVYGC
>up|Q9QWJ9|NRP1_RAT/274-424
....KCMEALGMESGEIHSDQITASSQYGT...NWSVERSRLNY--PENGWTPGEDSYREWIQVDLGLLRFVTAVGTQGA
ISKKKKYYVKTYRVDISSNGEDWITLKEGNKAIIFQGNTNPTDVVFGVFPKPLITRFVRIKPASWETGISMRFEVYGC
>up|Q9QWJ9|NRP1_RAT/429-583
...yPCSGMLGMVSGLISDSQITASNQGDR...NWMPENIRLVT--SRTGWALPPSYINEWLQVDLGDEKIVRGVIIQGG
KHRENKVFMRKFKIAYSNNGSDWKMIMDKRKAKSFEGNNNYDTPELRAFT-PLSTRFIRIYPERATHGLGLRMELLGC
>up|L5M5C3|L5M5C3_MYODS/426-586
...aPCSNMLGMLSGLITDAQISASSTREY...LWSPSAARLVS--SRSGWFPRAQPGEEWLQVDLGAPKTVKGVIVQGA
RGVEARAFVRKFKVSYSLNGKDWEYIQDTQQPKLFEGNMHYDTPDIRRFD-PVPAQYVRVYPERWSPGVGMRREGLGC
>up|L5M5C3|L5M5C3_MYODS/268-421
..nfQCNVPLGMESSRIANEQISASSTYSD..gRWRPQQSRLHG--DDNGWTPNLDSNKEYLQVDLRFLTVLTAIATQGA
ISRQNGYYVKSYKLEVSTNGEDWMVYRHGKNHKVFQGNSDPTEVVLNRLHMPLLTRFVRVRPQTWHAGIALRLELFGC
>ur|UPI000298B908|UniRef100_UPI000298B908/279-431
...fHCSNPFGMETGKITDDQISASSSFYD..eRWLPRQARLNF--NDNGWTPNEDSNREYIQVDLHTLKVVTGIATQGA
ISKQKAYYVTTFKLEVSTNGEDWMVYRHGKNHKVFHANTDATEVVLNRIPQPVLARFVRIRPQTWKNGIALRFELYGC
>ur|UPI000298B908|UniRef100_UPI000298B908/436-596
...aPCSELQGMLSGLLPDSQISASSMRDI...HGNMGAARLVA--SRSGWFPNPTAGEEWLQVDLGVPKMVRGIITQGA
RGAENRAFVRKYKLAHSLNGKDWTSITDTSFAKIFEGNSHYDTPEVRRFE-ELVAQYIRVFPERWSPGIGMRVEILGC
>up|E6ZI66|E6ZI66_DICLA/426-581
..eyPCSGMLGMVSGLITDNQITASSHTDR...SWVPENARLLT--SRTGWTLLPQFTSEWLQVDLGEEKLVKGLIIQGG
[truncated: 549,934 more chars]
