# Supplementary material for: Population-specific design of de-immunized protein biotherapeutics
Source: PLoS Comput Biol. 2018 Mar 2;14(3):e1005983. doi: 10.1371/journal.pcbi.1005983 (PMC5851651; doi:10.1371/journal.pcbi.1005983)
Supplement: S1 Table — (XLSX) [file pcbi.1005983.s003.xlsx]

## Sheet: Sheet1
Variant ID	Amino acid (HGVS)	Amino acid (Legacy)	Domain	Protein Change	Delta FoldX	Delat E	Severity
1682	2200	2181	C2	p.Glu2200Asp	1.00263	-6.75083	Mild
1685	2204	2185	C2	p.Ile2204Thr	3.19189	-7.53388	Mild
1691	2209	2190	C2	p.Ile2209Asn	4.54465	-8.48891	Moderate
1692	2211	2192	C2	p.Ala2211Pro	2.15968	-8.0993	Moderate
1711	2237	2218	C2	p.Ala2237Thr	3.82028	-7.65469	Mild
1723	2247	2228	C2	p.Glu2247Asp	0.713287	-5.85095	Mild
1724	2248	2229	C2	p.Trp2248Ser	2.12462	-7.17813	Moderate
1726	2249	2230	C2	p.Leu2249Arg	9.44212	-7.30489	Severe
1728	2250	2231	C2	p.Gln2250His	5.0633	-9.10237	Mild
1729	2251	2232	C2	p.Val2251Glu	4.75521	-8.08774	Severe
1737	2264	2245	C2	p.Thr2264Ala	2.02978	-7.45682	Mild
1741	2266	2247	C2	p.Gly2266Arg	34.1449	-7.66938	Severe
1743	2266	2247	C2	p.Gly2266Glu	25.4165	-7.79546	Severe
1745	2272	2253	C2	p.Thr2272Pro	3.49723	-6.89234	Mild
1746	2272	2253	C2	p.Thr2272Pro	3.58633	-6.89234	Mild
1747	2274	2255	C2	p.Met2274Lys	4.22861	-6.47684	Mild
1751	2276	2257	C2	p.Val2276Gly	3.90611	-7.21329	Severe
1754	2279	2260	C2	p.Phe2279Cys	4.28572	-8.31848	Severe
1753	2279	2260	C2	p.Phe2279Ser	5.43482	-8.24736	Severe
1755	2280	2261	C2	p.Leu2280Pro	4.04205	-8.03958	Severe
1756	2281	2262	C2	p.Ile2281Thr	3.96503	-8.38633	Severe
1757	2284	2265	C2	p.Ser2284Arg	13.858	-6.68565	Mild
1760	2290	2271	C2	p.Trp2290Leu	1.67003	-5.80774	Moderate
1771	2302	2283	C2	p.Phe2302Val	4.08252	-8.15862	Moderate
1772	2302	2283	C2	p.Phe2302Ser	5.3088	-8.84463	Severe
2135	2310	2291	C2	p.Thr2310Pro	0.0388243	-6.86034	Mild
1784	2314	2295	C2	p.Asn2314Tyr	6.56318	-5.95803	Mild
1790	2323	2304	C2	p.Arg2323Gly	1.83861	-7.10572	Mild
1793	2323	2304	C2	p.Arg2323Leu	1.17899	-6.34051	Mild
1796	2326	2307	C2	p.Arg2326Gly	3.55215	-8.26883	Severe
2136	2329	2310	C2	p.Pro2329Ser	4.41117	-8.62286	Mild
1801	2329	2310	C2	p.Pro2329Leu	3.1374	-7.2651	Severe
1807	2332	2313	C2	p.Trp2332Ser	4.23981	-5.958	Moderate
1815	2339	2320	C2	p.Arg2339Met	-0.836003	-7.80368	Moderate
1820	2343	2324	C2	p.Leu2343Pro	4.00729	-7.27191	Mild
1823	2344	2325	C2	p.Gly2344Cys	9.57128	-8.94982	Moderate
1821	2344	2325	C2	p.Gly2344Ser	11.9727	-7.50181	Severe
1825	2344	2325	C2	p.Gly2344Ala	7.77377	-7.27578	Mild
1824	2344	2325	C2	p.Gly2344Asp	21.2228	-9.16185	Severe
1826	2345	2326	C2	p.Cys2345Tyr	5.66697	-9.27665	Severe
