# Supplementary material for: Population-specific design of de-immunized protein biotherapeutics
Source: PLoS Comput Biol. 2018 Mar 2;14(3):e1005983. doi: 10.1371/journal.pcbi.1005983 (PMC5851651; doi:10.1371/journal.pcbi.1005983)
Supplement: S2 Table — (XLSX) [file pcbi.1005983.s004.xlsx]

## Sheet: Sheet1
ID	Covered Variation		Sequences
WT-1			VNSLDPPLLTRYLRI
WT-2			RIHPQSWVHQIALRM
WT-3			LTRYLRIHPQSWVHQ
WT-4			LRIHPQSWVHQIALRM
M-1	L2321F		VNSLDPPLFTRYLRI
M-2	L2321T		VNSLDPPLTTRYLRI
M-3	L2321Y		VNSLDPPLYTRYLRI
M-4	Q2335H		RIHPQSWVHHIALRM
M-5	Q2335H		LRIHPQSWVHHIALRM
M-6	V2333E		LRIHPQSWEHQIALRM
M-7	Y2324L, V2333E		LTRLLRIHPQSWEHQ
M-8	Y2324H, V2333E		LTRHLRIHPQSWEHQ
M-9	R2326K, V2333E		LTRYLKIHPQSWEHQ
M-10	L2321F, V2333E		FTRYLRIHPQSWEHQ
M-11	L2321T, V2333E		TTRYLRIHPQSWEHQ
M-12	L2321Y, V2333E		YTRYLRIHPQSWEHQ
M-13	L2321F, Q2335H		FTRYLRIHPQSWVHH
M-14	L2321T, I2327L		VNSLDPPLTTRYLRL
M-15	I2327L, V2333E		LRLHPQSWEHQIALRM
M-16	L2321T, I2327L, V2333E		LTTRYLRLHPQSWEH
