# Supplementary material for: Population-specific design of de-immunized protein biotherapeutics
Source: PLoS Comput Biol. 2018 Mar 2;14(3):e1005983. doi: 10.1371/journal.pcbi.1005983 (PMC5851651; doi:10.1371/journal.pcbi.1005983)
Supplement: S3 Table — (XLSX) [file pcbi.1005983.s005.xlsx]

## Sheet: Sheet1
H0
ID	Alterations	Sequences	Time	DRB1*03:01	DRB1*07:01	DRB1*15:01	Experimental Score	Difference to WT	Predicted Immunogenicity	Difference to WT
WT-1		VNSLDPPLLTRYLRI	0	0.696593	0.810437	7.27406	1.39633		0
WT-2		RIHPQSWVHQIALRM	0	0.225951	40.2432	5.02941	6.72258		1.08363
WT-3		LTRYLRIHPQSWVHQ	0	0.243283	87.3241	30.4781	17.7216		4.16686
WT-4		LRIHPQSWVHQIALRM	0	0.199984	56.7876	50.9274	16.5698		3.4611
M-1	L2321F	VNSLDPPLFTRYLRI	0	0.165112	6.48979	0.427437	1.04037	-0.355969	0.0188543	0.0188543
M-2	L2321T	VNSLDPPLTTRYLRI	0	0.1	0.1	0	0.0289	-1.36743	0	0
M-3	L2321Y	VNSLDPPLYTRYLRI	0	0	3.6	0	0.5256	-0.870734	0	0
M-4	Q2335H	RIHPQSWVHHIALRM	0	0.00520568	75.3291	9.75555	12.5792	5.85662	3.13033	2.04669
M-5	Q2335H	LRIHPQSWVHHIALRM	0	0.555195	65.2651	47.7842	17.3491	0.779301	5.5078	2.04669
M-6	V2333E	LRIHPQSWEHQIALRM	0	0.156844	32.02	44.3193	11.8771	-4.69275	0.223151	-3.23795
M-7	Y2324L, V2333E	LTRLLRIHPQSWEHQ	0	0.0264571	33.5282	5.44495	5.78098	-11.9406	0.223151	-3.94371
M-8	Y2324H, V2333E	LTRHLRIHPQSWEHQ	0	0	2.48032	13.9995	2.63004	-15.0915	0.543501	-3.62336
M-9	R2326K, V2333E	LTRYLKIHPQSWEHQ	0	1.66757	28.9512	5.43434	5.3457	-12.3759	0.546157	-3.6207
M-10	L2321F, V2333E	FTRYLRIHPQSWEHQ	0	0.0199041	43.7794	2.90618	6.86543	-10.8561	1.38124	-2.78562
M-11	L2321T, V2333E	TTRYLRIHPQSWEHQ	0	0.544098	71.6116	6.57484	11.5982	-6.12334	0.79396	-3.3729
M-12	L2321Y, V2333E	YTRYLRIHPQSWEHQ	0	0.154664	59.7276	3.87561	9.3702	-8.35136	1.38124	-2.78562
M-13	L2321F, Q2335H	FTRYLRIHPQSWVHH	0	1.4492	39.8088	16.5645	8.70277	-9.01879	3.53556	-0.6313
M-14	L2321T, I2327L	VNSLDPPLTTRYLRL	0	*	*	*	*	*	*	*
M-15	I2327L,V2333E	LRLHPQSWEHQIALRM	0	0.0316628	42.8415	18.0989	9.19141	-7.37842	0	-3.4611
H24
ID	Alterations	Sequences	Time	DRB1*03:01	DRB1*07:01	DRB1*15:01	Experimental Score	Difference to WT	Predicted Immunogenicity	Difference to WT
WT-1		VNSLDPPLLTRYLRI	24	0	0.370056	0	0.0540281		0
WT-2		RIHPQSWVHQIALRM	24	0	35.5217	0.00276644	5.18661		1.08363
WT-3		LTRYLRIHPQSWVHQ	24	0.243283	74.0015	15.7285	13.387		4.16686
WT-4		LRIHPQSWVHQIALRM	24	0.0207615	38.2519	17.2186	8.37716		3.4611
M-1	L2321F	VNSLDPPLFTRYLRI	24	0.165112	0.496804	0	0.0961444	0.0421163	0.0188543	0.0188543
M-2	L2321T	VNSLDPPLTTRYLRI	24	0	0	0	0	-0.0540281	0	0
M-3	L2321Y	VNSLDPPLYTRYLRI	24	0	0.9	0	0.1314	0.0773719	0	0
M-4	Q2335H	RIHPQSWVHHIALRM	24	0	53.3	0	7.7818	2.59519	3.13033	2.04669
M-5	Q2335H	LRIHPQSWVHHIALRM	24	0	40.7	20.4	9.247	0.869837	5.5078	2.04669
M-6	V2333E	LRIHPQSWEHQIALRM	24	0	19.8	11.6	4.77	-3.60716	0.223151	-3.23795
M-7	Y2324L, V2333E	LTRLLRIHPQSWEHQ	24	0	20.1	0.1	2.9508	-10.4362	0.223151	-3.94371
M-8	Y2324H, V2333E	LTRHLRIHPQSWEHQ	24	0	0.1	2	0.3386	-13.0484	0.543501	-3.62336
M-9	R2326K, V2333E	LTRYLKIHPQSWEHQ	24	0	17.9	0.3	2.662	-10.725	0.546157	-3.6207
M-10	L2321F, V2333E	FTRYLRIHPQSWEHQ	24	0	27.4	0.3	4.049	-9.33803	1.38124	-2.78562
M-11	L2321T, V2333E	TTRYLRIHPQSWEHQ	24	0	49.6	1.6	7.5008	-5.88623	0.79396	-3.3729
M-12	L2321Y, V2333E	YTRYLRIHPQSWEHQ	24	0.2	40.7	0.7	6.0842	-7.30283	1.38124	-2.78562
M-13	L2321F, Q2335H	FTRYLRIHPQSWVHH	24	0	29.8	7.5	5.5658	-7.82123	3.53556	-0.6313
M-14	L2321T, I2327L	VNSLDPPLTTRYLRL	24	*	*	*		*		*
M-15	I2327L,V2333E	LRLHPQSWEHQIALRM	24	0	21.5	5.3	3.9976	-4.37956	0	-3.4611
* Failed synthesis
DRB1*15:01	0.162
DRB1*07:01	0.146
DRB1*03:01	0.143
