# Supplementary material for: Population-specific design of de-immunized protein biotherapeutics
Source: PLoS Comput Biol. 2018 Mar 2;14(3):e1005983. doi: 10.1371/journal.pcbi.1005983 (PMC5851651; doi:10.1371/journal.pcbi.1005983)
Supplement: S4 Table — (XLSX) [file pcbi.1005983.s006.xlsx]

## Sheet: Sheet1
H0
Mutations	Pepetides used for reconstruction	DRB1*03:01	DRB1*07:01	DRB1*15:01	Eperimental Score of reconstructed region	Difference to WT	Pred. Immunogenicity	Difference to WT
wt	VNSLDPPLLTRYLRI	0.7	0.8	7.3
	LTRYLRIHPQSWVHQ	0.2	87.3	30.5
	LRIHPQSWVHQIALRM	0.2	56.8	50.9	11.894		5.69
V2333E	VNSLDPPLLTRYLRI	0.7	0.8	7.3
	LRIHPQSWEHQIALRM	0.156844	32.02	44.3193	6.63829	-5.25574	5.31	-0.38
Q2335H	VNSLDPPLLTRYLRI	0.7	0.8	7.3
	LRIHPQSWVHHIALRM	0.6	65.3	47.8	9.38135	-2.51268	10.6	4.91
L133T,V145E	VNSLDPPLTTRYLRI	0.1	0.1	0
	TTRYLRIHPQSWEHQ	0.5	71.6	6.6
	LRIHPQSWEHQIALRM	0.2	32	44.3	7.83347	-4.06057	4.1	-1.59
L133Y,V145E	VNSLDPPLYTRYLRI	0	3.6	0
	YTRYLRIHPQSWEHQ	0.2	59.7	3.9
	LRIHPQSWEHQIALRM	0.2	32	44.3	7.2598	-4.63423	4.68	-1.01
L133F,V145E	VNSLDPPLFTRYLRI	0.2	6.5	0.4
	FTRYLRIHPQSWEHQ	0	43.8	2.9
	LRIHPQSWEHQIALRM	0.2	32	44.3	6.59473	-5.2993	4.7	-0.99
L133F,Q147H	VNSLDPPLFTRYLRI	0.2	6.5	0.4
	FTRYLRIHPQSWVHH	1.4	39.8	16.6
	LRIHPQSWVHHIALRM	0.6	65.3	47.8	9.03527	-2.85877	9.99	4.3
Y2324L,V2333E	VNSLDPPLLTRYLRI	0.7	0.8	7.3
	LTRLLRIHPQSWEHQ	0	33.5	5.4
	LRIHPQSWEHQIALRM	0.2	32	44.3	6.3475	-5.54653	3.53	-2.16
Y2324H,V2333E	VNSLDPPLLTRYLRI	0.7	0.8	7.3
	LTRHLRIHPQSWEHQ	2.48032	13.9995	0
	LRIHPQSWEHQIALRM	0.2	32	44.3	5.2251	-6.66893	3.85	-1.84
H24
Mutations	Pepetides	DRB1*03:01	DRB1*07:01	DRB1*15:01	Eperimental Score of reconstructed region	Difference to WT	Pred. Immunogenicity	Difference to WT
wt	VNSLDPPLLTRYLRI	0	0.370056	0
	LTRYLRIHPQSWVHQ	0.243283	74.0015	15.7285
	LRIHPQSWVHQIALRM	0.0207615	38.2519	17.2186	7.27274		5.69
V2333E	VNSLDPPLLTRYLRI	0	0.370056	0
	LRIHPQSWEHQIALRM	0	19.8	11.6	2.41201	-4.86072	5.31	-0.38
Q2335H	VNSLDPPLLTRYLRI	0	0.370056	0
	LRIHPQSWVHHIALRM	0	40.7	20.4	4.65051	-2.62222	10.6	4.91
L133T,V145E	VNSLDPPLTTRYLRI	0	0	0
	TTRYLRIHPQSWEHQ	0	49.6	1.6
	LRIHPQSWEHQIALRM	0	19.8	11.6	4.09027	-3.18247	4.1	-1.59
L133Y,V145E	VNSLDPPLYTRYLRI	0	0.9	0
	YTRYLRIHPQSWEHQ	0.2	40.7	0.7
	LRIHPQSWEHQIALRM	0	19.8	11.6	3.66187	-3.61087	4.68	-1.01
L133F,V145E	VNSLDPPLFTRYLRI	0.165112	0.496804	0
	FTRYLRIHPQSWEHQ	0	27.4	0.3
	LRIHPQSWEHQIALRM	0	19.8	11.6	2.97171	-4.30102	4.7	-0.99
L133F,Q147H	VNSLDPPLFTRYLRI	0.165112	0.496804	0
	FTRYLRIHPQSWVHH	0	29.8	7.5
	LRIHPQSWVHHIALRM	0	40.7	20.4	4.96965	-2.30309	9.99	4.3
Y2324L,V2333E	VNSLDPPLLTRYLRI	0	0.370056	0
	LTRLLRIHPQSWEHQ	0	20.1	0.1
	LRIHPQSWEHQIALRM	0	19.8	11.6	2.59161	-4.68113	3.53	-2.16
Y2324H,V2333E	VNSLDPPLLTRYLRI	0	0.370056	0
	LTRHLRIHPQSWEHQ	0	0.1	2
	LRIHPQSWEHQIALRM	0	19.8	11.6	1.72088	-5.55186	3.85	-1.84
DRB1*15:01	0.162
DRB1*07:01	0.146
DRB1*03:01	0.143
